# Supplementary material for: Ecological Trait Differences Are Associated with Gene Expression in the Primary Visual Cortex of Primates
Source: Genes (Basel). 2025 Jan 22;16(2):117. doi: 10.3390/genes16020117 (PMC11855002; doi:10.3390/genes16020117)
Supplement: Supplementary file 1 [file genes-16-00117-s001.zip]

Archive with 1 entries (1 files):
- genes-3379817-supplementary.xlsx
