# Supplementary material for: Ecological Trait Differences Are Associated with Gene Expression in the Primary Visual Cortex of Primates
Source: Genes (Basel). 2025 Jan 22;16(2):117. doi: 10.3390/genes16020117 (PMC11855002; doi:10.3390/genes16020117)
Supplement: Supplementary file 1 [file genes-16-00117-s001.zip › genes-3379817-supplementary.xlsx]

## Sheet: Contents
Table Name	Content
Supplemental Table 1	Sample specific information
Supplemental Table 2	Full table of pairwise DE comparisons
Supplemental Table 3	Kyoto Encylcopedia of Genes and Genome (KEGG) Enrichments for each pairwise DE comparison. All pathways enriched are significant (p<.05) and include 5 or greater genes. Specific KEGG tem, ID number and parent group are listed.
Supplemental Table 4	Gene ontology (GO) cellular component (CC) enrichments for each pairwise DE comparison. All CC's are significant (p<.05) and contain 10 or greater genes. Specific CC terms, IDs, and parent group are listed.

## Sheet: SI Table 1
Species	Common name	Individual	Facility	Sex	Age (years)	Hemisphere	Color Vision [1, 2, 3]	Habitat Use [3, 4]	Group Size [1, 4, 5, 6]	Diet [4, 5, 6]	Taxa	Genome	Alignment %	Alignment Parameters
Ateles fusciceps	Spider monkey	1	1	M	40	Right	Polymorphic Di/Tri-chromat	Arboreal	Small	Frugivorous	Platyrrhine	C_jacchus3.2.1	0.8799	very sensitive local
Ateles fusciceps	Spider monkey	2	1	F	36	Right	Polymorphic Di/Tri-chromat	Arboreal	Small	Frugivorous	Platyrrhine	C_jacchus3.2.1	0.8361	very sensitive local
Callithrix jacchus	Marmoset	1	2	M	8.2	Right	Polymorphic Di/Tri-chromat	Arboreal	Small	Frugivorous	Platyrrhine	C_jacchus3.2.1	0.9646	local
Callithrix jacchus	Marmoset	2	2	M	8.2	Right	Polymorphic Di/Tri-chromat	Arboreal	Small	Frugivorous	Platyrrhine	C_jacchus3.2.1	0.9593	local
Callithrix jacchus	Marmoset	3	2	M	2	Right	Polymorphic Di/Tri-chromat	Arboreal	Small	Frugivorous	Platyrrhine	C_jacchus3.2.1	0.9299	local
Erythrocebus patas	Patas	1	3	Unknown	Unknown	Right	Trichromatic	Terrestrial	Large	Omnivorous	Cercopithecoid	Mmul_8.0.1	0.9345	local
Erythrocebus patas	Patas	2	3	Unknown	Unknown	Right	Trichromatic	Terrestrial	Large	Omnivorous	Cercopithecoid	Mmul_8.0.1	0.8844	local
Erythrocebus patas	Patas	3	3	Unknown	Unknown	Right	Trichromatic	Terrestrial	Large	Omnivorous	Cercopithecoid	Mmul_8.0.1	0.8997	local
Gorilla gorilla gorilla	Gorilla	1	4	F	46	Left	Trichromatic	Terrestrial	Small	Folivorous	Hominoid	gorGor3.1	0.9778	local
Homo sapiens	Human	1	10	F	34.3	Left	Trichromatic	Terrestrial	Large	Omnivorous	Hominoid	GRCh38.p10	0.9912	local
Homo sapiens	Human	2	10	F	48.4	Left	Trichromatic	Terrestrial	Large	Omnivorous	Hominoid	GRCh38.p10	0.9961	local
Homo sapiens	Human	3	10	F	46.4	Left	Trichromatic	Terrestrial	Large	Omnivorous	Hominoid	GRCh38.p10	0.9923	local
Macaca mulatta	Rhesus	1	2	M	9	Right	Trichromatic	Terrestrial	Large	Frugivorous	Cercopithecoid	Mmul_8.0.1	0.9882	local
Macaca mulatta	Rhesus	2	5	M	9.8	Right	Trichromatic	Terrestrial	Large	Frugivorous	Cercopithecoid	Mmul_8.0.1	0.9894	local
Macaca mulatta	Rhesus	3	5	F	8.6	Right	Trichromatic	Terrestrial	Large	Frugivorous	Cercopithecoid	Mmul_8.0.1	0.9906	local
Macaca nemestrina	Pig-tailed macaque	1	1	M	15.6	Left	Trichromatic	Terrestrial	Large	Frugivorous	Cercopithecoid	Mmul_8.0.1	0.9765	local
Macaca nemestrina	Pig-tailed macaque	2	6	F	15.7	Left	Trichromatic	Terrestrial	Large	Frugivorous	Cercopithecoid	Mmul_8.0.1	0.9653	local
Pan troglodytes	Chimpanzee	1	7	M	31	Right	Trichromatic	Terrestrial	Large	Frugivorous	Hominoid	CHIMP2.1.4	0.9836	local
Pan troglodytes	Chimpanzee	2	7	M	22	Right	Trichromatic	Terrestrial	Large	Frugivorous	Hominoid	CHIMP2.1.4	0.9787	local
Pan troglodytes	Chimpanzee	3	8	F	45.5	Right	Trichromatic	Terrestrial	Large	Frugivorous	Hominoid	CHIMP2.1.4	0.9804	local
Papio anubis	Olive baboon	1	1	F	6.5	Right	Trichromatic	Terrestrial	Large	Frugivorous	Cercopithecoid	PapAnu2.0	0.9855	local
Papio anubis	Olive baboon	2	2	F	7.7	Right	Trichromatic	Terrestrial	Large	Frugivorous	Cercopithecoid	PapAnu2.0	0.9876	local
Papio anubis	Olive baboon	3	2	M	7	Right	Trichromatic	Terrestrial	Large	Frugivorous	Cercopithecoid	PapAnu2.0	0.9878	local
Pithecia pithecia	Saki	1	1	F	10	Right	Polymorphic Di/Tri-chromat	Arboreal	Small	Frugivorous	Platyrrhine	C_jacchus3.2.1	0.8668	local
Pongo pygmaeus	Orangutan	1	11	Unknown	Unknown	Left	Trichromatic	Arboreal	Small	Frugivorous	Hominoid	PPYG2	0.9781	local
Saimiri sciureus	Squirrel monkey	1	1	F	30.6	Right	Polymorphic Di/Tri-chromat	Arboreal	Large	Omnivorous	Platyrrhine	C_jacchus3.2.1	0.8652	very sensitive local
Symphalangus syndactylus	Siamang	1	1	F	17.5	Right	Trichromatic	Arboreal	Small	Folivorous	Hominoid	Nleu1.0	0.8354	very sensitive local
Symphalangus syndactylus	Siamang	2	9	F	46	Right	Trichromatic	Arboreal	Small	Folivorous	Hominoid	Nleu1.0	0.8845	local
Location codes:
1 Cleveland Metroparks Zoo (Cleveland, OH)
2 Texas Biomedical Research Institute (San Antonio, TX)
3 Bioqual (Rockville, MD)
4 Busch Gardens Tampa (Tampa, FL)
5 California National Primate Research Center (University of California, Davis, Davis, CA)
6 Washington National Primate Research Center (University of Washington, Seattle, WA)
7 Alamogordo Primate Facility (Holloman Air Force Base, Alamogordo, NM)
8 MD Anderson Center (University of Texas, Houston, TX)
9 Tulsa Zoo (Tulsa, OK)
10 National Institute of Child Health and Human Development (University of Maryland, Baltimore, MD)
11 Yerkes National Primate Research Center (Atlanta, GA)
Literature References:
[1] Wheeler, Bradley, & Kamilar, 2011. Journal of Human Evolution.
[2] Jacobs, 2008. Visual Neuroscience.
[3] Deegan II & Jacobs, 2001. Folia Primatologica.
[4] Wheeler, Scarry, & Koenig, 2013. Behavioral Ecology.
[5] Kamilar & Cooper, 2013. Phil. Trans. R. Soc. B.
[6] DeCasien, Williams, & Higham, 2017. Nature Ecology & Evolution.

## Sheet: SI Table 2
Comparison	Gene #	Gene %	Divergence Time
H. sapiens-P. troglodytes	3648	29.04	6.1759
H. sapiens-P. anubis	4835	38.48	30
H. sapiens-M. mulatta	4350	34.62	30
H. sapiens-M. nemestrina	4039	32.15	30
H. sapiens-C. jacchus	4833	38.47	46.8118
H. sapiens-E. patas	4819	38.36	30
H. sapiens-A. fusciceps	4442	35.35	46.8118
H. sapiens-S. syndactylus	3846	30.61	19.6059
P. troglodytes-P. anubis	4575	36.41	30
P. troglodytes-M. mulatta	4636	36.9	30
P. troglodytes-M. nemestrina	3746	29.82	30
P. troglodytes-C. jacchus	4750	37.81	46.8118
P. troglodytes-E. patas	4570	36.37	30
P. troglodytes-A. fusciceps	3640	28.97	46.8118
P. troglodytes-S. syndactylus	2771	22.06	19.6059
P. anubis-M. mulatta	2735	21.77	12.8525
P. anubis-M. nemestrina	2284	18.18	12.8525
P. anubis-C. jacchus	4082	32.49	46.8118
P. anubis-E. patas	3011	23.97	14.8752
P. anubis-A. fusciceps	3573	28.44	46.8118
P. anubis-S. syndactylus	3292	26.2	30
M. mulatta-M. nemestrina	25	0.2	6.878
M. mulatta-C. jacchus	4168	33.17	46.8118
M. mulatta-E. patas	501	3.99	14.8752
M. mulatta-A. fusciceps	3948	31.42	46.8118
M. mulatta-S. syndactylus	3599	28.65	30
M. nemestrina-C. jacchus	3785	30.13	46.8118
M. nemestrina-E. patas	243	1.93	14.8752
M. nemestrina-A. fusciceps	3381	26.91	46.8118
M. nemestrina-S. syndactylus	3048	24.26	30
C. jacchus-E. patas	4592	36.55	46.8118
C. jacchus-A. fusciceps	1421	11.31	21.3213
C. jacchus-S. syndactylus	3754	29.88	46.8118
E. patas-A. fusciceps	3972	31.61	46.8118
E. patas-S. syndactylus	3532	28.11	30
A. fusciceps-S. syndactylus	3038	24.18	46.8118
color vision	3173	25.25	N/A
habitat-use	2501	19.91	N/A
group-size	1704	13.56	N/A
folivore-frugivore	534	4.25	N/A
folivore-omnivore	664	5.28	N/A
frugivore-omnivore	991	7.89	N/A
sex	35	0.28	N/A
"Divergence Times" determined for interspecies DE comparisons using 10k Trees (Arnold, et al. 2010).

## Sheet: SI Table 3
Comparison Type	Comparison	KEGG Term	KEGG Term ID	KEGG Parent Category	# DE Genes / Pathway	Full # Genes / Pathway	Enrichment P-value	Genes
Interspecies	A. fusciceps-S. syndactylus	Adipocytokine signaling pathway	hsa04920	Signaling	17	70	0.0305581	PRKAB2;TRADD;STAT3;ACSL6;SLC2A1;PRKAG1;TRAF2;CPT1C;ADIPOR2;CAMKK1;POMC;MAPK9;MAPK8;ACSBG1;PCK1;RXRG;NFKBIB
Interspecies	A. fusciceps-S. syndactylus	Amphetamine addiction	hsa05031	Disease - Neural	16	67	0.0405278	PRKCG;CAMK2D;MAOB;HDAC1;CAMK2A;PDYN;PPP1CA;PPP1CB;PPP1CC;GRIN2A;CREB3L3;CREB3L4;GNAS;CAMK2G;STX1A;SLC18A2
Interspecies	A. fusciceps-S. syndactylus	Apoptosis	hsa04210	Other	32	140	0.0103906	TRADD;FASLG;CSF2RB;CTSV;ACTB;MAPK9;CTSO;CASP7;MAPK8;TUBA1B;CASP8;CTSL;TNFSF10;CAPN1;CTSF;BID;NTRK1;DFFB;PARP3;ENDOG;APAF1;PARP1;DAB2IP;TRAF2;TRAF1;PTPN13;DDIT3;BCL2;FAS;BIRC5;BIRC2;BCL2L1
Interspecies	A. fusciceps-S. syndactylus	Biosynthesis of amino acids	hsa01230	Metabolism - AminoAcids	17	74	0.0494632	PRPS1;TPI1;SDS;PGAM1;GOT2;MAT1A;ENO1;PC;MAT2A;PAH;IDH3B;ALDOC;PHGDH;ALDOB;ALDOA;GAPDH;OTC
Interspecies	A. fusciceps-S. syndactylus	Carbon metabolism	hsa01200	Metabolism - General	25	113	0.0313668	GPI;PRPS1;ACSS2;DLST;OGDHL;PDHB;ENO1;ME1;IDH3B;PHGDH;SDS;TPI1;PGAM1;GOT2;SDHA;PGD;PC;PCCB;RGN;SUCLG1;ALDOC;ALDOB;ALDOA;FBP1;GAPDH
Interspecies	A. fusciceps-S. syndactylus	Complement and coagulation cascades	hsa04610	Immune	20	79	0.0128947	F10;SERPINC1;F11;FGG;F2R;SERPINF2;F13A1;C4BPA;PLG;SERPINA5;F5;C3;C4A;F8;C5;PROC;C7;CD59;MASP1;F2RL2
Interspecies	A. fusciceps-S. syndactylus	Cytokine cytokine receptor interaction	hsa04060	Immune	57	265	0.00360069	CXCL9;EDA;BMPR2;FLT4;IL24;FASLG;IL1RAP;CXCL13;CXCL5;CXCL16;GHR;TNFSF10;CCR9;TNFSF11;CCR6;PDGFRA;TNFRSF18;LIFR;TGFBR1;IL17RA;IL1A;XCL2;LTA;TNFRSF25;LTB;IL6ST;CX3CR1;IL20RA;CXCR5;IL20RB;CSF2RB;IL2RG;ACVR1B;IFNL2;IFNL1;CCL3;CCL2;TNFRSF14;CCL1;TNFSF18;CCL25;CCL24;TSLP;EGF;CD70;OSM;IFNLR1;ACVR2B;BMP7;KITLG;CD40LG;IL5;TNFSF4;FAS;IL7R;CCL27;IL18R1
Interspecies	A. fusciceps-S. syndactylus	Fructose and mannose metabolism	hsa00051	Metabolism - Carbohydrate	9	32	0.0441644	TPI1;ENOSF1;AKR1B1;ALDOC;ALDOB;ALDOA;FBP1;FUK;KHK
Interspecies	A. fusciceps-S. syndactylus	Glycine serine and threonine metabolism	hsa00260	Metabolism - AminoAcids	11	40	0.0323577	DMGDH;GRHPR;BHMT;SDS;MAOB;PGAM1;SARDH;PHGDH;BPGM;GCAT;GNMT
Interspecies	A. fusciceps-S. syndactylus	Glycolysis Gluconeogenesis	hsa00010	Metabolism - Carbohydrate	18	67	0.00955193	GPI;TPI1;ACSS2;PGAM1;PDHB;BPGM;ENO1;ALDH3A1;LDHA;ALDH1B1;ALDOC;GALM;ALDOB;ALDOA;PCK1;FBP1;GAPDH;ALDH9A1
Interspecies	A. fusciceps-S. syndactylus	Metabolic pathways	hsa01100	Metabolism - General	210	1239	0.0423069	DMGDH;CDA;PANK3;ACSM3;UXS1;ATP5C1;ENO1;IL4I1;C1GALT1C1;NDST4;ANPEP;PPAT;NDST3;NAMPT;SEPHS1;SDS;ALG6;OXSM;ACSL6;CEL;CMBL;UPB1;CYP27A1;MTHFD2;HMBS;UPRT;SUCLG1;UQCRC2;CYP2E1;LAP3;MTMR3;MAOB;ATP5H;MTMR4;UGCG;LDHA;SGPL1;RDH11;SI;AFMID;PLCG2;PNPO;PIP5K1A;ST8SIA5;PCK1;ARSB;ATP6V1C2;SLC33A1;PRDX6;ACER2;ACER1;BST1;CYP2C8;BHMT;POLA2;PAH;CYP2S1;CYP1A1;PPT1;ADA;GPI;DPYS;LPCAT1;AKR1B1;PYGL;COX7C;PIGX;KHK;ATIC…
Interspecies	A. fusciceps-S. syndactylus	Non homologous endjoining	hsa03450	Other	5	13	0.035829	FEN1;XRCC6;XRCC5;POLM;NHEJ1
Interspecies	A. fusciceps-S. syndactylus	Pathways in cancer	hsa05200	Disease - Cancer	73	397	0.0450667	GSK3B;ARAF;SLC2A1;FASLG;FGF2;GLI2;EDNRA;RASSF1;FGF8;EDNRB;GNGT2;CASP8;SKP2;PRKCG;PDGFRA;TPM3;F2R;TRAF2;TRAF1;PIAS2;TGFBR1;RBX1;MSH3;TRAF3;RARA;BIRC5;BIRC7;BIRC2;RALB;CTBP1;MAX;HDAC1;GSTP1;CUL2;LAMA3;WNT8A;TGFA;LPAR4;RASGRP2;FOXO1;MAPK9;GNG10;MAPK8;WNT11;PLCG2;BID;RXRG;WNT2;NTRK1;SMAD2;ARNT2;EGLN2;LAMB3;EGF;WNT7B;STAT3;WNT7A;IGF1;MLH1;GNG13;KITLG;CDK6;RAD51;FGF14;CDK4;CCDC6;BCL2;GNAS;FAS;FGFR3;FGF…
Interspecies	A. fusciceps-S. syndactylus	Pyrimidine metabolism	hsa00240	Metabolism - Nucleotides	26	105	0.00689566	CDA;DPYS;NT5E;POLD1;POLR2D;POLR2E;POLR2F;TK2;TK1;POLR2K;TXNRD2;CTPS1;UPB1;DCK;DCTD;POLA2;NME6;RRM2B;POLR1A;POLR3E;POLE3;POLR1E;CMPK2;UPRT;UMPS;POLR3K
Interspecies	A. fusciceps-S. syndactylus	Pyruvate metabolism	hsa00620	Metabolism - Carbohydrate	11	40	0.0323577	GRHPR;LDHA;PC;ACSS2;ALDH1B1;LDHD;ACOT12;ME1;PDHB;PCK1;ALDH9A1
Interspecies	A. fusciceps-S. syndactylus	Ribosome	hsa03010	Cell - Structure	29	137	0.0373266	RPL5;MRPS14;RPLP1;MRPS10;RPL8;RPL9;MRPL13;MRPL3;RPS14;RPL7A;RPS17;RPL18A;RPL36AL;RPL15;RPL37;RPS27A;RPL19;RPS12;RPL22;RPS6;MRPL27;RPSA;MRPS5;MRPL22;RPS28;RPL24;RPL29;RSL24D1;RPS24
Interspecies	A. fusciceps-S. syndactylus	Transcriptional misregulation in cancer	hsa05202	Disease - Cancer	36	180	0.0481337	CD86;HPGD;MAX;HDAC1;DOT1L;BMI1;MPO;FOXO1;AFF1;LYL1;NFKBIZ;CD14;PROM1;RXRG;NTRK1;SS18;ARNT2;TAF15;IGFBP3;H3F3A;TFE3;ASPSCR1;HMGA2;TRAF1;IGF1;RUNX2;PBX1;BAIAP3;PER2;EWSR1;DDIT3;RARA;NUPR1;ERG;TCF3;BCL2L1
Interspecies	C. jacchus-A. fusciceps	Amoebiasis	hsa05146	Disease - Infection	14	100	0.011024	TGFB2;ACTN2;LAMC3;ARG1;LAMA1;LAMB4;CD1D;SERPINB6;GNA14;IL6;COL3A1;COL1A2;C8G;COL4A5
Interspecies	C. jacchus-A. fusciceps	Arrhythmogenic right ventricular cardiomyopathy (ARVC)	hsa05412	Disease - Cardiovascular	11	74	0.0149856	CACNG6;ITGA4;SGCA;ACTN2;ITGA2B;ITGA7;ITGB7;CACNA2D4;DSC2;ACTB;ITGA9
Interspecies	C. jacchus-A. fusciceps	Cell adhesion molecules (CAMs)	hsa04514	Cell - Adhesion	17	142	0.0238113	VCAM1;SELPLG;ITGA4;SDC3;VTCN1;CD2;CD4;HLA-DMA;CD40LG;SELL;CLDN18;MADCAM1;ITGB7;SIGLEC1;CD58;HLA-DOA;ITGA9
Interspecies	C. jacchus-A. fusciceps	Complement and coagulation cascades	hsa04610	Immune	16	79	0.000116393	CFD;CPB2;F10;F11;C4BPA;PLG;F2;C3;C8G;PROC;C7;PLAU;BDKRB2;F13B;CD59;VSIG4
Interspecies	C. jacchus-A. fusciceps	Cytokine cytokine receptor interaction	hsa04060	Immune	33	265	0.00118594	CSF3R;CSF1;IL20RA;CSF2RB;EGFR;CXCL5;TNFSF13B;IFNL2;IFNL1;KDR;CCR8;CCL2;CCL1;CCL19;CCL15;TNFSF18;CCL25;IL11;IL15RA;TGFB2;TSLP;CCL21;EGF;TNFRSF18;TNFRSF1B;TNFRSF1A;IL6;CD40LG;IL5;LTA;TNFRSF25;LTB;IL9R
Interspecies	C. jacchus-A. fusciceps	Cytosolic DNA sensing pathway	hsa04623	Other	9	64	0.0362504	PYCARD;IL33;IL6;POLR3A;AIM2;IRF7;POLR3H;RIPK1;POLR2K
Interspecies	C. jacchus-A. fusciceps	DNA replication	hsa03030	Other	8	36	0.00320667	RNASEH2A;RFC2;POLE3;POLD2;MCM4;MCM6;DNA2;MCM2
Interspecies	C. jacchus-A. fusciceps	ECM receptor interaction	hsa04512	Signaling	16	82	0.000184104	TNXB;ITGA4;LAMC3;LAMA1;LAMB4;ITGA2B;TNC;COL1A2;COL9A1;SPP1;ITGA7;COL6A3;COL4A5;ITGB7;CD44;ITGA9
Interspecies	C. jacchus-A. fusciceps	Focal adhesion	hsa04510	Cell - Adhesion	26	202	0.00236358	SHC4;TNXB;SHC1;LAMC3;LAMA1;ITGA2B;TNC;ACTB;EGFR;KDR;SPP1;ITGB7;CAV3;ITGA4;EGF;ACTN2;LAMB4;PARVA;VAV2;PPP1CA;COL1A2;COL9A1;COL4A5;COL6A3;ITGA7;ITGA9
Interspecies	C. jacchus-A. fusciceps	Glycine serine and threonine metabolism	hsa00260	Metabolism - AminoAcids	8	40	0.00633334	GRHPR;BHMT;MAOB;GLYCTK;CTH;CHDH;SARDH;GCAT
Interspecies	C. jacchus-A. fusciceps	Hematopoietic cell lineage	hsa04640	Other	15	88	0.00127393	IL11;CSF3R;ITGA4;CSF1;ITGA2B;DNTT;CD1D;CD2;CD4;IL6;IL5;CD19;CD59;IL9R;CD44
Interspecies	C. jacchus-A. fusciceps	Histidine metabolism	hsa00340	Metabolism - AminoAcids	5	24	0.0245607	ALDH3A2;DDC;MAOB;UROC1;AMDHD1
Interspecies	C. jacchus-A. fusciceps	Hypertrophic cardiomyopathy HCM	hsa05410	Disease - Cardiovascular	12	83	0.0140141	CACNG6;TGFB2;IL6;ITGA4;SGCA;TPM3;ITGA2B;ITGA7;ITGB7;CACNA2D4;ACTB;ITGA9
Interspecies	C. jacchus-A. fusciceps	Intestinal immune network for IgA production	hsa04672	Immune	11	48	0.000437834	CCL25;IL15RA;IL6;HLA-DMA;IL5;CD40LG;ITGA4;MADCAM1;ITGB7;HLA-DOA;TNFSF13B
Interspecies	C. jacchus-A. fusciceps	NFkappa B signaling pathway	hsa04064	Signaling	12	93	0.0316509	VCAM1;CD40LG;CCL21;IRAK1;PLAU;TRADD;LTA;RIPK1;LTB;CCL19;TNFRSF1A;TNFSF13B
Interspecies	C. jacchus-A. fusciceps	Phototransduction	hsa04744	Sensory - Phototransduction	5	27	0.0391579	SLC24A1;RCVRN;GRK7;RGS9;CNGB1
Interspecies	C. jacchus-A. fusciceps	Protein digestion and absorption	hsa04974	Digestion - And - Absorption	16	90	0.000553531	COL18A1;CPB2;COL14A1;SLC3A1;PRCP;ACE2;COL3A1;COL1A2;SLC7A7;XPNPEP2;MEP1A;COL9A1;COL6A3;COL4A5;COL21A1;KCNN4
Interspecies	C. jacchus-E. patas	Alanine, aspartate and glutamate metabolism	hsa00249	Metabolism - AminoAcids	15	35	0.00703065	ADSL;GFPT2;CAD;GPT;ABAT;ASS1;ALDH4A1;GLUD1;IL4I1;ALDH5A1;ADSSL1;NIT2;GLUL;RIMKLB;ADSS
Interspecies	C. jacchus-E. patas	Amino sugar and nucleotide sugar metabolism	hsa00520	Metabolism - Carbohydrate	18	48	0.0164006	GPI;CMAS;GFPT2;UXS1;PMM2;UAP1;RENBP;HK2;CYB5R2;GMPPB;HK3;NANP;NAGK;UGP2;GMPPA;PGM3;FUK;GALK1
Interspecies	C. jacchus-E. patas	Arginine and proline metabolism	hsa00330	Metabolism - AminoAcids	19	50	0.0119119	AOC1;ARG2;CKM;MAOB;NOS2;ARG1;AMD1;ODC1;PYCR1;AZIN2;SAT2;CNDP1;AGMAT;SRM;ALDH4A1;DAO;CKB;L3HYPDH;ALDH9A1
Interspecies	C. jacchus-E. patas	Bacterial invasion of epithelial cells	hsa05100	Disease - Infection	25	78	0.041348	SHC4;SHC2;ARHGEF26;ARPC5L;PIK3R2;ACTB;CRKL;CDC42;SEPT8;SEPT6;CTNNA1;CAV3;CAV2;CAV1;FN1;SEPT1;ARPC5;RHOA;SEPT2;DNM2;CD2AP;ARHGAP10;HCLS1;DOCK1;BCAR1
Interspecies	C. jacchus-E. patas	Biosynthesis of amino acids	hsa01230	Metabolism - AminoAcids	29	74	0.00126282	PRPS2;PRPS1;RPEL1;TAT;GPT;ENO1;ENO3;MAT2A;PGK1;GLUL;ARG2;TPI1;PKLR;ARG1;PGAM1;PGAM2;PYCR1;MAT1A;ASS1;PFKL;PC;PKM;PSAT1;CTH;ACO2;ALDOB;NAGS;PFKM;GAPDH
Interspecies	C. jacchus-E. patas	Carbon metabolism	hsa01200	Metabolism - General	39	113	0.00340358	PRPS2;GPI;PRPS1;FH;H6PD;RPEL1;GLDC;ADPGK;DLST;GPT;PDHB;ENO1;ENO3;HK2;HK3;MCEE;PGK1;ACSS1;ACADS;HIBCH;TPI1;PKLR;MDH1;PGAM1;PGAM2;SDHC;MUT;GLUD1;PFKL;PC;PKM;PSAT1;EHHADH;RGN;IDNK;ACO2;ALDOB;PFKM;GAPDH
Interspecies	C. jacchus-E. patas	Complement and coagulation cascades	hsa04610	Immune	26	79	0.0276201	CPB2;SERPINA1;C1S;SERPINE1;CFI;F13A1;PLAT;C8A;SERPINA5;VTN;C5;C7;PLAU;BDKRB2;VSIG4;A2M;F10;VWF;F11;FGG;F2R;SERPINF2;PLAUR;F8;PROC;F2RL2
Interspecies	C. jacchus-E. patas	DNA replication	hsa03030	Other	17	36	0.00117503	RFC5;RNASEH2C;RFC3;FEN1;RNASEH2A;LIG1;RFC1;RFC2;PRIM1;RPA3;POLE2;POLD1;MCM3;MCM4;MCM6;DNA2;MCM2
Interspecies	C. jacchus-E. patas	ECM receptor interaction	hsa04512	Signaling	28	82	0.0137956	ITGB5;LAMC3;ITGA2B;TNC;HMMR;LAMC1;THBS1;VTN;IBSP;SV2A;CHAD;ITGB8;ITGAV;ITGB6;LAMB3;ITGA4;VWF;FN1;HSPG2;COL1A2;COL2A1;COL9A1;ITGA8;COL4A6;ITGA7;COL6A3;ITGA6;AGRN
Interspecies	C. jacchus-E. patas	Focal adhesion	hsa04510	Cell - Adhesion	63	202	0.00425487	GSK3B;ITGB5;LAMC3;ITGA2B;TNC;PTEN;LAMC1;ACTB;CRKL;MYLK;PPP1CB;PPP1CC;IBSP;KDR;RAC3;ITGB8;ITGAV;ITGB6;PDGFRA;ITGA4;VWF;PRKCB;PDPK1;PRKCA;ACTN4;RHOA;MYL5;COL2A1;COL4A6;ITGA8;COL6A3;ITGA7;ITGA6;RAF1;PPP1R12C;DOCK1;SHC4;SHC2;PIK3R2;THBS1;CDC42;VTN;MAPK9;MAPK8;RAP1A;PDGFD;PDGFC;CHAD;MYL10;MAPK1;PAK3;PAK2;CAV3;LAMB3;BAD;CAV2;CAV1;FN1;PARVA;IGF1;COL1A2;COL9A1;BCAR1
Interspecies	C. jacchus-E. patas	Fructose and mannose metabolism	hsa00051	Metabolism - Carbohydrate	12	32	0.0455759	GMPPB;HK3;PFKL;TPI1;PFKFB3;PMM2;GMPPA;AKR1B1;ALDOB;PFKM;FUK;HK2
Interspecies	C. jacchus-E. patas	Glycolysis Gluconeogenesis	hsa00010	Metabolism - Carbohydrate	22	67	0.0414394	GPI;TPI1;PKLR;ADPGK;PGAM1;PGAM2;PDHB;BPGM;ENO1;ENO3;HK2;HK3;LDHA;PFKL;PKM;PGK1;ALDOB;ACSS1;PFKM;GAPDH;PCK2;ALDH9A1
Interspecies	C. jacchus-E. patas	Hedgehog signaling pathway	hsa04340	Signaling	18	50	0.0253124	GSK3B;WNT10B;WNT5A;LRP2;WNT16;GLI1;GLI2;BMP4;SMO;ZIC2;RAB23;SUFU;WNT1;BTRC;WNT2;WNT3;CSNK1G2;CSNK1G1
Interspecies	C. jacchus-E. patas	Hippo signaling pathway	hsa04390	Signaling	45	153	0.0379714	YAP1;GSK3B;CRB1;SERPINE1;AFP;FGF1;ACTB;AMOT;SAV1;GLI2;PPP1CB;SOX2;PPP1CC;PARD6B;YWHAQ;DVL1;TP53BP2;CTNNA1;DVL3;BTRC;WNT1;TEAD1;WNT2;WNT3;WWTR1;WNT10B;PRKCI;TGFB1;FZD7;WNT5A;AXIN2;WNT16;MPP5;BMP6;BMP5;BMP4;MOB1A;DLG2;PARD3;PPP2R2D;BIRC5;SNAI2;LLGL1;TP73;BMPR1A
Interspecies	C. jacchus-E. patas	Lysosome	hsa04142	Cell - Structure	38	123	0.0259842	CTSZ;CTSW;ABCB9;CTSV;NAGPA;GNS;LIPA;SGSH;AP3M1;LAPTM4A;CTSO;GNPTAB;AP1G2;CTSL;AP1G1;LAMP3;AP1S2;ATP6V0A2;SLC17A5;AP4S1;CTSF;AGA;CTSB;CD164;ARSA;NAPSA;ATP6AP1;SORT1;SLC11A2;LAPTM5;AP4B1;GALNS;GALC;DNASE2;ATP6V0D1;GLA;ATP6V0C;ATP6V0D2
Interspecies	C. jacchus-E. patas	Metabolic pathways	hsa01100	Metabolism - General	343	1239	3.58773e-05	CDA;CMAS;ACSM3;GLDC;UXS1;ATP5C1;ABAT;ACSM5;ENO1;ACSM4;ENO3;GCSH;IL4I1;NSDHL;PNP;ANPEP;NDST3;PLCE1;ATP6V1E2;GLUL;PDHX;ALG8;ST6GAL1;ATP6V1G1;GLCE;CEL;CMBL;BTD;MTHFD1;MTHFD2;MTHFD2L;IDNK;UQCRC2;CYP2E1;ATP6V0D1;ATP6V0D2;IDO1;LIPT2;CDS1;GCDH;TPH1;MAOB;ATP5I;ATP5H;MTMR4;PLA2G6;GNS;MTMR7;UGT8;DGUOK;LDHA;SGPL1;INPP5A;RDH16;ATP6V0A2;PIP5K1A;RIMKLB;ATP6V1C1;ST3GAL2;PCK2;TGDS;PMM2;SLC33A1;PYCR1;PRDX6;PAFAH2…
Interspecies	C. jacchus-E. patas	NFkappa B signaling pathway	hsa04064	Signaling	29	93	0.0420531	BCL2A1;TRADD;LY96;RELB;TNFSF13B;IKBKB;IRAK1;PLAU;TRIM25;CCL19;PIAS4;UBE2I;CCL21;PRKCB;TRAF2;IRAK4;TRAF1;TICAM1;ZAP70;CXCL12;CD40LG;TRAF3;TRAF5;LTA;BTK;TAB3;TLR4;CARD11;MYD88
Interspecies	C. jacchus-E. patas	Non alcoholic fatty liver disease NAFLD	hsa04932	Disease - Metabolic	44	151	0.0458866	GSK3B;COX7B;NDUFB8;NDUFB6;NDUFB4;COX4I1;NDUFB3;NDUFA10;PRKAG1;FASLG;PIK3R2;ADIPOR1;COX5B;COX7C;ADIPOR2;COX5A;CDC42;IKBKB;MAPK9;CASP7;MAPK8;BCL2L11;RXRA;CASP3;LEPR;UQCRFS1;BID;NDUFA7;TGFB1;PKLR;NDUFA5;INSR;NDUFA1;NR1H3;SDHC;TRAF2;COX6C;PRKAB1;LEP;DDIT3;FAS;UQCRC2;CYP2E1;PPARA
Interspecies	C. jacchus-E. patas	p53 signaling pathway	hsa04115	Signaling	27	69	0.00187572	CDKN1A;CD82;SERPINE1;PTEN;PPM1D;THBS1;CASP9;CCNB1;CASP3;SESN2;BID;RPRM;APAF1;GADD45A;IGFBP3;SHISA5;IGF1;DDB2;CDK6;RRM2B;CDK4;CCNG2;CCNG1;CDK1;FAS;MDM4;TP73
Interspecies	C. jacchus-E. patas	Pathways in cancer	hsa05200	Disease - Cancer	118	397	0.00098853	CSF3R;ITGA2B;ARAF;FGF1;FGF2;CRKL;FGF5;FGF8;SKP2;PDGFRA;RALBP1;PRKCB;TPM3;DAPK2;F2R;WNT5A;DAPK3;PRKCA;RBX1;RUNX1;SMO;MSH3;COL4A6;RAF1;CTBP2;CTBP1;MAX;LPAR1;TGFA;LPAR3;PIK3R2;RASGRP4;HSP90B1;GNG10;DVL1;DVL3;WNT1;WNT2;WNT3;FGF21;WNT10B;TGFB1;JUP;FZD7;ZBTB16;FN1;IGF1;GNG13;BMP4;CXCL12;CDK6;FGF14;CDK4;GNAS;GNB3;GNB5;FGF11;FGF10;RET;GSK3B;CDKN1A;HSP90AB1;LAMC3;PTEN;FASLG;LAMC1;GLI1;BRCA2;GLI2;IKBKB;CAS…
Interspecies	C. jacchus-E. patas	PI3K Akt signaling pathway	hsa04151	Signaling	98	341	0.00729847	CSF3R;CSF1;EPO;ITGA2B;TNC;FGF1;FGF2;FGF5;FGF8;CREB3L3;IBSP;CREB3L4;KDR;PDGFRA;RPS6;F2R;PRKCA;TSC1;PRLR;DDIT4;COL4A6;MTCP1;RAF1;LPAR1;LPAR3;PIK3R2;FOXO3;HSP90B1;VTN;GNG10;BCL2L11;CD19;PDGFD;PDGFC;CHAD;PCK2;FGF21;NGFR;INSR;FN1;IGF1;GNG13;EFNA1;NR4A1;COL1A2;FGF14;CDK6;C8ORF44-SGK3;IL7;CDK4;COL9A1;GNB3;GNB5;FGFR4;IL7R;FGF11;FGF10;GSK3B;CDKN1A;HSP90AB1;ITGB5;LAMC3;PTEN;FASLG;BRCA1;LAMC1;IKBKB;CASP9;GY…
Interspecies	C. jacchus-E. patas	Primary immunodeficiency	hsa05340	Disease - Immune	15	37	0.0126965	AIRE;IL2RG;CD3E;CD3D;UNG;ZAP70;CD40LG;CD8B;CD8A;CD19;RFX5;RFXAP;BTK;IL7R;JAK3
Interspecies	C. jacchus-E. patas	Purine metabolism	hsa00230	Metabolism - Nucleotides	56	176	0.00424678	PDE3B;NUDT2;PNP;GUK1;ENPP4;ENPP3;PDE8B;PDE8A;GUCY1A2;ADSL;ENTPD3;PDE4D;NME3;NME5;DCK;NME1;APRT;NT5C3B;PKM;NME6;RRM2B;NME7;POLR1C;ADSSL1;PRPS2;PRPS1;PDE1C;PDE1B;PRIM1;AK1;AK3;GMPR;AK4;AK6;ADCY7;PAPSS2;NT5C;DGUOK;POLD1;POLR2D;PDE6D;POLR2F;NT5M;POLR2G;ADSS;POLR2K;PNPT1;PKLR;ADCY10;IMPDH1;POLE2;PDE3A;POLR3H;PDE7B;NT5C1B-RDH14;POLR3K
Interspecies	C. jacchus-E. patas	Pyrimidine metabolism	hsa00240	Metabolism - Nucleotides	40	105	0.000340428	CDA;DTYMK;DPYS;PRIM1;NUDT2;TYMS;NT5C;PNP;POLD1;POLR2D;POLR2F;NT5M;TK2;POLR2G;TK1;UPP1;POLR2K;PNPT1;ENTPD3;TXNRD2;CAD;NME3;CTPS1;NME5;DCK;UCKL1;NME1;DHODH;NT5C3B;NME6;RRM2B;NME7;POLE2;DPYD;POLR1C;CMPK2;POLR3H;NT5C1B-RDH14;POLR3K;DCTPP1
Interspecies	C. jacchus-E. patas	Rap1 signaling pathway	hsa04015	Signaling	60	211	0.0367651	DOCK4;CSF1;CALML6;ITGA2B;FGF1;ITGAL;SIPA1L3;FGF2;ACTB;CRKL;FGF5;FGF8;KDR;PLCE1;RAC3;PDGFRA;PRKCI;PRKCB;MAGI3;F2R;PRKCA;RHOA;PLCB3;MRAS;PRKD3;PARD3;PFN4;LCP2;PFN1;RAPGEF5;RAF1;PFN2;LPAR1;GNAI3;LPAR3;PIK3R2;ADCY7;THBS1;GNAI2;CDC42;PARD6B;RAP1A;PDGFD;PDGFC;MAPK1;DRD2;FGF21;NGFR;INSR;IGF1;EFNA1;KITLG;FGF14;GNAS;TEK;FGFR4;SIPA1;FGF11;BCAR1;FGF10
Interspecies	C. jacchus-E. patas	Ras signaling pathway	hsa04014	Signaling	65	227	0.0268151	CSF1;CALML6;FASLG;FGF1;FGF2;ETS2;IKBKB;FGF5;GNGT2;FGF8;KDR;PLCE1;RAC3;PDGFRA;RALBP1;PLA2G12B;PRKCB;PLA2G4A;RRAS2;PRKCA;RHOA;ZAP70;MRAS;RIN1;RAPGEF5;RAF1;PLA1A;SHC4;RAB5B;SHC2;PLA2G1B;RASAL1;PIK3R2;RASAL2;PLA2G6;RASGRP4;PLD2;CDC42;MAPK9;GNG10;MAPK8;RAP1A;PDGFD;PDGFC;MAPK1;PAK3;PAK2;FGF21;NGFR;BAD;INSR;PLA2G2A;IGF1;GNG13;EFNA1;KITLG;FGF14;REL;GNB3;TEK;GNB5;FGFR4;RAB5A;FGF11;FGF10
Interspecies	C. jacchus-E. patas	Regulation of actin cytoskeleton	hsa04810	Other	62	214	0.023751	ITGB5;ITGA2B;CHRM5;ARPC5L;ARAF;FGF1;ITGAL;FGF2;ACTB;CRKL;MYLK;PPP1CB;FGF5;PPP1CC;FGF8;CFL2;CFL1;BDKRB2;RAC3;ITGB8;PIP4K2B;ITGAV;PIP4K2C;ITGB6;PDGFRA;ITGA4;F2R;RRAS2;ACTN4;RHOA;ENAH;MYL5;MRAS;ITGA8;PFN4;ITGA7;ITGA6;PFN1;RAF1;PPP1R12C;DOCK1;PFN2;PIK3R2;FGD1;CDC42;GNA13;PDGFD;PDGFC;MYL10;PIP5K1A;MAPK1;PAK3;PAK2;FGF21;FN1;ARPC5;DIAPH3;FGF14;FGFR4;FGF11;BCAR1;FGF10
Interspecies	C. jacchus-E. patas	Ribosome	hsa03010	Cell - Structure	42	137	0.0228296	RPL4;RPL5;RPL30;MRPS14;MRPS11;RPLP1;MRPL17;MRPL15;RPL8;RPL9;MRPL13;MRPL35;MRPL32;MRPL3;RPS14;RPL7A;RPL18A;RPL36AL;RPL14;RPL15;MRPL9;RPL37;RPS27A;RPL19;RPS12;RPL23;RPS5;RPL22;RPS6;MRPL27;MRPS2;RPSA;MRPS7;MRPL24;MRPS5;MRPL22;RPS28;MRPS9;RPL24;RPL29;RSL24D1;RPS23
Interspecies	C. jacchus-E. patas	RNA degradation	hsa03018	Other	25	77	0.0356393	BTG4;ZCCHC7;DDX6;BTG1;WDR61;ENO1;TOB1;ENO3;EDC3;EXOSC7;EXOSC3;EXOSC2;DCPS;EXOSC1;PNPT1;CNOT6L;PABPC4;PFKL;CNOT7;PAN3;C1D;CNOT8;PFKM;DCP2;MPHOSPH6
Interspecies	C. jacchus-E. patas	RNA transport	hsa03013	Other	50	172	0.0367396	EIF4A2;POP5;EIF4A1;POP7;NUP107;GEMIN2;PHAX;CASC3;PNN;SUMO1;EIF2B1;RPP38;EIF5B;NUP210;PABPC4;ELAC1;THOC1;THOC3;TRNT1;RANGAP1;THOC7;SRRM1;THOC6;NUP93;EEF1A1;NUP210L;STRAP;NUP98;KPNB1;AAAS;NXF2;FXR2;POM121C;TGS1;SMN2;EIF4EBP2;NUP43;EIF4E;EIF2B3;UBE2I;ALYREF;RPP40;UPF3A;EIF2S2;NUP35;EIF3H;EIF3E;NUPL2;RAN;NUP37
Interspecies	C. jacchus-E. patas	Vitamin digestion and absorption	hsa04977	Digestion - And - Absorption	10	24	0.0319251	SLC46A1;BTD;SLC23A1;SLC52A3;SLC19A3;APOA1;APOA4;LRAT;PLB1;PNLIP
Interspecies	C. jacchus-S. syndactylus	Adipocytokine signaling pathway	hsa04920	Signaling	22	70	0.00755693	PRKAB2;CPT1A;TRADD;SLC2A1;PRKAG1;PRKAG2;PTPN11;TRAF2;SLC2A4;TNFRSF1B;ADIPOR1;CPT1C;PRKAB1;ADIPOR2;CAMKK1;MAPK9;MAPK8;RXRA;LEP;ACSBG1;CD36;NFKBIB
Interspecies	C. jacchus-S. syndactylus	Amoebiasis	hsa05146	Disease - Infection	26	100	0.046059	RAB5B;LAMC3;LAMA1;LAMA4;PIK3R2;ADCY1;PIK3R5;C8G;CASP3;GNA11;IL12B;PRKCG;LAMB3;ACTN2;ARG1;LAMB4;PRKCA;ACTN4;SERPINB6;COL1A1;IL6;COL3A1;COL1A2;GNAS;COL4A5;TLR4
Interspecies	C. jacchus-S. syndactylus	Amphetamine addiction	hsa05031	Disease - Neural	23	67	0.00182665	PRKCG;CAMK2D;MAOB;MAOA;HDAC1;PRKCA;FOS;PDYN;GRIN2C;GRIN2B;PPP1CB;PPP1CC;GRIN2A;PPP3CC;CREB3L3;CREB3L4;CREB3L1;GNAS;DRD1;SLC18A1;CAMK2G;STX1A;SLC18A2
Interspecies	C. jacchus-S. syndactylus	AMPK signaling pathway	hsa04152	Signaling	32	124	0.0324559	CAB39;CAB39L;PRKAG1;PRKAG2;PIK3R2;SLC2A4;FOXO3;ADIPOR1;ADIPOR2;ELAVL1;ADRA1A;CAMKK1;PIK3R5;RPTOR;EEF2K;CREB3L3;CREB3L4;CREB3L1;CD36;RAB8A;PRKAB2;CPT1A;STRADA;IGF1;CPT1C;PRKAB1;CCNA2;LEP;FASN;RPS6KB2;PPARG;CFTR
Interspecies	C. jacchus-S. syndactylus	Apoptosis	hsa04210	Other	42	140	0.000864925	TRADD;FASLG;PIK3R2;CTSW;CTSV;ACTB;LMNB2;PIK3R5;CASP9;MAPK9;CASP7;MAPK8;TUBA1B;CASP8;CTSL;CASP3;CAPN2;CASP2;RIPK1;CTSF;BAK1;BID;CTSB;MAPK3;NTRK1;DFFB;PARP3;ENDOG;APAF1;PARP1;GADD45A;DAB2IP;TRAF2;TRAF1;FOS;SEPT4;GADD45G;DDIT3;BCL2;FAS;BIRC5;BCL2L1
Interspecies	C. jacchus-S. syndactylus	Arginine biosynthesis	hsa00220	Metabolism - AminoAcids	8	20	0.0224639	ARG1;GPT2;GOT2;GPT;NOS1;NAGS;GLUL;OTC
Interspecies	C. jacchus-S. syndactylus	Base excision repair	hsa03410	Other	11	33	0.0335524	MBD4;PARP3;FEN1;NEIL2;LIG1;PARP1;POLE2;POLD1;POLE3;NEIL1;UNG
Interspecies	C. jacchus-S. syndactylus	Biosynthesis of amino acids	hsa01230	Metabolism - AminoAcids	22	74	0.0150055	PRPS1;TPI1;SDS;ARG1;GPT2;IDH1;PGAM1;GOT2;GPT;ENO1;RPIA;PC;MAT2A;CTH;PGK1;ACO2;ALDOB;NAGS;ALDOA;GAPDH;GLUL;OTC
Interspecies	C. jacchus-S. syndactylus	Calcium signaling pathway	hsa04020	Signaling	44	180	0.0343129	PTGFR;MYLK2;CAMK2D;CHRNA7;CACNA1B;ADCY1;GRPR;ADCY7;ADRA1A;EGFR;SLC8A1;HTR6;GRIN2A;EDNRA;GRM5;PPP3CC;EDNRB;ERBB4;GNA11;ERBB2;BDKRB2;PLCE1;DRD1;NOS1;CAMK2G;NTSR1;PRKCG;PDGFRA;LHCGR;SPHK2;SPHK1;F2R;TNNC2;PRKCA;AVPR1A;GRIN2C;HTR5A;P2RX7;P2RX6;STIM1;ITPKA;GNAS;VDAC1;SLC25A5
Interspecies	C. jacchus-S. syndactylus	Carbon metabolism	hsa01200	Metabolism - General	32	113	0.0085986	GPI;PRPS1;FH;H6PD;ECHS1;DLST;GPT;OGDHL;PDHB;ENO1;HK3;ME1;PGK1;ACSS1;ACADS;SDS;TPI1;MDH1;GPT2;IDH1;PGAM1;GOT2;SDHA;PGD;RPIA;PC;SUCLA2;RGN;ACO2;ALDOB;ALDOA;GAPDH
Interspecies	C. jacchus-S. syndactylus	Cell adhesion molecules (CAMs)	hsa04514	Cell - Adhesion	38	142	0.0119913	CD86;NLGN3;SELPLG;CD80;SDC2;ICAM2;NRXN2;VTCN1;F11R;PVR;PTPRF;HLA-DMA;CDH3;MPZ;MADCAM1;NCAM2;CD58;HLA-DOA;CD276;HLA-DPA1;NTNG1;NTNG2;ITGA4;HLA-E;CD2;CD4;OCLN;NFASC;CLDN3;CD6;SELL;CLDN15;CLDN7;HLA-DPB1;CNTN2;SIGLEC1;CD22;ITGA9
Interspecies	C. jacchus-S. syndactylus	Cell cycle	hsa04110	Other	32	124	0.0324559	GSK3B;CDKN1A;YWHAB;HDAC1;BUB1B;TTK;CDC14B;ORC5;CCND3;CCNB1;CDC23;ORC6;SFN;E2F5;SKP2;ZBTB17;GADD45A;PLK1;CDC25C;SMC1A;RBX1;GADD45G;CCNA2;RBL1;CDK6;TFDP2;CDK4;CDK1;MCM4;MCM5;MCM6;MCM2
Interspecies	C. jacchus-S. syndactylus	Citrate cycle (TCA cycle)	hsa00020	Metabolism - Carbohydrate	10	30	0.0417475	FH;PC;SUCLA2;MDH1;IDH1;DLST;OGDHL;ACO2;PDHB;SDHA
Interspecies	C. jacchus-S. syndactylus	Cocaine addiction	hsa05030	Disease - Neural	16	49	0.0143714	MAOB;BDNF;MAOA;PDYN;GRIN2C;GRIN2B;GRM2;GRIN2A;CREB3L3;CREB3L4;CREB3L1;GNAS;DRD1;SLC18A1;RGS9;SLC18A2
Interspecies	C. jacchus-S. syndactylus	Colorectal cancer	hsa05210	Disease - Cancer	18	62	0.032898	APC2;GSK3B;DCC;ARAF;PIK3R2;FOS;MLH1;TGFBR1;PIK3R5;CASP9;MAPK9;MAPK8;MSH3;CASP3;BCL2;BIRC5;RAC3;MAPK3
Interspecies	C. jacchus-S. syndactylus	Complement and coagulation cascades	hsa04610	Immune	23	79	0.0168781	CFD;CR2;F10;SERPINC1;FGG;F2R;CFI;F13A1;C4BPA;PLG;PLAT;C4BPB;SERPINA5;VTN;C5;C8G;PROC;C7;PLAU;BDKRB2;MASP1;CD46;F2RL2
Interspecies	C. jacchus-S. syndactylus	DNA replication	hsa03030	Other	14	36	0.00387126	FEN1;LIG1;RFC1;RFC2;POLA2;POLE2;POLD1;POLE3;MCM4;MCM5;MCM6;DNA2;SSBP1;MCM2
Interspecies	C. jacchus-S. syndactylus	ECM receptor interaction	hsa04512	Signaling	25	82	0.00707702	ITGB5;LAMC3;LAMA1;LAMA4;ITGA2B;TNC;HMMR;VTN;RELN;CHAD;CD36;ITGB6;LAMB3;ITGA4;LAMB4;HSPG2;COL1A1;COL1A2;ITGA11;COL9A1;ITGA7;COL6A3;COL4A5;CD47;ITGA9
Interspecies	C. jacchus-S. syndactylus	ErbB signaling pathway	hsa04012	Signaling	25	87	0.015519	GSK3B;SHC2;CAMK2D;CDKN1A;SHC1;ARAF;TGFA;PIK3R2;CBLB;CBL;EGFR;PIK3R5;MAPK9;MAPK8;ERBB4;ERBB2;CAMK2G;MAPK3;NCK1;PRKCG;PRKCA;EREG;BTC;NRG4;RPS6KB2
Interspecies	C. jacchus-S. syndactylus	Focal adhesion	hsa04510	Cell - Adhesion	61	202	5.58948e-05	GSK3B;MYLK2;ITGB5;LAMC3;FLT4;ITGA2B;TNC;ARHGAP5;ACTB;ARHGAP35;PPP1CB;PPP1CC;CCND3;KDR;CAPN2;RAC3;ITGB6;PRKCG;PDGFRA;ITGA4;ACTN2;PRKCA;ACTN4;VAV1;VAV2;MYL5;RAPGEF1;COL4A5;COL6A3;ITGA7;PPP1R12B;PPP1R12C;ITGA9;SHC2;SHC1;LAMA1;LAMA4;PIK3R2;EGFR;PIK3R5;CDC42;VTN;MAPK9;MAPK8;RELN;CHAD;ERBB2;MYL10;MAPK3;CAV3;LAMB3;CAV2;CAV1;LAMB4;IGF1;COL1A1;COL1A2;ITGA11;COL9A1;BCL2;BCAR1
Interspecies	C. jacchus-S. syndactylus	FoxO signaling pathway	hsa04068	Signaling	35	133	0.0198115	CDKN1A;SETD7;ARAF;FBXO25;PRKAG1;PRKAG2;FASLG;PIK3R2;FOXO4;SLC2A4;FOXO3;EGFR;PIK3R5;MAPK9;CCNB1;MAPK8;S1PR1;SKP2;MAPK3;PLK3;PRKAB2;GABARAPL1;HOMER2;GADD45A;BNIP3;PLK1;IGF1;SOD2;PRKAB1;TGFBR1;GADD45G;IL6;C8ORF44-SGK3;CCNG2;IL7R
Interspecies	C. jacchus-S. syndactylus	Glycerolipid metabolism	hsa00561	Metabolism - Lipids	17	59	0.0400727	DGKE;DGAT1;DGKB;GLYCTK;MOGAT1;AKR1B1;CEL;AGPAT1;LCLAT1;AGPAT3;AGPAT4;ALDH1B1;LIPG;GPAT2;MGLL;DGKH;ALDH9A1
Interspecies	C. jacchus-S. syndactylus	Glycosylphosphatidylinositol GPI anchor biosynthesis	hsa00563	Metabolism - Glycan	10	25	0.0111315	PIGC;DPM2;PIGB;PIGN;GPAA1;PIGP;PIGK;PIGL;GPLD1;PIGX
Interspecies	C. jacchus-S. syndactylus	HepatitisB	hsa05161	Disease - Infection	36	146	0.045943	CDKN1A;YWHAB;FASLG;PIK3R2;PIK3R5;CASP9;IFIH1;MAPK9;MAPK8;CASP8;CREB3L3;CREB3L4;CREB3L1;CASP3;MAPK3;PRKCG;IFNA13;EGR2;ATP6AP1;APAF1;NFATC3;PRKCA;FOS;HSPG2;TGFBR1;DDB2;CCNA2;MAVS;IL6;CDK6;CDK4;BCL2;IRF7;FAS;BIRC5;TLR4
Interspecies	C. jacchus-S. syndactylus	Herpes simplex infection	hsa05168	Disease - Infection	45	185	0.0352474	RNASEL;SRSF1;FASLG;PPP1CB;IFIH1;PPP1CC;MAPK9;NXF2;C5;MAPK8;HLA-DMA;CASP8;CASP3;IL12B;CCL2;TNFRSF14;HLA-DOA;SKP2;HLA-DPA1;CD74;IFNA13;ALYREF;EIF2AK1;TRAF2;PTPN11;TRAF1;FOS;HLA-E;MAVS;IL6;UBE2R2;OAS1;TRAF3;OAS2;OAS3;SRSF2;CDK1;IRF7;HLA-DPB1;FAS;SRSF3;SRSF4;GTF2IRD1;IRF9;NFKBIB
Interspecies	C. jacchus-S. syndactylus	HIF 1 signaling pathway	hsa04066	Signaling	31	103	0.0036447	CAMK2D;CDKN1A;CUL2;SLC2A1;PIK3R2;PDHB;ENO1;EGFR;PIK3R5;HK3;LDHA;ERBB2;PGK1;EIF4E;CAMK2G;MAPK3;PRKCG;EGLN3;ANGPT2;RPS6;PRKCA;IGF1;RBX1;IL6;EIF4E1B;RPS6KB2;BCL2;TEK;ALDOA;TLR4;GAPDH
Interspecies	C. jacchus-S. syndactylus	Homologous recombination	hsa03440	Other	11	29	0.0123683	TOP3B;RAD52;BLM;RAD51;EME1;XRCC2;POLD1;TOP3A;XRCC3;SSBP1;SYCP3
Interspecies	C. jacchus-S. syndactylus	Hypertrophic cardiomyopathy HCM	hsa05410	Disease - Cardiovascular	25	83	0.00836019	ITGB5;ITGA2B;PRKAG1;PRKAG2;ACTB;SLC8A1;SGCB;TNNI3;ITGB6;CACNG4;MYBPC3;PRKAB2;ACE;TPM4;ITGA4;TPM3;TPM2;IGF1;PRKAB1;IL6;DES;MYL3;ITGA11;ITGA7;ITGA9
Interspecies	C. jacchus-S. syndactylus	Insulin resistance	hsa04931	Disease - Metabolic	29	109	0.0276259	GSK3B;SLC2A1;PRKAG1;PRKAG2;PIK3R2;SLC2A4;PTPRF;PIK3R5;PPP1CB;PPP1CC;MAPK9;MAPK8;CREB3L3;CREB3L4;CREB3L1;MLX;CD36;PRKAB2;CPT1A;GFPT2;NR1H2;NR1H3;PTPN11;PRKAB1;IL6;PPP1R3C;RPS6KB2;SLC27A6;SLC27A3
Interspecies	C. jacchus-S. syndactylus	Metabolic pathways	hsa01100	Metabolism - General	272	1239	0.00200486	DMGDH;CDA;PANK2;CMAS;UXS1;ATP5C1;ACSM5;ENO1;GBA2;GCSH;IL4I1;HYKK;NDST4;ANPEP;PPAT;LIPG;NDST3;NAMPT;PLCE1;SEPHS1;GLUL;ALG8;SDS;ALG6;OXSM;ALG2;CEL;CMBL;MTHFD1;MTHFD2;HMBS;UPRT;UQCRC2;HPRT1;IDO1;LIPT2;MTMR1;MAOB;MAOA;ATP5H;MTMR4;PLA2G7;ACMSD;ATP5B;CYP27B1;UGCG;LDHA;SGPL1;HLCS;RDH11;AFMID;RDH16;PNPO;ATP6V0A2;PIP5K1A;ST8SIA5;PIP5K1B;ST3GAL1;ARSB;ATP6V1C2;ST3GAL3;PRDX6;ACADSB;POLA2;FASN;CYP2S1;CYP1A1;P…
Interspecies	C. jacchus-S. syndactylus	mTOR signaling pathway	hsa04150	Signaling	17	60	0.0464629	PRKCG;CAB39;STRADA;CAB39L;RPS6;PIK3R2;PRKCA;IGF1;PIK3R5;RPTOR;RRAGA;RRAGC;EIF4E1B;RPS6KB2;DDIT4;EIF4E;MAPK3
Interspecies	C. jacchus-S. syndactylus	Neuroactive ligand receptor interaction	hsa04080	Neural - Signaling	65	277	0.0287323	NPFFR2;GLP1R;VIPR2;THRB;PTH1R;GRPR;RXFP1;ADRA1A;GHR;GRM2;HTR6;EDNRA;GRM5;GRM4;EDNRB;GNRHR;BDKRB2;CHRNB2;LHCGR;NPY5R;F2R;AVPR2;NPY1R;AVPR1A;OPRM1;GABRG1;FSHR;APLNR;OPRD1;PTGER4;PTGFR;CALCRL;PTGER2;CHRNA7;CHRNA6;GPR83;PLG;LPAR4;CRHR2;GLRA1;GRIN2A;GALR1;CHRNE;P2RY1;S1PR1;DRD1;NTSR1;DRD4;NTSR2;GABBR2;GABRP;GCGR;GABRA3;HTR1A;OPRK1;TRPV1;GRIN2C;HTR5A;GRIN2B;TSHR;HCRTR1;P2RX7;P2RX6;LEP;F2RL2
Interspecies	C. jacchus-S. syndactylus	Nicotinate and nicotinamide metabolism	hsa00760	Metabolism - CofactorsVitamins	10	29	0.03326	NT5C;NT5C3B;NT5E;NNMT;NT5C1A;NAMPT;AOX1;NT5M;NMNAT2;NUDT12
Interspecies	C. jacchus-S. syndactylus	Other types of Oglycan biosynthesis	hsa00514	Metabolism - Glycan	11	31	0.0210586	LFNG;POFUT2;POGLUT1;FUT9;POFUT1;MFNG;MGAT5B;B3GAT1;POMT1;CHST10;ST3GAL3
Interspecies	C. jacchus-S. syndactylus	Ovarian steroidogenesis	hsa04913	Other	15	50	0.0371708	CYP2J2;LHCGR;PLA2G4A;ADCY1;IGF1;ADCY7;BMP6;CYP17A1;STAR;FSHR;HSD17B1;ALOX5;CYP1A1;GNAS;LDLR
Interspecies	C. jacchus-S. syndactylus	p53 signaling pathway	hsa04115	Signaling	25	69	0.000476839	CDKN1A;CASP9;CCND3;CCNB1;CASP8;ZMAT3;CASP3;SFN;BID;APAF1;GADD45A;IGFBP3;SIAH1;SHISA5;IGF1;SERPINB5;GADD45G;DDB2;CDK6;RRM2B;CDK4;CCNG2;CCNG1;CDK1;FAS
Interspecies	C. jacchus-S. syndactylus	Pathways in cancer	hsa05200	Disease - Cancer	103	397	0.000233659	CSF3R;ITGA2B;ARAF;CBLB;FGF1;FGF2;FGF5;EDNRA;RASSF1;FGF8;EDNRB;SKP2;PRKCG;PDGFRA;TPM3;DAPK2;F2R;PRKCA;RBX1;SMO;MSH3;COL4A5;CTBP1;MAX;CUL2;TGFA;PIK3R2;LPAR4;PIK3R5;GNG10;FZD3;FZD7;IGF1;GNG13;BMP4;IL6;CDK6;FGF14;CDK4;BCL2;GNAS;GNB5;FGFR3;BCL2L1;FGFR1;GSK3B;CDKN1A;LAMC3;SLC2A1;FASLG;GLI1;GLI3;CASP9;SHH;CASP8;CASP3;BDKRB2;RAC3;NKX3-1;APC2;HSP90AA1;DCC;TRAF2;FOS;TRAF1;TGFBR1;TRAF3;RARA;BIRC5;PPARG;PTGE…
Interspecies	C. jacchus-S. syndactylus	Phospholipase D signaling pathway	hsa04072	Signaling	39	144	0.00899544	PTGFR;DGKE;SHC2;ARF1;RALB;DGKB;SHC1;PIK3R2;ADCY1;LPAR4;AGPAT1;ADCY7;EGFR;AGPAT3;PIK3R5;AGPAT4;CYTH3;GNA13;GRM2;GRM5;CYTH4;GRM4;GNA12;PIP5K1A;PIP5K1B;CYTH1;MAPK3;PDGFRA;SPHK1;F2R;AVPR2;PLA2G4A;RRAS2;PRKCA;PTPN11;AVPR1A;DNM2;GNAS;DGKH
Interspecies	C. jacchus-S. syndactylus	PI3K Akt signaling pathway	hsa04151	Signaling	83	341	0.00591646	GSK3B;CDKN1A;CSF3R;CSF1;ITGB5;YWHAB;LAMC3;FLT4;ITGA2B;TNC;FASLG;FGF1;FGF2;RPTOR;FGF5;GHR;CASP9;CCND3;FGF8;CREB3L3;CREB3L4;CREB3L1;KDR;ITGB6;JAK3;PDGFRA;IFNA13;HSP90AA1;ITGA4;RPS6;F2R;PRKCA;EIF4E1B;DDIT4;COL4A5;COL6A3;ITGA7;TLR4;ITGA9;LAMA1;LAMA4;PIK3R2;LPAR4;IL2RG;FOXO3;EGFR;PIK3R5;VTN;GNG10;RELN;RXRA;CHAD;THEM4;EIF4E;MAPK3;ANGPT2;LAMB3;LAMB4;OSM;IGF1;GNG13;COL1A1;NR4A1;IL6;COL1A2;FGF14;CDK6;C8OR…
Interspecies	C. jacchus-S. syndactylus	Protein digestion and absorption	hsa04974	Digestion - And - Absorption	24	90	0.0411576	KCNK5;SLC36A1;SLC15A1;COL13A1;ATP1A4;SLC3A1;ATP1B3;PRCP;SLC8A1;PGA4;COL1A1;ACE2;COL3A1;COL1A2;CTRL;MEP1B;XPNPEP2;MEP1A;COL7A1;COL5A2;COL9A1;COL6A3;COL4A5;COL21A1
Interspecies	C. jacchus-S. syndactylus	Proteoglycans in cancer	hsa05205	Disease - Cancer	56	203	0.00131029	CDKN1A;ITGB5;ARAF;CBLB;FASLG;FGF2;ACTB;PPP1CB;PPP1CC;CTSL;PLAU;CASP3;KDR;PLCE1;IL12B;PRKCG;RPS6;RRAS2;PRKCA;HSPG2;DCN;VAV2;SMO;COL21A1;EZR;PPP1R12B;TLR4;PPP1R12C;CAMK2D;SDC2;WNT8A;PIK3R2;CBL;EGFR;PIK3R5;CDC42;VTN;ERBB4;ERBB2;CAMK2G;MAPK3;FZD3;CAV3;LUM;CAV2;FZD7;WNT7B;CAV1;IGF2;WNT7A;PTPN11;IGF1;RPS6KB2;FAS;HPSE;FGFR1
Interspecies	C. jacchus-S. syndactylus	Regulation of actin cytoskeleton	hsa04810	Other	54	214	0.0113785	MYLK2;ITGB5;ITGA2B;ARPC5L;ARAF;FGF1;FGF2;ACTB;ARHGAP35;PPP1CB;FGF5;PPP1CC;FGF8;BDKRB2;PIP4K2A;RAC3;PIP4K2C;ITGB6;APC2;PDGFRA;ITGA4;ACTN2;F2R;RRAS2;ACTN4;VAV1;VAV2;ENAH;MYL5;ITGA7;EZR;PPP1R12B;PPP1R12C;ITGA9;PIK3R2;FGD1;EGFR;PIK3R5;FGD3;CDC42;GNA13;SCIN;GNA12;MYL10;PIP5K1A;PIP5K1B;MAPK3;FGF14;ABI2;ITGA11;FGFR4;FGFR3;BCAR1;FGFR1
Interspecies	C. jacchus-S. syndactylus	Tryptophan metabolism	hsa00380	Metabolism - AminoAcids	15	40	0.00425659	AOC1;ECHS1;MAOB;MAOA;OGDHL;KMO;ACMSD;IL4I1;ALDH1B1;AFMID;CYP1A1;AOX1;HADH;ALDH9A1;IDO1
Interspecies	E. patas-A. fusciceps	Alanine, aspartate and glutamate metabolism	hsa00249	Metabolism - AminoAcids	12	35	0.0325697	IL4I1;ALDH5A1;GFPT2;GOT2;GFPT1;ADSSL1;ASNS;ABAT;GLUL;RIMKLB;ADSS;ASS1
Interspecies	E. patas-A. fusciceps	Amino sugar and nucleotide sugar metabolism	hsa00520	Metabolism - Carbohydrate	16	48	0.0196207	GPI;CMAS;PMM1;GFPT2;UXS1;GFPT1;PMM2;RENBP;GMPPB;HK3;UGP2;GMDS;HKDC1;GMPPA;PGM3;FUK
Interspecies	E. patas-A. fusciceps	Amoebiasis	hsa05146	Disease - Infection	30	100	0.0100351	RAB5B;SERPINB13;LAMA1;LAMA3;PIK3CD;ADCY1;CD1D;C8A;GNA14;C8G;CASP3;GNA11;CD14;TGFB2;ARG2;LAMB3;NOS2;ACTN2;ARG1;LAMB4;ACTN4;SERPINB6;IL6;COL3A1;GNAS;COL4A6;COL4A5;RAB5A;TLR4;TLR2
Interspecies	E. patas-A. fusciceps	AMPK signaling pathway	hsa04152	Signaling	34	124	0.0257578	PFKFB3;CAB39;CAB39L;PRKAG1;PIK3CD;FOXO3;ADIPOR2;ELAVL1;FOXO1;ACACA;LIPE;CREB3L3;CREB3L4;MLYCD;RAB8A;PCK2;CPT1A;PDPK1;INSR;SCD5;TSC1;IGF1;PPP2R5C;PRKAB1;CPT1B;CCNA2;TBC1D1;CREB1;RAB14;SCD;LEP;FBP1;PFKM;CFTR
Interspecies	E. patas-A. fusciceps	Apoptosis	hsa04210	Other	39	140	0.0138777	TRADD;CTSZ;PIK3CD;FASLG;CSF2RB;CTSV;ACTB;CASP9;IKBKB;CTSO;CASP7;MAPK8;CTSL;CASP3;TNFSF10;MAPK1;CAPN1;CTSF;BAK1;BID;CTSB;NTRK1;DFFA;PARP3;APAF1;PDPK1;GZMB;TRAF2;TRAF1;PTPN13;GADD45G;TNFRSF1A;NFKBIA;DDIT3;BCL2;BIRC5;MAP3K14;BIRC2;TUBA8
Interspecies	E. patas-A. fusciceps	Arginine and proline metabolism	hsa00330	Metabolism - AminoAcids	16	50	0.0288476	AOC1;ARG2;CKM;MAOB;NOS2;NOS3;ARG1;AMD1;ODC1;GOT2;AZIN2;SAT2;CNDP1;ALDH3A2;DAO;CKB
Interspecies	E. patas-A. fusciceps	Biosynthesis of amino acids	hsa01230	Metabolism - AminoAcids	21	74	0.0494627	PRPS2;PRPS1;ARG2;TPI1;RPEL1;ARG1;PGAM1;GOT2;PGAM2;ENO1;ENO3;ASS1;PKM;MAT2A;PSAT1;IDH3B;PHGDH;ALDOB;PFKM;GAPDH;GLUL
Interspecies	E. patas-A. fusciceps	Carbon metabolism	hsa01200	Metabolism - General	36	113	0.00168321	PRPS2;GPI;PRPS1;FH;RPEL1;DLST;PDHB;ENO1;ENO3;ADH5;HK3;MCEE;ME1;IDH3B;ME3;PHGDH;HAO1;HIBCH;TPI1;MDH1;PGAM1;GOT2;PGAM2;SDHC;SDHA;PKM;PSAT1;EHHADH;HKDC1;CAT;RGN;IDNK;ALDOB;FBP1;PFKM;GAPDH
Interspecies	E. patas-A. fusciceps	Dilated cardiomyopathy	hsa05414	Disease - Cardiovascular	25	90	0.0436772	ITGB4;ITGA2B;CACNA1D;ADCY1;ADCY7;ACTB;SGCA;SGCB;ITGB7;CACNA1S;CACNG2;TGFB2;TPM4;TPM3;ITGA3;TPM2;TNNC1;CACNA2D4;IGF1;CACNB2;MYL3;ITGA8;GNAS;ITGA6;ITGA9
Interspecies	E. patas-A. fusciceps	DNA replication	hsa03030	Other	16	36	0.000702251	RFC5;RNASEH2C;RFC3;FEN1;RNASEH2A;PCNA;RFC1;RFC2;PRIM1;POLE4;RPA3;POLE2;POLD1;POLE3;MCM4;MCM2
Interspecies	E. patas-A. fusciceps	ErbB signaling pathway	hsa04012	Signaling	26	87	0.0165629	GSK3B;CAMK2D;CDKN1A;SHC1;CAMK2A;ARAF;TGFA;PIK3CD;CBLB;CBL;AREG;EGFR;CRKL;MAPK8;ERBB2;PLCG2;NCK2;MAPK1;PAK3;MAP2K7;PAK2;NCK1;EGF;EREG;NRG4;CRK
Interspecies	E. patas-A. fusciceps	Fanconi anemia pathway	hsa03460	Disease - Other	17	53	0.0241833	TOP3B;MUS81;RMI2;BLM;POLN;TOP3A;FANCC;BRCA1;BRCA2;MLH1;PALB2;RAD51;EME1;UBE2T;RPA3;POLK;ATRIP
Interspecies	E. patas-A. fusciceps	Focal adhesion	hsa04510	Cell - Adhesion	51	202	0.0356086	GSK3B;ITGB4;ITGA2B;PTEN;PIK3CD;ACTB;CRKL;MYLK;PPP1CC;ITGB7;PDGFRA;ACTN2;ITGA3;PDPK1;ACTN4;VAV2;MYL5;COL6A2;COL4A6;ITGA8;COL4A5;ITGA6;CRK;BIRC2;ITGA9;TNXB;SHC1;LAMA1;LAMA3;THBS1;EGFR;CDC42;VTN;MAPK8;PDGFC;CHAD;ERBB2;MYL10;MAPK1;PAK3;PAK2;LAMB3;EGF;CAV2;CAV1;LAMB4;PARVA;IGF1;PARVB;PPP1CA;BCL2
Interspecies	E. patas-A. fusciceps	FoxO signaling pathway	hsa04068	Signaling	35	133	0.042298	CDKN1A;ARAF;PTEN;PRKAG1;PIK3CD;FASLG;FOXO3;EGFR;FOXO1;IKBKB;CCNB1;MAPK8;TNFSF10;MAPK1;SKP2;PCK2;USP7;TGFB2;GABARAPL1;EGF;HOMER2;PDPK1;INSR;BNIP3;PLK1;STAT3;IGF1;PRKAB1;GADD45G;IL6;CCNG2;CAT;MDM2;IL7R;SGK2
Interspecies	E. patas-A. fusciceps	Fructose and mannose metabolism	hsa00051	Metabolism - Carbohydrate	14	32	0.00180443	TPI1;PFKFB3;PMM1;PMM2;AKR1B1;GMPPB;HK3;GMDS;HKDC1;GMPPA;ALDOB;PFKM;FBP1;FUK
Interspecies	E. patas-A. fusciceps	Glycerolipid metabolism	hsa00561	Metabolism - Lipids	18	59	0.0340753	DGKG;AGPAT5;DGKE;DGKD;AGK;MOGAT1;AKR1B1;CEL;AGPAT2;LCLAT1;AGPAT3;ALDH3A2;LIPC;GPAM;GPAT2;LPIN1;GLA;LPIN2
Interspecies	E. patas-A. fusciceps	Glycolysis Gluconeogenesis	hsa00010	Metabolism - Carbohydrate	20	67	0.0331462	GPI;TPI1;PGAM1;PGAM2;PDHB;BPGM;ENO1;ENO3;ADH5;ALDH3A2;HK3;LDHA;PKM;HKDC1;GALM;ALDOB;FBP1;PFKM;GAPDH;PCK2
Interspecies	E. patas-A. fusciceps	HepatitisC	hsa05161	Disease - Infection	36	133	0.0269152	CDKN1A;PCNA;PTEN;PIK3CD;FASLG;CASP9;IFIH1;IKBKB;MAPK8;CREB3L3;YWHAQ;CREB3L4;CASP3;MAPK1;IKBKE;TGFB2;ATP6AP1;APAF1;STAT3;HSPG2;NFATC4;DDB2;CCNA2;NFKBIA;MAVS;IL6;CREB1;CDK6;CDK4;BCL2;IRF7;BIRC5;TLR4;MYD88;TLR2
Interspecies	E. patas-A. fusciceps	Herpes simplex infection	hsa05168	Disease - Infection	51	185	0.006884	FASLG;IFIH1;IKBKB;PPP1CC;CASP3;SKP2;JAK2;IKBKE;HLA-DPA1;USP7;CSNK2A2;TRAF2;TRAF1;HLA-E;TNFRSF1A;OAS1;TRAF3;EEF1D;OAS3;TRAF5;SRSF2;IRF7;LTA;SRSF3;SRSF4;SRSF7;CLOCK;TLR2;HLA-DQB1;SP100;RNASEL;SRSF1;C3;C5;MAPK8;NXF3;CCL2;TNFRSF14;TAF13;ALYREF;EIF2AK1;TAF10;PILRA;PPP1CA;NFKBIA;PER2;MAVS;IL6;HLA-DPB1;GTF2IRD1;MYD88
Interspecies	E. patas-A. fusciceps	HIF 1 signaling pathway	hsa04066	Signaling	32	103	0.00453676	CAMK2D;CDKN1A;PFKFB3;CAMK2A;PIK3CD;PDHB;ENO1;ENO3;EGFR;HK3;LDHA;ERBB2;PLCG2;MAPK1;PDK1;EGLN3;ANGPT1;NOS2;EGF;NOS3;INSR;RPS6;STAT3;IGF1;RBX1;IL6;HKDC1;NOX3;BCL2;TEK;TLR4;GAPDH
Interspecies	E. patas-A. fusciceps	Hippo signaling pathway	hsa04390	Signaling	40	153	0.0349885	YAP1;GSK3B;AFP;FGF1;AREG;ACTB;AMOT;GLI2;SOX2;PPP1CC;PARD6B;WNT11;YWHAQ;RASSF6;DVL1;TP53BP2;DVL3;BTRC;TEAD1;WNT3;WWTR1;WNT10B;SMAD1;TGFB2;PRKCI;WNT5A;WNT9B;AXIN2;MPP5;PPP1CA;LATS1;BMP4;MOB1A;FRMD6;DLG2;BIRC5;SNAI2;BIRC2;TP73;LLGL2
Interspecies	E. patas-A. fusciceps	Homologous recombination	hsa03440	Other	11	29	0.0186654	TOP3B;MUS81;BLM;RAD51;EME1;RPA3;XRCC2;POLD1;TOP3A;RAD54L;BRCA2
Interspecies	E. patas-A. fusciceps	Hypertrophic cardiomyopathy HCM	hsa05410	Disease - Cardiovascular	25	83	0.0167874	ITGB4;ITGA2B;PRKAG1;CACNA1D;ACTB;SGCA;SGCB;ITGB7;CACNA1S;CACNG2;TGFB2;TPM4;TPM3;ITGA3;TPM2;TNNC1;CACNA2D4;IGF1;PRKAB1;CACNB2;IL6;MYL3;ITGA8;ITGA6;ITGA9
Interspecies	E. patas-A. fusciceps	Insulin resistance	hsa04931	Disease - Metabolic	33	109	0.00618281	GSK3B;PTEN;PRKAG1;PIK3CD;PYGL;FOXO1;IKBKB;PPP1CC;MAPK8;RPS6KA6;CREB3L3;CREB3L4;RPS6KA1;PCK2;CPT1A;NOS3;PDPK1;INSR;GFPT2;PRKCD;GFPT1;STAT3;NR1H3;PRKAB1;CPT1B;PPP1CA;TNFRSF1A;NFKBIA;IL6;CREB1;TRIB3;SLC27A3;PPARA
Interspecies	E. patas-A. fusciceps	Legionellosis	hsa05134	Disease - Infection	17	55	0.0343706	RAB1A;APAF1;SAR1A;BNIP3;EEF1A1;NFKBIA;EEF1G;PYCARD;CASP9;C3;IL6;CASP7;CASP3;CD14;TLR4;MYD88;TLR2
Interspecies	E. patas-A. fusciceps	Metabolic pathways	hsa01100	Metabolism - General	298	1239	0.000106231	DMGDH;CDA;PANK3;CMAS;ACSM3;UXS1;ATP5C1;ABAT;ENO1;ACSM4;ENO3;GCSH;IL4I1;C1GALT1C1;LIPC;HYKK;FLAD1;ANPEP;MLYCD;GLUL;ST6GAL1;ATP6V1G1;ACSL6;ACSL5;CEL;UPB1;CYP27A1;MTHFD1;MTHFD2;HMBS;MTHFD2L;IDNK;UQCRC2;LIPT2;GCDH;TPH1;MAOB;FAXDC2;ATP5I;ATP5H;MTMR4;GNS;ADH5;MTMR7;UGT8;CYP27B1;LDHA;SGPL1;INPP5A;RDH12;ST3GAL4;PLCG2;PNPO;PIP5K1A;HAO1;ATP6V0A4;RIMKLB;ST3GAL1;PCK2;FDFT1;PMM1;PMM2;PRDX6;BST1;CYP2C8;BHMT;CY…
Interspecies	E. patas-A. fusciceps	Mismatch repair	hsa03430	Other	9	23	0.0261283	RFC5;RFC3;PCNA;RFC1;RFC2;EXO1;RPA3;POLD1;MLH1
Interspecies	E. patas-A. fusciceps	Neurotrophin signaling pathway	hsa04722	Neural - Signaling	32	120	0.0427557	GSK3B;CAMK2D;SHC1;CAMK2A;PSEN2;PIK3CD;FASLG;FOXO3;CRKL;NTF4;CDC42;IKBKB;MAPK8;RPS6KA6;RPS6KA5;ARHGDIA;RPS6KA1;PLCG2;MAPK1;MAP2K7;SH2B3;SH2B2;NTRK1;NTRK2;BDNF;SORT1;PDPK1;PRKCD;NFKBIA;BCL2;CRK;TP73
Interspecies	E. patas-A. fusciceps	NFkappa B signaling pathway	hsa04064	Signaling	28	93	0.0119491	TRADD;RELB;IKBKB;PLCG2;TNFSF11;TRIM25;CD14;LYN;UBE2I;VCAM1;SYK;CSNK2A2;TRAF2;TRAF1;TNFRSF1A;NFKBIA;CXCL12;TRAF3;TRAF5;BCL2;LTA;BTK;TAB3;LTB;TLR4;MAP3K14;MYD88;BIRC2
Interspecies	E. patas-A. fusciceps	NODlike receptor signaling pathway	hsa04621	Signaling	18	57	0.0243057	HSP90AA1;HSP90AB1;CARD8;CARD9;NOD2;MEFV;HSP90B1;NFKBIA;PYCARD;IKBKB;IL6;PSTPIP1;MAPK8;TAB3;MAPK1;CCL2;SUGT1;BIRC2
Interspecies	E. patas-A. fusciceps	Nucleotide excision repair	hsa03420	Other	15	47	0.0344601	RFC5;RFC3;PCNA;RFC1;RFC2;XPC;RAD23B;RBX1;DDB2;CUL4A;POLE4;RPA3;POLE2;POLD1;POLE3
Interspecies	E. patas-A. fusciceps	p53 signaling pathway	hsa04115	Signaling	22	69	0.0122046	CDKN1A;APAF1;IGFBP3;SHISA5;PTEN;IGF1;THBS1;SERPINB5;GADD45G;DDB2;CASP9;CCNB1;CDK6;SESN3;CDK4;CCNG2;CASP3;CCNG1;SESN2;MDM2;BID;TP73
Interspecies	E. patas-A. fusciceps	Pathways in cancer	hsa05200	Disease - Cancer	111	397	5.51534e-05	ITGA2B;ARAF;CBLB;FGF1;CRKL;FGF8;EDNRB;FGF9;RASSF5;SKP2;PDGFRA;RALBP1;TPM3;F2R;WNT5A;RBX1;COL4A6;COL4A5;CSF1R;CTBP2;CTBP1;MAX;LPAR1;TGFA;LPAR3;LPAR4;RASGRP1;FOXO1;RASGRP4;HSP90B1;GNG10;DVL1;PLCG2;DVL3;WNT3;WNT10B;TGFB2;IGF1;BMP4;NFKBIA;IL6;CXCL12;CDK6;FGF14;CDK4;MDM2;BCL2;GNAS;GSK3B;CDKN1A;HSP90AB1;PTEN;PIK3CD;FASLG;BRCA2;GLI2;IKBKB;CASP9;SHH;GNGT2;SUFU;CASP3;NKX3-1;APPL1;HSP90AA1;ITGA3;WNT9B;TRAF…
Interspecies	E. patas-A. fusciceps	Pentose phosphate pathway	hsa00030	Metabolism - Carbohydrate	10	29	0.0471017	PRPS2;GPI;PRPS1;RPEL1;RGN;IDNK;ALDOB;PFKM;FBP1;DERA
Interspecies	E. patas-A. fusciceps	Phospholipase D signaling pathway	hsa04072	Signaling	38	144	0.0342109	DGKG;AGPAT5;PTGFR;DGKE;RALB;DGKD;SHC1;LPAR1;PIK3CD;LPAR3;ADCY1;LPAR4;ADCY7;AGPAT2;EGFR;AGPAT3;PLD2;GNA13;GRM2;GRM5;GRM4;PDGFC;PLCG2;PIP5K1A;MAPK1;PDGFRA;PLA2G4F;SYK;EGF;INSR;F2R;RRAS2;TSC1;DNM2;KITLG;MRAS;GNAS;AVP
Interspecies	E. patas-A. fusciceps	PI3K Akt signaling pathway	hsa04151	Signaling	83	341	0.0234923	CHRM2;GSK3B;CDKN1A;HSP90AB1;CSF1;ITGB4;ITGA2B;PTEN;PIK3CD;FASLG;BRCA1;FGF1;IKBKB;CASP9;GNGT2;FGF8;CREB3L3;FGF9;YWHAQ;CREB3L4;ITGB7;JAK2;JAK3;PDGFRA;HSP90AA1;SYK;ITGA3;PDPK1;RPS6;F2R;TSC1;PPP2R5C;PRLR;CREB1;COL6A2;DDIT4;COL4A6;ITGA8;MTCP1;COL4A5;ITGA6;SGK2;TLR4;TLR2;ITGA9;CSF1R;PHLPP1;TNXB;LAMA1;LAMA3;LPAR1;LPAR3;LPAR4;IL2RG;FOXO3;THBS1;EGFR;HSP90B1;VTN;GNG10;PDGFC;CHAD;MAPK1;PCK2;LAMB3;ANGPT1;EGF…
Interspecies	E. patas-A. fusciceps	PPAR signaling pathway	hsa03320	Signaling	21	69	0.023975	CPT1A;PDPK1;SCD5;ACSL6;ACSL5;NR1H3;DBI;CYP7A1;CPT1B;CYP27A1;FABP1;FABP4;CPT2;SCD;ACOX1;FABP6;EHHADH;ME1;PPARA;RXRG;PCK2
Interspecies	E. patas-A. fusciceps	Primary immunodeficiency	hsa05340	Disease - Immune	12	37	0.0491965	CD4;CIITA;CD8B;CD8A;AIRE;RFX5;BTK;IL7R;IL2RG;CD3E;JAK3;UNG
Interspecies	E. patas-A. fusciceps	Prostate cancer	hsa05215	Disease - Cancer	28	89	0.00629343	GSK3B;CDKN1A;HSP90AB1;GSTP1;ARAF;PTEN;TGFA;PIK3CD;EGFR;FOXO1;HSP90B1;CASP9;IKBKB;CREB3L3;CREB3L4;ERBB2;PDGFC;MAPK1;NKX3-1;PDGFRA;HSP90AA1;EGF;PDPK1;IGF1;NFKBIA;CREB1;BCL2;MDM2
Interspecies	E. patas-A. fusciceps	Protein processing in endoplasmic reticulum	hsa04141	Other	47	169	0.00774573	PPP1R15A;TRAM1;HSP90AB1;SAR1A;UBE2D2;HSPA4L;SEL1L;DERL2;SEL1L2;RNF5;HSP90B1;UBE2J1;DNAJB2;ATXN3;SEC61A1;MAPK8;GANAB;MAN1A2;BAG1;DNAJC5G;FBXO6;CAPN1;BAK1;MAP2K7;UBQLN4;SEC31B;TXNDC5;HSP90AA1;FBXO2;EDEM1;EIF2AK1;UBE2E3;DNAJB12;YOD1;TRAF2;UBE2G2;RAD23B;RBX1;DNAJC3;DNAJA1;DDIT3;DNAJA2;ERP29;BCL2;PREB;RNF185;MBTPS2
Interspecies	E. patas-A. fusciceps	Purine metabolism	hsa00230	Metabolism - Nucleotides	47	176	0.0165607	PRPS2;PRPS1;CANT1;PDE1C;PDE1B;PRIM1;GMPR;NUDT2;AK4;ADCY1;ADCY7;AK7;NT5C;PDE11A;ATIC;POLR2C;POLD1;POLR2F;POLR2G;ENPP4;PDE6A;PDE8B;ADSS;RRM1;ENTPD3;PDE4D;NME3;NME1;POLE4;ADCY10;POLR3A;PKM;NME6;NME7;IMPDH1;POLE2;NT5C1A;IMPDH2;POLR3E;POLE3;POLR1C;ADSSL1;PDE3A;PDE7B;NT5C1B-RDH14;ALLC;POLR3K
Interspecies	E. patas-A. fusciceps	Pyrimidine metabolism	hsa00240	Metabolism - Nucleotides	35	105	0.000792428	CDA;DTYMK;CANT1;DPYS;PRIM1;NUDT2;NT5C;POLR2C;POLD1;POLR2F;TK2;POLR2G;UPP1;RRM1;ENTPD3;TXNRD2;NME3;CTPS1;UPB1;NME1;DHODH;POLE4;POLR3A;NME6;NME7;POLE2;NT5C1A;POLR3E;POLE3;POLR1C;CMPK2;NT5C1B-RDH14;UMPS;POLR3K;DCTPP1
Interspecies	E. patas-A. fusciceps	Rheumatoid arthritis	hsa05323	Disease - Immune	25	90	0.0436772	ATP6V1A;CSF1;CD80;CXCL5;CTSL;TNFSF11;CCL2;ATP6V0A4;ATP6V1D;HLA-DPA1;IL11;TGFB2;ATP6V1G1;ANGPT1;ATP6AP1;IL6;CXCL12;HLA-DPB1;TEK;LTB;TLR4;ATP6V0C;TLR2;HLA-DQB1;ATP6V1B1
Interspecies	E. patas-A. fusciceps	Ribosome	hsa03010	Cell - Structure	37	137	0.0260043	RPL4;RPL5;RPL30;MRPS14;MRPL18;MRPS11;RPLP1;MRPL15;RPL8;MRPL13;MRPL35;MRPL32;MRPL3;RPS14;RPL7A;MRPL2;RPL18A;RPL15;RPL37;RPS27A;RPL19;RPS12;RPS8;RPL23;RPS5;RPL22;RPS6;MRPL27;RPSA;MRPL24;MRPS6;MRPS5;RPS28;RPL24;RPL29;RSL24D1;RPS23
Interspecies	E. patas-A. fusciceps	Small cell lung cancer	hsa05222	Disease - Cancer	27	86	0.0074332	MAX;LAMA1;ITGA2B;LAMA3;PTEN;PIK3CD;CASP9;IKBKB;SKP2;RXRG;LAMB3;APAF1;NOS2;ITGA3;LAMB4;TRAF2;TRAF1;NFKBIA;CDK6;CDK4;TRAF3;TRAF5;BCL2;COL4A6;COL4A5;ITGA6;BIRC2
Interspecies	E. patas-A. fusciceps	Steroid biosynthesis	hsa00100	Metabolism - Lipids	8	20	0.0308494	CYP27B1;SOAT2;FAXDC2;CYP51A1;SC5D;CEL;HSD17B7;FDFT1
Interspecies	E. patas-A. fusciceps	Tight junction	hsa04530	Cell - Adhesion	36	139	0.0493601	EPB41;PTEN;GNAI3;CLDN1;YBX3;ACTB;GNAI2;CDC42;PARD6B;EPB41L3;MYL10;JAM2;MAGI1;PRKCI;ACTN2;MAGI3;PRKCD;CSNK2A2;RRAS2;ACTN4;SHROOM1;MPP5;CLDN11;CLDN6;MYL5;OCLN;CLDN4;CLDN3;MRAS;CLDN15;CDK4;EXOC4;EXOC3;HCLS1;CLDN16;LLGL2
Interspecies	E. patas-A. fusciceps	TNF signaling pathway	hsa04668	Signaling	31	110	0.022262	CSF1;TRADD;PIK3CD;NOD2;CXCL5;IKBKB;CASP7;MAPK8;RPS6KA5;CREB3L3;CREB3L4;CASP3;MAPK1;CCL2;MAP3K8;MAP2K7;VCAM1;TRAF2;TRAF1;TNFRSF1A;NFKBIA;IL6;MMP14;CREB1;TRAF3;TRAF5;LTA;TAB3;MAP3K14;BIRC2;IL18R1
Interspecies	E. patas-S. syndactylus	Calcium signaling pathway	hsa04020	Signaling	42	180	0.0314515	RYR1;PTGFR;MYLK2;PDE1C;CALML6;PTAFR;PTGER3;CACNA1B;ADCY1;ADCY7;SLC8A1;GRM1;MYLK;GRIN2A;EDNRA;PPP3CC;PLN;EDNRB;ERBB4;GNA11;ERBB2;CACNA1S;PLCG1;PRKACA;CAMK2G;DRD5;PRKCG;PDGFRA;NOS2;SPHK1;ATP2B4;PHKA1;ATP2B2;AVPR1A;PLCB3;P2RX4;CCKBR;ADRB3;P2RX3;P2RX1;VDAC1;PLCD1
Interspecies	E. patas-S. syndactylus	Collecting duct acid secretion	hsa04966	Other	9	27	0.0369211	ATP6V1A;ATP6V1G1;ATP6V0A4;ATP6V0C;ATP6V1D;ATP6V1C1;ATP6V1B1;ATP6V0A1;ATP6V1C2
Interspecies	E. patas-S. syndactylus	Focal adhesion	hsa04510	Cell - Adhesion	50	202	0.00670904	MYLK2;FLT4;ITGA2B;PTEN;ACTB;ARHGAP35;CRKL;MYLK;PPP1CB;CCND3;CAPN2;ITGB8;PRKCG;PDGFRA;ITGA4;VWF;ACTN2;ITGA3;PDPK1;HGF;VAV2;MYL5;COL2A1;RAPGEF1;COL4A6;COL4A5;PPP1R12B;CRK;SHC1;LAMA1;PDGFB;PDGFA;THBS1;CDC42;VTN;MAPK8;RAP1A;RELN;PDGFD;PDGFC;ERBB2;MYL10;MAPK1;PAK3;CAV2;CAV1;LAMB4;IGF1;COL9A1;BCL2
Interspecies	E. patas-S. syndactylus	Gastric acid secretion	hsa04971	Digestion - And - Absorption	22	74	0.00744121	PRKCG;MYLK2;KCNJ10;CALML6;ATP1A4;GNAI3;KCNJ16;ATP1B3;ADCY1;ADCY7;ACTB;MYLK;GNAI2;PLCB3;CCKBR;SLC26A7;EZR;PRKACA;KCNK2;CAMK2G;KCNJ1;CFTR
Interspecies	E. patas-S. syndactylus	Glycerolipid metabolism	hsa00561	Metabolism - Lipids	16	59	0.0465483	DGKG;AGPAT5;DGKE;DGAT1;AGPAT1;AGPAT2;AGPAT3;AGPAT4;ALDH1B1;PNPLA3;LPIN1;MGLL;LPIN3;PNLIP;DGKH;ALDH9A1
Interspecies	E. patas-S. syndactylus	Glycerophospholipid metabolism	hsa00564	Metabolism - Lipids	25	95	0.0224667	DGKG;AGPAT5;CDS1;DGKE;LPGAT1;AGPAT1;TAZ;PLA2G6;AGPAT2;AGPAT3;AGPAT4;CEPT1;LYPLA2;PCYT1B;PLA2G4F;PNPLA7;GPCPD1;CRLS1;PHOSPHO1;ETNK2;GPD2;LPIN1;LPIN3;DGKH;CDS2
Interspecies	E. patas-S. syndactylus	Metabolic pathways	hsa01100	Metabolism - General	242	1239	0.0416806	ABAT;ACSM4;ENO3;HYKK;NDST4;NDST3;NAMPT;SEPHS1;ATP6V1G1;ACOT8;SDS;ALG6;GLCE;CHIT1;MTHFD2;IDNK;UPRT;CYP2E1;LAP3;HPRT1;LIPT2;CDS1;GCDH;TPH1;ATP5J;ATP5H;PLA2G6;ACMSD;ATP5B;CYP27B1;UGCG;INPP5A;HLCS;RDH11;SI;AFMID;PNPO;ST8SIA5;ATP6V0A4;PLCG1;RIMKLB;ST3GAL1;ARSB;ATP6V1C1;ST3GAL2;ATP6V1C2;PCK2;ATP6V0A1;SLC33A1;MCAT;ACADSB;ACER2;POLA2;ADI1;FASN;PAH;CYP1A1;PPT1;NT5C1B-RDH14;ADA;CDS2;MOCS2;COX7C;KHK;THTPA;M…
Interspecies	E. patas-S. syndactylus	p53 signaling pathway	hsa04115	Signaling	22	69	0.0029329	STEAP3;CDKN1A;SIAH1;SHISA5;PTEN;IGF1;RCHY1;THBS1;SERPINB5;GADD45G;DDB2;CCND3;CDK6;CASP8;RRM2B;SESN3;ZMAT3;CASP3;FAS;SFN;BID;TP73
Interspecies	E. patas-S. syndactylus	Pathways in cancer	hsa05200	Disease - Cancer	84	397	0.0397949	CDKN1A;HSP90AB1;ITGA2B;PTEN;SLC2A1;CBLB;FGF1;FGF2;GLI3;CRKL;SHH;EDNRA;EDNRB;CASP8;CASP3;PRKACA;SKP2;NKX3-1;APPL1;PRKCG;PDGFRA;HSP90AA1;RALBP1;ITGA3;DCC;HGF;WNT5A;TRAF1;AXIN2;TGFBR1;BCR;PLCB3;COL4A6;COL4A5;PPARG;CRK;CTBP2;HDAC1;LAMA1;PTGER2;CUL2;PTGER3;PDGFB;WNT8A;LPAR1;GNAI3;PDGFA;LPAR3;ADCY1;CBL;ADCY7;RASGRP1;RASGRP4;GNAI2;CDC42;GNA13;GNG10;MAPK8;GNA11;DVL1;ERBB2;GNA12;E2F1;DVL3;MAPK1;PLCG1;BID;…
Interspecies	E. patas-S. syndactylus	Phospholipase D signaling pathway	hsa04072	Signaling	34	144	0.0420236	DGKG;AGPAT5;PTGFR;DGKE;ARF1;SHC1;PDGFB;LPAR1;PDGFA;LPAR3;ADCY1;AGPAT1;ADCY7;AGPAT2;AGPAT3;GRM1;AGPAT4;GNA13;CYTH4;PDGFD;PDGFC;GNA12;MAPK1;PLCG1;CYTH1;PDGFRA;PLA2G4F;SPHK1;AVPR2;TSC1;AVPR1A;PLCB3;MRAS;DGKH
Interspecies	E. patas-S. syndactylus	Primary bile acid biosynthesis	hsa00120	Digestion - And - Absorption	7	17	0.0199075	CYP39A1;HSD3B7;ACOT8;ACOX2;AKR1C4;CYP46A1;CYP7A1
Interspecies	E. patas-S. syndactylus	Primary immunodeficiency	hsa05340	Disease - Immune	11	37	0.0499638	CD4;CIITA;CD40LG;CD8B;CD8A;RFX5;BTK;CD3E;JAK3;ADA;UNG
Interspecies	E. patas-S. syndactylus	Protein processing in endoplasmic reticulum	hsa04141	Other	39	169	0.0431744	PPP1R15A;TRAM1;HSP90AB1;SAR1A;UBE2D3;SEL1L;SEL1L2;RNF5;ATXN3;DNAJB1;SEC61A1;MAPK8;GANAB;MAN1A2;BAG1;CAPN2;DNAJC5G;FBXO6;BAK1;MAP2K7;UGGT2;TXNDC5;EDEM3;HSP90AA1;EDEM1;SSR2;UBE2G2;EIF2S1;DNAJC3;DNAJA1;DNAJC5;DDIT3;DNAJC10;DNAJA2;ERP29;BCL2;PREB;RNF185;HSPA1A
Interspecies	E. patas-S. syndactylus	Rap1 signaling pathway	hsa04015	Signaling	48	211	0.0345952	CSF1;CALML6;FLT4;ITGA2B;PDGFB;LPAR1;GNAI3;PDGFA;LPAR3;ADCY1;FGF1;ADCY7;SIPA1L3;FGF2;THBS1;ACTB;CRKL;GNAI2;CDC42;GRIN2A;RAP1A;PDGFD;PDGFC;P2RY1;MAPK1;PLCG1;PRKCG;FARP2;MAGI1;NGFR;PDGFRA;ANGPT1;HGF;MAGI3;MAGI2;IGF1;VAV2;PLCB3;MRAS;RAPGEF1;PFN4;LCP2;PRKD1;PFN1;FGFR3;CRK;FGF11;PFN2
Interspecies	E. patas-S. syndactylus	Synaptic vesicle cycle	hsa04721	Neural - Synaptic - Processes	17	63	0.0428901	NAPA;ATP6V1A;ATP6V1G1;UNC13A;CACNA1B;AP2B1;STX1B;SLC17A7;ATP6V0A4;ATP6V0C;ATP6V1D;STX1A;SLC18A2;ATP6V1C1;ATP6V1B1;ATP6V0A1;ATP6V1C2
Interspecies	E. patas-S. syndactylus	Vibrio cholerae infection	hsa05110	Disease - Infection	17	51	0.00509092	ATP6V1A;ARF1;ATP6V1G1;ATP6AP1;ACTB;SEC61A1;KDELR2;ATP6V0A4;PLCG1;PRKACA;ATP6V0C;ATP6V1D;CFTR;ATP6V1C1;ATP6V1B1;ATP6V0A1;ATP6V1C2
Interspecies	H. sapiens-A. fusciceps	Adipocytokine signaling pathway	hsa04920	Signaling	25	70	0.00686285	PRKAA2;TRADD;PRKAG1;SLC2A4;ADIPOR2;CAMKK1;RXRB;MAPK8;RXRA;AKT3;CD36;JAK2;PPARGC1A;PCK2;CPT1A;STAT3;ACSL5;CPT1B;NFKB1;TNFRSF1A;NFKBIA;NFKBIE;PPARA;ACSBG2;NFKBIB
Interspecies	H. sapiens-A. fusciceps	Amphetamine addiction	hsa05031	Disease - Neural	22	67	0.0294897	PRKCG;CAMK2D;ATF6B;MAOB;CAMK2A;PRKCA;PDYN;SIRT1;GRIN2B;PPP1CA;PPP1CC;GRIN2A;PPP3CC;CREB1;CREB3L3;CAMK4;CREB3L1;CREB3L2;GNAS;SLC18A1;PRKACB;SLC18A2
Interspecies	H. sapiens-A. fusciceps	AMPK signaling pathway	hsa04152	Signaling	38	124	0.0179545	PFKFB2;PRKAA2;CAB39;CAB39L;PRKAG1;PIK3R2;SLC2A4;ADIPOR2;ELAVL1;FOXO1;ACACA;CAMKK1;PIK3CG;IGF1R;LIPE;CREB3L3;CREB3L1;HNF4A;CREB3L2;AKT3;CD36;MLYCD;PPARGC1A;PCK2;CPT1A;STRADA;PDPK1;SCD5;IGF1;PPP2R5C;SIRT1;CPT1B;CCNA2;TBC1D1;CREB1;RAB14;FBP1;PFKP
Interspecies	H. sapiens-A. fusciceps	Apoptosis	hsa04210	Other	46	140	0.0023657	DIABLO;TRADD;CTSZ;CSF2RB;PIK3R2;CTSV;ACTB;LMNB2;PIK3CG;SPTA1;CTSO;CASP7;MAPK8;TUBA1B;BCL2L11;CASP8;AIFM1;CASP10;CTSL;AKT3;TNFSF10;CTSH;RIPK1;BAK1;BID;HRAS;CTSB;MCL1;DAXX;MAP2K1;DFFA;PARP3;APAF1;PDPK1;EIF2AK3;GZMB;TRAF1;CFLAR;PTPN13;SEPT4;NFKB1;GADD45G;TNFRSF1A;NFKBIA;BCL2;TUBA8
Interspecies	H. sapiens-A. fusciceps	Cocaine addiction	hsa05030	Disease - Neural	18	49	0.0147254	GPSM1;ATF6B;MAOB;BDNF;PDYN;GRIN2B;NFKB1;GRM2;GRIN2A;CREB1;CDK5;CREB3L3;CREB3L1;CREB3L2;GNAS;SLC18A1;PRKACB;SLC18A2
Interspecies	H. sapiens-A. fusciceps	Epstein Barr virus infection	hsa05169	Disease - Infection	58	202	0.0178048	YWHAE;CDKN1A;CDKN1B;TRADD;RBPJ;ITGAL;PIK3CG;PSMD8;SPN;PSMD7;MYC;AKT3;PSMD1;SKP2;PRKACB;JAK3;NUP214;TBP;SYK;CSNK2A3;TRAF1;HLA-E;CCNA2;TRAF3;TBPL2;TRAF5;HLA-DQB1;PSMD12;PSMD13;PIK3R2;GTF2E2;MAPK8;POLR2B;POLR2C;POLR2D;POLR2E;POLR2F;RIPK1;MAP2K7;POLR2K;LYN;STAT3;EIF2AK3;EIF2AK2;NFKB1;NFKBIA;PSMC6;PSMC4;PSMC1;PSMC2;MDM2;BCL2;POLR3G;HLA-DRA;NFKBIE;POLR3K;HSPA1A;NFKBIB
Interspecies	H. sapiens-A. fusciceps	ErbB signaling pathway	hsa04012	Signaling	28	87	0.0203238	CAMK2D;CDKN1A;CDKN1B;SRC;CAMK2A;TGFA;PIK3R2;CBLB;CBL;AREG;EGFR;PIK3CG;CRKL;MAPK8;ERBB4;MYC;AKT3;ABL2;MAP2K7;HRAS;NCK1;PRKCG;MAP2K1;BRAF;PRKCA;EREG;NRG4;CRK
Interspecies	H. sapiens-A. fusciceps	FoxO signaling pathway	hsa04068	Signaling	39	133	0.0332866	CDKN1A;PRKAA2;CDKN1B;SETD7;PTEN;PRKAG1;PIK3R2;SLC2A4;STK4;EGFR;FOXO1;PIK3CG;IGF1R;CCNB1;MAPK8;BCL2L11;AKT3;TNFSF10;SKP2;HRAS;PCK2;SMAD2;SMAD4;GABARAPL1;MAP2K1;HOMER2;PDPK1;STAT3;BRAF;IGF1;FBXO32;SIRT1;TGFBR1;GADD45G;C8ORF44-SGK3;CAT;MDM2;IL7R;SGK2
Interspecies	H. sapiens-A. fusciceps	Glycerophospholipid metabolism	hsa00564	Metabolism - Lipids	29	95	0.0369934	AGPAT5;DGKE;LPGAT1;PLA2G1B;LPCAT1;AGPAT1;TAZ;PLD1;AGPAT3;PLD3;PLB1;AGPAT4;GPAT2;LYPLA2;PLA2G2D;PCYT1B;PLA2G4F;PLA2G12B;PNPLA7;MBOAT7;PLA2G4A;CRLS1;GNPAT;GPD2;LPCAT3;LPCAT2;LPIN2;DGKH;CDS2
Interspecies	H. sapiens-A. fusciceps	Glycine serine and threonine metabolism	hsa00260	Metabolism - AminoAcids	14	40	0.0444019	DMGDH;MAOB;AGXT2;GLYCTK;PGAM2;AMT;BPGM;GNMT;BHMT;CBS;CHDH;SARDH;PHGDH;AGXT
Interspecies	H. sapiens-A. fusciceps	Herpes simplex infection	hsa05168	Disease - Infection	51	185	0.0497825	IFIH1;PPP1CC;CASP8;IL12A;HLA-DOA;SKP2;JAK2;GTF2I;DAXX;TBP;IFNGR1;IFNGR2;CSNK2A3;TRAF1;HLA-E;TNFRSF1A;OAS1;TRAF3;EEF1D;TBPL2;OAS3;TRAF5;SRSF2;IRF7;LTA;SRSF3;SRSF4;SRSF7;IRF9;HLA-DQB1;RNASEL;SRSF1;C3;NXF2;MAPK8;HLA-DMA;TNFRSF14;TAF13;ALYREF;EIF2AK3;EIF2AK2;POU2F3;NFKB1;PPP1CA;NFKBIA;PER1;MAVS;HLA-DRA;TAF6;TAF4;NFKBIB
Interspecies	H. sapiens-A. fusciceps	HIF 1 signaling pathway	hsa04066	Signaling	32	103	0.0231882	CAMK2D;CDKN1A;CDKN1B;EPO;CAMK2A;PIK3R2;PDHB;ENO1;ENO3;EGFR;PIK3CG;IGF1R;LDHA;AKT3;EIF4E;PRKCG;MAP2K1;ANGPT2;IFNGR1;IFNGR2;RPS6;STAT3;PRKCA;IGF1;NFKB1;EIF4E1B;NOX3;BCL2;EIF4E2;ALDOA;TLR4;GAPDH
Interspecies	H. sapiens-A. fusciceps	Hippo signaling pathway	hsa04390	Signaling	44	153	0.0343126	YAP1;YWHAE;CRB2;WNT2B;BMPR2;TCF7;AFP;LIMD1;AREG;ACTB;SAV1;GLI2;SOX2;PPP1CC;PARD6B;RASSF1;MYC;RASSF6;TP53BP2;CTNNA1;TEAD1;WNT3;TEAD3;SMAD2;TEAD4;APC2;WWTR1;SMAD1;SMAD4;PRKCI;FZD3;TCF7L1;FZD5;WNT7B;WNT5A;WNT9B;GDF6;TGFBR1;PPP1CA;BMP5;NF2;BMPR1B;TP73;LLGL2
Interspecies	H. sapiens-A. fusciceps	Insulin resistance	hsa04931	Disease - Metabolic	37	109	0.00324538	SLC27A1;PRKAA2;PTEN;PRKAG1;PIK3R2;SLC2A4;FOXO1;PIK3CG;PPP1CC;MAPK8;RPS6KA6;CREB3L3;CREB3L1;RPS6KA2;CREB3L2;AKT3;RPS6KA1;CD36;PPARGC1A;PPARGC1B;PCK2;CPT1A;PDPK1;GFPT2;GFPT1;STAT3;CPT1B;NFKB1;PPP1CA;TNFRSF1A;NFKBIA;CREB1;PPP1R3B;PPP1R3D;SLC27A6;SLC27A3;PPARA
Interspecies	H. sapiens-A. fusciceps	Longevity regulating pathway mammal	hsa04211	Other	30	94	0.0188654	PRKAA2;ATF6B;PRKAG1;ADCY3;PIK3R2;ADCY1;ADIPOR2;FOXO1;CAMKK1;PIK3CG;IGF1R;CREB3L3;SESN3;CREB3L1;SESN1;CREB3L2;AKT3;SESN2;PPARGC1A;EIF4E;HRAS;PRKACB;IGF1;SIRT1;NFKB1;CREB1;CAMK4;EIF4E1B;CAT;EIF4E2
Interspecies	H. sapiens-A. fusciceps	Melanoma	hsa05218	Disease - Cancer	24	71	0.0165606	MAP2K1;CDKN1A;PTEN;PDGFA;BRAF;PIK3R2;IGF1;FGF2;EGFR;PIK3CG;IGF1R;FGF16;FGF8;FGF9;CDK4;PDGFD;AKT3;FGF18;MDM2;MET;FGF12;HRAS;FGF21;FGF10
Interspecies	H. sapiens-A. fusciceps	Metabolic pathways	hsa01100	Metabolism - General	326	1239	0.000241361	DMGDH;PANK4;CDA;PANK3;HPSE2;ACSM3;UXS1;ATP5C1;XYLT1;ABAT;ENO1;ACSM4;NADSYN1;ENO3;IL4I1;NSDHL;LIPC;NDST4;ANPEP;LIPG;NAMPT;MLYCD;SEPHS1;ATP6V1E2;EARS2;ST6GAL1;MECR;ACSL5;CMBL;CYP27A1;BTD;MTHFD2;HMBS;MTHFD2L;IDNK;SUCLG1;CYP2E1;LAP3;ATP6V0D2;IDO1;PTGES;TSTA3;TPH2;MTMR3;MAOB;FAXDC2;ATP5H;MTMR4;MTMR6;ADH5;ACMSD;HSD11B1;UGT8;CYP27B1;UGCG;LDHA;SGPL1;RDH11;AFMID;PIP5K1A;ST8SIA5;ST3GAL6;RIMKLA;ST3GAL1;ST3G…
Interspecies	H. sapiens-A. fusciceps	mTOR signaling pathway	hsa04150	Signaling	24	60	0.0014412	PRKCG;PRKAA2;CAB39;STRADA;CAB39L;PDPK1;RPS6;PTEN;BRAF;PIK3R2;PRKCA;IGF1;PIK3CG;RRAGA;RPS6KA6;RRAGB;EIF4E1B;RPS6KA2;RRAGD;AKT3;DDIT4;RPS6KA1;EIF4E2;EIF4E
Interspecies	H. sapiens-A. fusciceps	Nicotinate and nicotinamide metabolism	hsa00760	Metabolism - CofactorsVitamins	12	29	0.0160471	NT5E;NNMT;NMNAT1;NT5C1A;NAPRT;NAMPT;ENPP1;NT5C1B-RDH14;ENPP3;NADSYN1;NT5C2;NADK
Interspecies	H. sapiens-A. fusciceps	Non homologous endjoining	hsa03450	Other	6	13	0.0481421	FEN1;XRCC6;XRCC5;POLM;DNTT;NHEJ1
Interspecies	H. sapiens-A. fusciceps	Ovarian steroidogenesis	hsa04913	Other	17	50	0.0375575	SCARB1;PLA2G4F;ADCY3;PLA2G4A;ADCY1;IGF1;IGF1R;CYP17A1;GDF9;STAR;HSD17B1;ALOX5;HSD17B2;GNAS;CYP1B1;LDLR;PRKACB
Interspecies	H. sapiens-A. fusciceps	p53 signaling pathway	hsa04115	Signaling	22	69	0.0405849	STEAP3;CDKN1A;APAF1;CD82;SIAH1;SHISA5;PTEN;IGF1;THBS1;GADD45G;CCNB1;CASP8;SESN3;CDK4;ZMAT3;SESN1;CCNG1;SESN2;MDM2;MDM4;BID;TP73
Interspecies	H. sapiens-A. fusciceps	Pathways in cancer	hsa05200	Disease - Cancer	104	397	0.0325471	CSF3R;HHIP;CBLB;FGF2;CRKL;IGF1R;RASSF1;FGF8;FGF9;MYC;AKT3;SKP2;PRKACB;PRKCG;MAP2K1;TPM3;DAPK1;DAPK2;F2R;WNT5A;PRKCA;RUNX1;CSF1R;CTBP2;CTBP1;MAX;TCF7;PDGFA;TGFA;LPAR3;PIK3R2;LPAR4;RASGRP2;PLD1;STK4;FOXO1;HSP90B1;WNT3;FGF21;SMAD2;FZD3;SMAD4;FZD5;BRAF;IGF1;NFKB1;GNG13;NFKBIA;FGF16;CDK4;FGF18;MDM2;BCL2;GNAS;FGF12;FGFR3;FGF10;CDKN1A;CDKN1B;HSP90AB1;WNT2B;LAMC3;PTEN;GLI3;PIK3CG;GLI2;SHH;GNGT2;CASP8;HRA…
Interspecies	H. sapiens-A. fusciceps	Phospholipase D signaling pathway	hsa04072	Signaling	42	144	0.0305233	AGPAT5;DGKE;ARF1;RALB;ADCY3;PDGFA;LPAR3;PIK3R2;ADCY1;LPAR4;AGPAT1;PLD1;EGFR;AGPAT3;PIK3CG;AGPAT4;GNA13;GRM2;GRM5;CYTH4;GRM4;GRM6;PDGFD;AKT3;CXCR2;PIP5K1A;HRAS;MAP2K1;PLA2G4F;SYK;SPHK1;F2R;AVPR2;PLA2G4A;RRAS2;PRKCA;AVPR1A;KITLG;GNAS;AVP;MS4A2;DGKH
Interspecies	H. sapiens-A. fusciceps	PI3K Akt signaling pathway	hsa04151	Signaling	94	341	0.0110724	YWHAE;CDKN1A;CDKN1B;CSF3R;HSP90AB1;CSF1;EPO;LAMC3;PTEN;BRCA1;FGF2;PIK3CG;IGF1R;TCL1A;GNGT2;FGF8;CREB3L3;FGF9;CREB3L1;MYC;MYB;CREB3L2;AKT3;TNR;ITGB7;JAK2;HRAS;JAK3;MAP2K1;SYK;PDPK1;RPS6;F2R;ITGA1;PRKCA;PPP2R5C;CREB1;EIF4E1B;CDC37;DDIT4;MTCP1;COL6A3;EIF4E2;SGK2;TLR4;MET;CSF1R;PRKAA2;TNXB;ATF6B;LAMA1;PDGFA;LPAR3;PIK3R2;LPAR4;EFNA5;THBS1;EGFR;THBS4;HSP90B1;THBS3;VTN;BCL2L11;RXRA;GNG4;PDGFD;CHAD;SPP1;…
Interspecies	H. sapiens-A. fusciceps	PPAR signaling pathway	hsa03320	Signaling	24	69	0.0114232	SLC27A1;CPT1A;PDPK1;SCD5;ACSL5;ILK;APOC3;CYP7A1;CPT1B;RXRB;CYP27A1;FABP1;RXRA;FABP4;ACOX1;FABP6;ME1;SLC27A6;OLR1;CD36;PPARA;PLTP;ACSBG2;PCK2
Interspecies	H. sapiens-A. fusciceps	Prostate cancer	hsa05215	Disease - Cancer	30	89	0.00839511	CDKN1A;CDKN1B;HSP90AB1;GSTP1;TCF7;PTEN;TGFA;PDGFA;PIK3R2;EGFR;FOXO1;PIK3CG;HSP90B1;IGF1R;CREB3L3;CREB3L1;PDGFD;CREB3L2;AKT3;HRAS;TCF7L1;MAP2K1;PDPK1;BRAF;IGF1;NFKB1;NFKBIA;CREB1;BCL2;MDM2
Interspecies	H. sapiens-A. fusciceps	Purine metabolism	hsa00230	Metabolism - Nucleotides	54	176	0.00549321	ADK;ATIC;ZNRD1;ENPP1;PGM2;ENPP3;PDE8A;PGM1;GUCY1A2;PDE4C;AMPD1;NME5;DCK;NME1;APRT;NME6;ADSSL1;CANT1;PDE1C;NPR2;AK1;ADCY3;AK3;AK4;ADCY1;NTPCR;AK6;NT5C2;AK7;GUCY2F;AK8;NT5E;PDE11A;POLR2B;POLR2C;POLD1;POLR2D;POLR2E;POLR2F;PDE6A;POLR2K;RRM1;PKLR;PAICS;PDE10A;IMPDH1;NT5C1A;IMPDH2;POLE3;POLR3G;PDE7B;NT5C1B-RDH14;ALLC;POLR3K
Interspecies	H. sapiens-A. fusciceps	RNA degradation	hsa03018	Other	26	77	0.013181	BTG2;DIS3L;PARN;ENO1;ENO3;EXOSC7;EDC4;EXOSC10;DHX36;DCPS;HSPA9;CNOT6L;PABPC4;LSM3;LSM2;CNOT7;PAN3;PAPD7;CNOT1;PAPD5;CNOT3;SKIV2L;PABPC1L;DCP2;PFKP;MPHOSPH6
Interspecies	H. sapiens-A. fusciceps	Signaling pathways regulating pluripotency of stem cells	hsa04550	Other	49	142	0.000519058	WNT2B;BMPR2;ONECUT1;FGF2;PIK3CG;IGF1R;SOX2;MYC;AKT3;SMARCAD1;JAK2;HRAS;JAK3;APC2;MAP2K1;WNT5A;WNT9B;LIFR;PAX6;HNF1A;POU5F1;HAND1;IL6ST;PIK3R2;ACVR1B;ACVR1C;HESX1;SKIL;WNT3;SMAD2;SMAD1;PCGF6;SMAD4;FZD3;FZD5;SETDB1;WNT7B;PCGF2;PCGF3;ESRRB;STAT3;IGF1;ACVR2B;INHBE;MEIS1;ID3;TCF3;BMPR1B;FGFR3
Interspecies	H. sapiens-A. fusciceps	Sphingolipid metabolism	hsa00600	Metabolism - Lipids	16	47	0.0423624	SPHK1;SGMS2;SGPP2;ACER2;NEU3;UGCG;UGT8;SGPL1;SPTLC1;SPTLC2;GLB1;SPTLC3;SMPD1;ACER3;DEGS2;KDSR
Interspecies	H. sapiens-A. fusciceps	Steroid biosynthesis	hsa00100	Metabolism - Lipids	11	20	0.00142132	SQLE;CYP27B1;NSDHL;CYP24A1;FAXDC2;CYP51A1;CYP2R1;SC5D;DHCR7;LSS;FDFT1
Interspecies	H. sapiens-A. fusciceps	Transcriptional misregulation in cancer	hsa05202	Disease - Cancer	53	180	0.0139613	CDKN1A;CSF2;CDKN1B;MPO;AFF1;IGF1R;HOXA10;LYL1;MYC;NFKBIZ;CCR7;ITGB7;MMP3;PAX3;TRAF1;PAX5;ETV4;RUNX2;RUNX1;ETV6;SPINT1;PAX8;EWSR1;PAX7;ERG;MET;CSF1R;HPGD;MAX;PDGFA;TMPRSS2;MLLT1;FOXO1;RXRB;RXRA;CD14;NGFR;SMAD1;ARNT2;TAF15;HMGA2;GZMB;IGF1;NFKB1;FLI1;MEIS1;GOLPH3;NR4A3;SP1;TLX1;MDM2;REL;TCF3
Interspecies	H. sapiens-C. jacchus	Adipocytokine signaling pathway	hsa04920	Signaling	27	70	0.00511041	PRKAA2;PRKAG1;TNF;ADIPOR2;CAMKK1;RXRB;IKBKB;MAPK8;AKT3;CD36;PCK1;PRKAB2;CPT1A;ADIPOQ;STAT3;ACSL5;ACSL4;TNFRSF1B;CPT1C;PRKAB1;CPT1B;PRKCQ;ACSBG1;NFKBIE;PPARA;ACSBG2;NFKBIB
Interspecies	H. sapiens-C. jacchus	Aldosterone synthesis and secretion	hsa04925	Other	28	81	0.0225845	SCARB1;CAMK2D;ATF6B;CALML6;ADCY4;ITPR1;ADCY3;ADCY1;ADCY8;ADCY7;CACNA1G;CREB3L3;CREB3L1;GNA11;CREB3L2;PRKACB;PRKCG;CAMK1D;PDE2A;NR4A1;CREB1;STAR;PRKD3;CAMK4;GNAS;PRKD2;CAMK1;CAMK1G
Interspecies	H. sapiens-C. jacchus	Biosynthesis of unsaturated fatty acids	hsa01040	Metabolism - Lipids	10	23	0.0326962	HADHA;FADS2;ACOT7;SCD;ACOX1;ELOVL2;SCD5;TECR;HSD17B12;ACOX3
Interspecies	H. sapiens-C. jacchus	Calcium signaling pathway	hsa04020	Signaling	57	180	0.0131594	RYR1;MYLK2;OXTR;CALML6;CHRM5;GRPR;RYR3;GRM1;MYLK;MYLK4;HTR6;GRM5;EDNRB;PLCZ1;BDKRB2;PLCE1;CD38;NOS1;PRKACB;PRKCG;SPHK2;TNNC1;SPHK1;F2R;AVPR1A;PHKA2;CCKBR;ADORA2A;ITPKA;ORAI2;VDAC1;SLC25A5;CAMK2D;PDE1C;PDE1B;CHRNA7;PTAFR;PTGER3;ADCY4;ITPR1;ADCY3;ADRB1;ADCY1;ADCY8;ADCY7;CACNA1G;HRH2;TBXA2R;GNA11;PHKG2;PLCG2;DRD1;P2RX7;P2RX6;CAMK4;P2RX1;GNAS
Interspecies	H. sapiens-C. jacchus	Cell adhesion molecules (CAMs)	hsa04514	Cell - Adhesion	44	142	0.0379861	ITGB1;CD274;CNTNAP1;SELPLG;CD80;ITGAL;PVR;SPN;CDH5;CLDN20;HLA-DMA;CDH3;MPZ;CTLA4;ITGB8;MADCAM1;CD58;ICOS;CD34;JAM2;JAM3;HLA-DPA1;NTNG1;ITGA4;HLA-E;CD2;SELP;CD4;OCLN;CLDN4;CLDN3;CD6;SELL;CLDN15;CD8A;PECAM1;CD28;HLA-DPB1;HLA-DRA;CLDN18;SIGLEC1;CLDN16;CD22;ITGA9
Interspecies	H. sapiens-C. jacchus	Citrate cycle (TCA cycle)	hsa00020	Metabolism - Carbohydrate	12	30	0.0398381	FH;PC;SUCLA2;MDH1;IDH3G;SDHC;ACO2;PDHB;DLAT;SDHA;PCK1;DLD
Interspecies	H. sapiens-C. jacchus	Complement and coagulation cascades	hsa04610	Immune	31	79	0.00206064	CFD;SERPINA1;C1S;SERPINC1;SERPINE1;CFI;F13A1;C4BPA;PLG;KNG1;C4A;VTN;C5;C7;PLAU;C9;BDKRB2;CD59;A2M;CR2;FGG;F2R;SERPINF2;PLAUR;F8;PROC;F13B;MASP2;MASP1;CD46;CFB
Interspecies	H. sapiens-C. jacchus	Cytokine cytokine receptor interaction	hsa04060	Immune	79	265	0.0200265	IL22;CXCL9;CSF2;EDA;CSF1;EPO;IL23R;IL5RA;PRL;CXCL13;TNF;EDA2R;CXCL5;TNFSF13B;IL18RAP;KDR;TNFSF10;IL12B;CCR8;TNFRSF8;IL12A;CCR7;CCR4;PF4V1;IL11;IL15RA;IL15;IL1R2;IFNGR2;OSMR;TNFRSF1B;IL17RA;IFNG;IL23A;LTA;TNFRSF25;LTB;CXCR5;IL20RB;PDGFA;CXCR4;TNFRSF11A;CXCR2;TNFRSF17;CCL2;TNFRSF14;CCL1;CCR10;CCL16;CCL15;IL12RB2;TNFSF18;NGFR;TGFB2;TGFB1;TSLP;CCL21;EGF;TNFSF15;CD70;IL10RA;TNFRSF9;IFNLR1;INHBA;ACVR2B…
Interspecies	H. sapiens-C. jacchus	DNA replication	hsa03030	Other	16	36	0.00602807	RFC3;FEN1;RNASEH2B;LIG1;RFC1;RFC2;PRIM1;POLE2;POLD1;POLD2;MCM3;MCM4;MCM5;MCM6;DNA2;SSBP1
Interspecies	H. sapiens-C. jacchus	Fatty acid degradation	hsa00071	Metabolism - Lipids	17	44	0.0230919	GCDH;CPT1A;CYP4A11;ECI2;ACSL5;ACSL4;CPT1C;CPT1B;HADHB;HADHA;ADH4;CPT2;ACOX1;ACSBG1;ACOX3;ACSBG2;ACADS
Interspecies	H. sapiens-C. jacchus	Fatty acid metabolism	hsa01212	Metabolism - Lipids	20	48	0.00555533	CPT1A;ELOVL2;SCD5;TECR;ACSL5;ACSL4;HSD17B12;CPT1C;CPT1B;ACACA;HADHB;HADHA;FADS2;CPT2;SCD;ACOX1;ACSBG1;ACOX3;ACSBG2;ACADS
Interspecies	H. sapiens-C. jacchus	Gastric acid secretion	hsa04971	Digestion - And - Absorption	25	74	0.0393799	MYLK2;CAMK2D;CALML6;ADCY4;ATP1A4;ITPR1;ADCY3;ADCY1;SLC4A2;ADCY8;ADCY7;ACTB;MYLK;MYLK4;HRH2;PRKACB;KCNJ1;PRKCG;KCNJ10;ATP1B4;ATP1B3;ATP4A;CCKBR;GNAS;CFTR
Interspecies	H. sapiens-C. jacchus	Glyoxylate and dicarboxylate metabolism	hsa00630	Metabolism - Carbohydrate	12	28	0.0227098	GCSH;GRHPR;MCEE;MDH1;GLYCTK;AFMID;AMT;HYI;HAO1;ACO2;AGXT;DLD
Interspecies	H. sapiens-C. jacchus	Hematopoietic cell lineage	hsa04640	Other	35	88	0.000829109	CSF2;CSF1;EPO;ITGA2B;IL5RA;CD3G;CD1E;CD3E;TNF;CD3D;ANPEP;CD19;CD38;CD59;CD36;CD34;CD33;IL11;CR2;ITGA4;MME;IL1R2;ITGA2;GP1BA;CD2;CD4;IL6;IL5;CD5;IL7;CD8A;HLA-DRA;IL7R;CD22;CD44
Interspecies	H. sapiens-C. jacchus	HIF 1 signaling pathway	hsa04066	Signaling	35	103	0.0155992	CAMK2D;CDKN1A;CDKN1B;EPO;SERPINE1;PIK3R2;PDHB;ENO1;HIF1A;ENO3;PIK3CG;HK3;LDHA;AKT3;PLCG2;PGK1;PRKCG;EGLN3;EGLN2;EGF;IFNGR2;RPS6;STAT3;IGF1;IL6;IFNG;EIF4E1B;HKDC1;RPS6KB2;NOX3;BCL2;TEK;EIF4E2;TLR4;GAPDH
Interspecies	H. sapiens-C. jacchus	Inflammatory bowel disease IBD	hsa05321	Disease - Immune	27	65	0.0014717	IL22;IL23R;RORA;GATA3;TNF;HLA-DMA;IL18RAP;TBX21;IL12B;IL12A;IL12RB2;HLA-DPA1;SMAD2;TGFB2;TGFB1;IFNGR2;STAT3;NFATC1;IL2;IL6;IL5;IFNG;IL23A;HLA-DPB1;HLA-DRA;TLR4;IL18R1
Interspecies	H. sapiens-C. jacchus	Insulin resistance	hsa04931	Disease - Metabolic	38	109	0.00770807	PRKAA2;PTEN;PRKAG1;PIK3R2;TNF;FOXO1;PIK3CG;PPP1CB;IKBKB;PPP1CC;MAPK8;CREB3L3;CREB3L1;CREB3L2;AKT3;RPS6KA1;CD36;PCK1;PRKAB2;CPT1A;GFPT2;NR1H2;GFPT1;STAT3;NR1H3;PRKAB1;CPT1B;IL6;CREB1;PPP1R3B;PPP1R3E;PPP1R3D;RPS6KB2;SLC27A6;PRKCQ;TRIB3;SLC27A3;PPARA
Interspecies	H. sapiens-C. jacchus	Intestinal immune network for IgA production	hsa04672	Immune	23	48	0.000289173	IL15RA;PIGR;TGFB1;ITGA4;IL15;CD80;CXCR4;AICDA;IL2;TNFSF13B;IL6;HLA-DMA;IL5;CD28;HLA-DPB1;HLA-DRA;TNFRSF17;MADCAM1;ICOS;MAP3K14;CCL28;CCR10;HLA-DPA1
Interspecies	H. sapiens-C. jacchus	Longevity regulating pathway mammal	hsa04211	Other	31	94	0.0331217	PRKAA2;ATF6B;ADCY4;PRKAG1;ADCY3;PIK3R2;ADCY1;ADCY8;ADIPOR2;ADCY7;FOXO1;CAMKK1;PIK3CG;CREB3L3;SESN3;ATG101;CREB3L1;CREB3L2;AKT3;HRAS;PRKACB;PRKAB2;ADIPOQ;IGF1;PRKAB1;CREB1;CAMK4;EIF4E1B;RPS6KB2;PPARG;EIF4E2
Interspecies	H. sapiens-C. jacchus	Metabolic pathways	hsa01100	Metabolism - General	349	1239	0.000458072	DMGDH;PANK4;CDA;PANK3;CMAS;HPSE2;UXS1;ATP5C1;ABAT;ACSM5;ENO1;ACSM4;ENO3;GBA2;GCSH;IL4I1;C1GALT1C1;HYKK;NDST4;ANPEP;NDST3;NAMPT;PLCE1;SEPHS1;ATP6V1E2;ALG8;ST6GAL1;ACSL5;ACSL4;CMBL;UPB1;BTD;MTHFD1;MTHFD2;MTHFD2L;IDNK;UQCRC2;CYP2E1;ATP6V0D2;PTGES;LIPT2;CDS1;TSTA3;GCDH;TPH2;TPH1;MTMR3;FAXDC2;ATP5H;MTMR6;ACMSD;UGT8;ADH4;UGCG;LDHA;SGPL1;HLCS;RDH11;SI;AFMID;RDH16;PLCG2;ATP6V0A2;PIP5K1A;ST8SIA5;HAO1;ATP6…
Interspecies	H. sapiens-C. jacchus	Mismatch repair	hsa03430	Other	11	23	0.0114226	RFC3;LIG1;RFC1;RFC2;MSH3;EXO1;POLD1;POLD2;PMS2;SSBP1;MLH1
Interspecies	H. sapiens-C. jacchus	Nicotinate and nicotinamide metabolism	hsa00760	Metabolism - CofactorsVitamins	15	29	0.00122167	NNMT;NT5C2;NT5C;NT5C3B;BST1;NT5E;NMNAT1;NMRK2;NT5C1A;NAPRT;NAMPT;ENPP1;CD38;NT5C1B-RDH14;ENPP3
Interspecies	H. sapiens-C. jacchus	Ovarian steroidogenesis	hsa04913	Other	18	50	0.0406795	CYP2J2;SCARB1;ADCY4;ADCY3;PLA2G4A;ADCY1;IGF1;ADCY8;ADCY7;CYP17A1;GDF9;STAR;HSD17B1;ALOX5;HSD17B2;GNAS;CGA;PRKACB
Interspecies	H. sapiens-C. jacchus	p53 signaling pathway	hsa04115	Signaling	24	69	0.0306918	STEAP3;CDKN1A;APAF1;GADD45A;SERPINE1;SIAH1;PTEN;IGF1;RCHY1;SERPINB5;CCNB1;TP53I3;CASP8;SESN3;CDK4;ZMAT3;CCNG2;CCNG1;CDK1;MDM2;FAS;BID;GTSE1;TP73
Interspecies	H. sapiens-C. jacchus	Pantothenate and CoA biosynthesis	hsa00770	Metabolism - CofactorsVitamins	8	18	0.0474294	PANK4;PANK3;DPYS;DPYD;ENPP1;ENPP3;UPB1;BCAT2
Interspecies	H. sapiens-C. jacchus	Pathways in cancer	hsa05200	Disease - Cancer	124	397	0.00073028	HHIP;ITGA2B;ARAF;FGF1;FGF2;FGF5;RASSF1;FGF8;EDNRB;AKT3;SKP2;PRKACB;PRKCG;TPM3;DAPK2;F2R;WNT5A;PGF;PIAS2;RUNX1;COL4A1;MSH3;COL4A5;CTBP2;CTBP1;MAX;TCF7;LPAR1;PDGFA;TGFA;LPAR3;PIK3R2;LPAR4;PLD1;STK4;HIF1A;FOXO1;HSP90B1;PLCG2;DVL3;WNT1;WNT3;SMAD2;FZD3;TGFB2;SMAD4;TGFB1;FZD5;FZD7;ZBTB16;FN1;IGF1;GNG13;BMP4;FGF16;IL6;CDK4;FGF18;MDM2;BCL2;GNAS;GNB5;FGF12;FGF11;ITGB1;CDKN1A;CDKN1B;HSP90AB1;WNT2B;PTEN;GLI…
Interspecies	H. sapiens-C. jacchus	Phospholipase D signaling pathway	hsa04072	Signaling	46	144	0.0205044	SHC4;AGPAT5;ARF1;RALB;ADCY4;LPAR1;ADCY3;PDGFA;LPAR3;PIK3R2;ADCY1;LPAR4;ADCY8;AGPAT1;PLD1;ADCY7;AGPAT2;AGPAT3;PIK3CG;GRM1;AGPAT4;CYTH3;GRM2;CYTH2;GRM5;CYTH4;GRM4;GRM6;AKT3;CXCR2;PLCG2;PIP5K1A;HRAS;EGF;SPHK1;F2R;AVPR2;PLA2G4A;RRAS2;AVPR1A;DGKZ;MRAS;GNAS;AVP;MS4A2;DGKH
Interspecies	H. sapiens-C. jacchus	Phototransduction	hsa04744	Sensory - Phototransduction	13	27	0.00569884	SLC24A1;RCVRN;CALML6;GUCA1B;GUCA1C;GUCY2F;GNGT1;GNAT2;SAG;CNGA1;PDE6A;RGS9;CNGB1
Interspecies	H. sapiens-C. jacchus	PPAR signaling pathway	hsa03320	Signaling	30	69	0.000326019	ILK;CYP7A1;RXRB;FADS2;CPT2;ME1;OLR1;CD36;PCK1;PLTP;CPT1A;ADIPOQ;SCD5;ACSL5;APOA1;NR1H3;APOC3;ACSL4;CPT1C;CPT1B;FABP4;SCD;ACOX1;FABP6;SLC27A6;PPARG;ACSBG1;ACOX3;PPARA;ACSBG2
Interspecies	H. sapiens-C. jacchus	Proteoglycans in cancer	hsa05205	Disease - Cancer	62	203	0.0221109	ITGB1;CDKN1A;WNT2B;HPSE2;ARAF;TNF;FGF2;ACTB;PIK3CG;PPP1CB;PPP1CC;CTSL;PLAU;AKT3;KDR;PLCE1;IL12B;PRKACB;HRAS;PRKCG;ITGA2;WNT5A;RPS6;PLAUR;RRAS2;WNT16;HSPG2;VAV2;MRAS;COL21A1;TLR4;PPP1R12C;CD44;CAMK2D;WNT8A;ITPR1;PIK3R2;HIF1A;HOXD10;VTN;PLCG2;WNT1;WNT3;SMAD2;FZD3;TGFB2;TGFB1;FZD5;CAV3;LUM;CAV2;FZD7;WNT7B;STAT3;FN1;IGF1;ESR1;RPS6KB2;MDM2;FAS;PTPN6;HPSE
Interspecies	H. sapiens-C. jacchus	Purine metabolism	hsa00230	Metabolism - Nucleotides	57	176	0.00806124	ATIC;ZNRD1;GUK1;ENPP1;PGM2;ENPP3;NUDT16;PDE8A;PGM1;ADSL;AMPD1;AMPD2;NME5;NME1;NT5C3B;NME6;ADSSL1;PRPS1;PDE1C;PDE1B;NPR2;PRIM1;AK1;ADCY4;GMPS;ADCY3;AK3;GMPR;AK4;ADCY1;NTPCR;ADCY8;AK6;NT5C2;ADCY7;AK7;GUCY2F;PAPSS2;AK8;NT5C;NT5E;PDE11A;POLD1;POLR2D;POLD2;POLR2E;PDE6A;RRM1;PKLR;PDE2A;PDE10A;POLE2;NT5C1A;POLR3G;POLR3H;PDE7B;NT5C1B-RDH14
Interspecies	H. sapiens-C. jacchus	Rheumatoid arthritis	hsa05323	Disease - Immune	34	90	0.00271895	ATP6V1A;CSF2;CSF1;CD80;TNFRSF11A;ITGAL;TNF;CXCL5;TNFSF13B;HLA-DMA;CTSL;ATP6V0A2;CTLA4;CCL2;ATP6V0A4;ATP6V1E2;HLA-DPA1;IL11;TGFB2;TGFB1;ATP6AP1;IL15;MMP3;IL6;IFNG;IL23A;CD28;HLA-DPB1;HLA-DRA;TEK;LTB;TLR4;ATP6V0C;ATP6V0D2
Interspecies	H. sapiens-C. jacchus	Signaling pathways regulating pluripotency of stem cells	hsa04550	Other	44	142	0.0379861	WNT2B;ONECUT1;WNT8A;PIK3R2;FGF2;PIK3CG;SOX2;ACVR1C;AKT3;HESX1;SMARCAD1;DVL3;PCGF1;WNT1;HRAS;JAK3;WNT3;SMAD2;SMAD4;FZD3;FZD5;SETDB1;FZD7;WNT7B;PCGF2;PCGF3;WNT5A;ESRRB;STAT3;AXIN1;INHBA;IGF1;HNF1A;WNT16;ACVR2B;ACVR2A;POU5F1;INHBE;BMP4;MEIS1;REST;HAND1;ID3;FGFR4
Interspecies	H. sapiens-C. jacchus	Sphingolipid metabolism	hsa00600	Metabolism - Lipids	18	47	0.0216861	ARSA;SGMS1;SPHK2;SPHK1;SGMS2;GBA2;GALC;ACER1;NEU3;UGCG;UGT8;SGPL1;SPTLC2;GLB1;SPTLC3;ACER3;KDSR;ENPP7
Interspecies	H. sapiens-C. jacchus	T cell receptor signaling pathway	hsa04660	Immune	34	104	0.0301999	ITK;CSF2;CD3G;PIK3R2;CD3E;TNF;CD3D;MALT1;PIK3CG;IKBKB;GRAP2;AKT3;CTLA4;PAK3;ICOS;HRAS;NCK1;VAV3;NFATC2;NFATC1;IL2;VAV2;CD4;IL5;IFNG;CD8A;CDK4;CD28;PTPN6;PRKCQ;NFKBIE;MAP3K14;CARD11;NFKBIB
Interspecies	H. sapiens-C. jacchus	Vitamin digestion and absorption	hsa04977	Digestion - And - Absorption	12	24	0.00535275	SCARB1;LMBRD1;BTD;TCN2;SLC23A1;APOA1;APOA4;LRAT;APOB;PLB1;PNLIP;SLC19A2
Interspecies	H. sapiens-E. patas	AMPK signaling pathway	hsa04152	Signaling	39	124	0.037455	PFKFB2;PRKAA2;PFKFB3;PRKAG1;PIK3R2;ADIPOR1;ACACA;IGF1R;EEF2K;CREB3L3;CREB3L4;CREB3L1;HNF4A;CREB3L2;AKT3;LEPR;CD36;PCK1;RAB8A;CPT1A;STRADA;INSR;ADIPOQ;TSC2;TSC1;PPP2R5C;SIRT1;CPT1B;CCNA2;RAB10;CREB1;RPS6KB1;RAB14;SCD;LEP;RPS6KB2;PPARG;PFKM;CFTR
Interspecies	H. sapiens-E. patas	Arginine biosynthesis	hsa00220	Metabolism - AminoAcids	10	20	0.0105884	ARG2;NOS2;GLS2;NOS3;ARG1;NOS1;NAGS;GLUL;ASS1;OTC
Interspecies	H. sapiens-E. patas	Biosynthesis of amino acids	hsa01230	Metabolism - AminoAcids	26	74	0.0213902	PRPS2;PRPS1;RPEL1;TAT;MTR;MAT2A;CBS;GLUL;IDH3A;ARG2;TPI1;PKLR;AADAT;ARG1;PGAM1;PGAM2;MAT1A;ASS1;PKM;CTH;ALDOC;ALDH18A1;ACO2;NAGS;PFKM;OTC
Interspecies	H. sapiens-E. patas	Cell cycle	hsa04110	Other	39	124	0.037455	YWHAE;ANAPC13;GSK3B;CDKN1A;PCNA;CDKN1B;CCNH;HDAC1;TTK;PKMYT1;CDC14B;CDC20;ORC4;CCNB1;CDC45;YWHAQ;CDC26;MYC;RAD21;E2F1;SMAD2;TGFB2;SMAD4;PLK1;CDC6;CDC25A;SMC1B;CCNA2;RBL2;WEE1;CDK6;WEE2;DBF4;TFDP2;CDK4;MDM2;MCM3;MCM5;MAD2L1
Interspecies	H. sapiens-E. patas	Central carbon metabolism in cancer	hsa05230	Disease - Metabolic	25	67	0.0106798	RET;GLS2;FLT3;PTEN;PIK3R2;PDHB;HIF1A;HK2;HK3;MYC;AKT3;ERBB2;MAPK1;SLC16A3;HRAS;PDK1;PDGFRA;NTRK3;PGAM1;PGAM2;PKM;SCO2;HKDC1;RAF1;PFKM
Interspecies	H. sapiens-E. patas	Chronic myeloid leukemia	hsa05220	Disease - Immune	27	73	0.00933093	SHC4;SHC2;CDKN1A;CDKN1B;HDAC1;ARAF;PIK3R2;CRKL;MECOM;MYC;AKT3;E2F1;MAPK1;HRAS;TGFB2;SMAD4;CHUK;PTPN11;BRAF;TGFBR1;RUNX1;TGFBR2;CDK6;CDK4;MDM2;RAF1;CRK
Interspecies	H. sapiens-E. patas	Cocaine addiction	hsa05030	Disease - Neural	18	49	0.0324701	GPSM1;ATF6B;GNAI3;PDYN;GRIN2C;GRIN2B;GNAI2;GRIN2A;GRIN3A;CREB1;CDK5;CREB3L3;CREB3L4;CREB3L1;CREB3L2;SLC18A1;RGS9;SLC18A2
Interspecies	H. sapiens-E. patas	Colorectal cancer	hsa05210	Disease - Cancer	22	62	0.0290741	SMAD2;GSK3B;TGFB2;SMAD4;TCF7;ARAF;BRAF;PIK3R2;AXIN2;TGFBR1;TGFBR2;MAPK10;CASP9;MAPK8;MYC;CASP3;AKT3;BCL2;BIRC5;MAPK1;RAF1;APPL1
Interspecies	H. sapiens-E. patas	Complement and coagulation cascades	hsa04610	Immune	26	79	0.0475884	CFD;CPB2;SERPINA1;SERPINC1;CFI;PLG;C8A;KNG1;C4A;C5;C6;C9;CD59;CR2;F10;VWF;F12;F11;PLAUR;F5;PROC;F13B;MASP2;MASP1;CD46;CFB
Interspecies	H. sapiens-E. patas	Cytokine cytokine receptor interaction	hsa04060	Immune	77	265	0.0356568	IL22;CXCL9;CSF3R;CSF2;EDA;BMPR2;TNFRSF13B;AMHR2;FLT3;IL23R;FLT4;IL5RA;FASLG;CXCL13;CXCL5;CXCL16;TNFSF13B;LEPR;IL12B;CCR7;CCR4;PF4V1;CCR2;IL11;PDGFRA;IL1R1;IFNGR1;IFNGR2;IL13;TNFRSF19;TNFRSF1B;PRLR;TGFBR1;IL17RA;TGFBR2;IFNG;LTB;IL20RA;CXCR5;PDGFA;TNFRSF11A;IL2RG;ACVR1B;IL22RA2;IFNL2;CXCR1;CXCR3;PDGFC;CXCR2;CCL3;TNFRSF14;CCL19;CCR10;CCL16;TNFSF18;NGFR;TGFB2;EGF;TNFSF15;TNFRSF9;IFNLR1;ACVR2B;BMP7;AC…
Interspecies	H. sapiens-E. patas	Epithelial cell signaling in Helicobacter pylori infection	hsa05120	Disease - Infection	24	68	0.0249289	ATP6V1A;ATP6V1G1;CHUK;PTPN11;F11R;MAPK10;CDC42;TJP1;MAPK8;CXCR1;PTPRZ1;CASP3;CXCR2;PLCG2;ATP6V1H;ATP6V0A4;ATP6V1E2;ATP6V0C;MAP3K14;ATP6V0D2;JAM2;ATP6V1C1;JAM3;ATP6V1B1
Interspecies	H. sapiens-E. patas	Focal adhesion	hsa04510	Cell - Adhesion	63	202	0.0126887	GSK3B;MYLK2;FLT4;ITGA2B;TNC;PTEN;ILK;ACTB;CRKL;IGF1R;MYLK4;IBSP;AKT3;TNR;ITGB6;HRAS;PDGFRA;VWF;ACTN2;PRKCB;ITGA1;PRKCA;ACTN4;VAV1;PGF;VAV2;MYL5;COL2A1;COL4A4;COL4A6;ITGA8;COL4A5;COL6A3;RAF1;PPP1R12B;CRK;ITGA9;SHC4;SHC2;TNXB;PDGFA;PIK3R2;THBS4;THBS3;CDC42;MAPK8;RAP1A;PDGFD;PDGFC;CHAD;ERBB2;MYL10;MAPK1;PAK3;CAV3;EGF;CAV1;LAMB4;BRAF;COL1A1;MAPK10;MYLPF;BCL2
Interspecies	H. sapiens-E. patas	Fructose and mannose metabolism	hsa00051	Metabolism - Carbohydrate	13	32	0.0283627	PFKFB2;TSTA3;TPI1;PFKFB3;PMM2;SORD;HK2;GMPPB;HK3;HKDC1;ENOSF1;ALDOC;PFKM
Interspecies	H. sapiens-E. patas	Glioma	hsa05214	Disease - Neural	22	65	0.0486436	SHC4;PDGFRA;SHC2;CDKN1A;EGF;PRKCB;ARAF;PTEN;PDGFA;BRAF;PIK3R2;PRKCA;IGF1R;CDK6;CDK4;AKT3;E2F1;MDM2;PLCG2;MAPK1;RAF1;HRAS
Interspecies	H. sapiens-E. patas	Hematopoietic cell lineage	hsa04640	Other	29	88	0.0374035	CSF3R;CSF2;FLT3;ITGA2B;IL5RA;CD3G;CD1E;CD1D;CD59;CD36;CD34;CD33;IL11;CR2;MME;IL1R1;ITGA1;DNTT;GP1BA;CD4;IL6;IL5;CD8B;CD5;IL7;CD8A;HLA-DRA;IL7R;CD22
Interspecies	H. sapiens-E. patas	HepatitisB	hsa05161	Disease - Infection	48	146	0.00996023	CDKN1A;PCNA;CDKN1B;ATF6B;PTEN;FASLG;PIK3R2;CASP9;MAPK8;CASP8;CREB3L3;YWHAQ;CREB3L4;CASP10;CREB3L1;MYC;CASP3;CREB3L2;AKT3;E2F1;MAPK1;STAT6;HRAS;IKBKE;TGFB2;EGR2;SMAD4;APAF1;CHUK;PRKCB;NFATC2;PRKCA;NFATC1;TGFBR1;NFATC4;DDB2;MAPK10;CCNA2;MAVS;IL6;CREB1;CDK6;CDK4;BCL2;BIRC5;RAF1;MYD88;TLR2
Interspecies	H. sapiens-E. patas	Herpes simplex infection	hsa05168	Disease - Infection	58	185	0.0145494	FASLG;CASP8;CASP3;IL12B;HLA-DOA;IKBKE;GTF2I;HLA-DPA1;USP7;DAXX;TBP;CHUK;IFNGR1;IFNGR2;CSNK2A3;CSNK2A2;TRAF1;HLA-E;IFNG;EEF1D;TBPL2;OAS3;SRSF2;SRSF3;CLOCK;IRF9;TLR2;SP100;RNASEL;CFP;NXF2;C5;MAPK8;HLA-DMA;TNFRSF14;CD74;TAF13;EIF2AK1;EIF2AK3;EIF2AK2;PTPN11;PILRA;EIF2S1;POU2F3;MAPK10;PER2;PER1;MAVS;IL6;HLA-DPB1;HLA-DRA;GTF2IRD1;TAB2;TAF6;TAF5;TAF4;MYD88;NFKBIB
Interspecies	H. sapiens-E. patas	HIF 1 signaling pathway	hsa04066	Signaling	36	103	0.00850358	CDKN1A;PFKFB3;CDKN1B;PIK3R2;PDHB;HIF1A;HK2;IGF1R;HK3;AKT3;ERBB2;PLCG2;MAPK1;EIF4E;PDK1;ANGPT4;EGLN3;EGLN2;ANGPT1;NOS2;EGF;PRKCB;NOS3;IFNGR1;INSR;IFNGR2;RPS6;PRKCA;IL6;IFNG;RPS6KB1;EIF4E1B;HKDC1;RPS6KB2;BCL2;EIF4E2
Interspecies	H. sapiens-E. patas	Huntingtons disease	hsa05016	Disease - Neural	60	193	0.0157463	COX7B;HIP1;COX4I1;ATP5G2;COX7C;AP2A2;DNALI1;CASP9;GRM5;CASP8;CREB3L3;CREB3L4;CREB3L1;CASP3;CREB3L2;UQCRFS1;DNAI2;TBP;APAF1;SDHC;ATP5F1;CREB1;TBPL2;PPARG;NDUFS1;VDAC1;HAP1;SLC25A5;NDUFB8;DNAH1;NDUFB6;DNAH8;HDAC1;NDUFB4;DCTN4;ATP5A1;NDUFB3;UCP1;COX7A2;ATP5H;COX5B;ATP5O;COX5A;ATP5B;POLR2B;POLR2D;DNAI1;POLR2K;NDUFA7;DNAH10;NDUFA6;NDUFA1;AP2B1;GRIN2B;COX7B2;REST;SP1;TAF4;RCOR1;DNAL1
Interspecies	H. sapiens-E. patas	Inflammatory bowel disease IBD	hsa05321	Disease - Immune	24	65	0.01405	SMAD2;IL22;TGFB2;IFNGR1;IFNGR2;IL23R;IL13;NFATC1;RORA;GATA3;IL2RG;IL2;IL6;HLA-DMA;IL5;IFNG;TBX21;HLA-DPB1;HLA-DRA;IL12B;STAT6;HLA-DOA;TLR2;HLA-DPA1
Interspecies	H. sapiens-E. patas	Insulin resistance	hsa04931	Disease - Metabolic	36	109	0.0216041	GSK3B;PRKAA2;PTEN;PRKAG1;PIK3R2;MAPK8;CREB3L3;CREB3L4;CREB3L1;CREB3L2;AKT3;RPS6KA1;MLX;CD36;PCK1;PPARGC1B;CPT1A;PRKCB;NOS3;INSR;PRKCD;NR1H3;PTPN11;CPT1B;MAPK10;IL6;CREB1;RPS6KB1;PPP1R3B;PPP1R3E;PPP1R3D;RPS6KB2;SLC27A6;TRIB3;SLC27A3;SLC27A2
Interspecies	H. sapiens-E. patas	Insulin signaling pathway	hsa04910	Metabolism - Insulin	44	139	0.0256469	SHC4;GSK3B;SHC2;PRKAA2;ARAF;PRKAG1;PIK3R2;HK2;ACACA;CRKL;HK3;MAPK8;PRKAR2B;PRKAR2A;AKT3;FLOT1;MAPK1;PCK1;EIF4E;HRAS;SH2B2;SOCS4;PKLR;EXOC7;INSR;RPS6;TSC2;TSC1;PHKA1;PHKB;BRAF;PHKA2;MAPK10;RPS6KB1;PPP1R3B;PRKAR1A;PPP1R3E;EIF4E1B;HKDC1;PPP1R3D;RPS6KB2;RAF1;EIF4E2;CRK
Interspecies	H. sapiens-E. patas	Intestinal immune network for IgA production	hsa04672	Immune	18	48	0.0263137	PIGR;TNFRSF13B;AICDA;IL2;TNFSF13B;IL6;HLA-DMA;IL5;CXCL12;CD28;HLA-DPB1;HLA-DRA;ICOS;HLA-DOA;MAP3K14;CCL28;CCR10;HLA-DPA1
Interspecies	H. sapiens-E. patas	Melanoma	hsa05218	Disease - Cancer	27	71	0.00612341	CDKN1A;ARAF;PTEN;PDGFA;PIK3R2;FGF1;FGF2;IGF1R;PDGFD;AKT3;PDGFC;E2F1;MAPK1;HRAS;FGF21;PDGFRA;EGF;BRAF;FGF16;CDK6;FGF14;CDK4;FGF18;MDM2;RAF1;FGF12;FGF10
Interspecies	H. sapiens-E. patas	Metabolic pathways	hsa01100	Metabolism - General	335	1239	0.00730453	DMGDH;PANK4;AHCYL2;HPSE2;PANK1;XYLT1;NADSYN1;GCSH;NSDHL;C1GALT1C1;HYKK;PNP;FLAD1;NDST4;NAMPT;SEPHS1;ATP6V1E2;GLUL;EARS2;ATP6V1G1;OXSM;ACSL6;CEL;UPB1;MTHFD1;MTHFD2;IDNK;CYP2E1;LAP3;ATP6V0D2;IDO1;PTGES;LIPT2;TSTA3;TPH2;TPH1;MTMR3;ATP5I;ATP5H;ATP5O;MTMR7;ACMSD;ATP5B;ADH4;CYP27B1;UGCG;HLCS;RDH11;AFMID;PLCG2;ST8SIA5;HAO1;B4GALNT1;ST3GAL6;ATP6V0A4;RIMKLA;PCK1;RIMKLB;ATP6V1C1;ST3GAL2;TGDS;PMM2;SLC33A1;M…
Interspecies	H. sapiens-E. patas	mTOR signaling pathway	hsa04150	Signaling	22	60	0.0198064	PRKAA2;STRADA;PRKCB;RPS6;PTEN;TSC2;BRAF;TSC1;PIK3R2;PRKCA;HIF1A;RRAGC;RPS6KB1;RRAGB;EIF4E1B;RRAGD;AKT3;RPS6KB2;RPS6KA1;MAPK1;EIF4E2;EIF4E
Interspecies	H. sapiens-E. patas	Nicotinate and nicotinamide metabolism	hsa00760	Metabolism - CofactorsVitamins	17	29	7.32899e-05	NNMT;NMNAT2;NADSYN1;NT5C2;NT5C;BST1;NT5E;PNP;NMNAT1;NNT;NMRK2;NT5C1A;NAPRT;NAMPT;NT5C1B-RDH14;ENPP3;NADK
Interspecies	H. sapiens-E. patas	NonSmall cell lung cancer	hsa05223	Disease - Cancer	21	56	0.017269	EGF;PRKCB;ARAF;BRAF;PIK3R2;PRKCA;STK4;RXRB;CASP9;RASSF1;CDK6;RXRA;CDK4;RASSF5;AKT3;ERBB2;E2F1;PLCG2;MAPK1;RAF1;HRAS
Interspecies	H. sapiens-E. patas	One carbon pool by folate	hsa00670	Metabolism - CofactorsVitamins	9	20	0.0327107	ATIC;MTHFD1;MTHFD1L;MTHFD2;AMT;MTHFR;MTR;ALDH1L2;FTCD
Interspecies	H. sapiens-E. patas	p53 signaling pathway	hsa04115	Signaling	24	69	0.0297185	STEAP3;CDKN1A;APAF1;IGFBP3;SIAH1;SHISA5;PTEN;TSC2;RCHY1;SERPINB5;DDB2;CASP9;CCNB1;CDK6;CASP8;SESN3;CDK4;ZMAT3;CASP3;CCNG1;MDM2;MDM4;BID;RPRM
Interspecies	H. sapiens-E. patas	Pancreatic cancer	hsa05212	Disease - Cancer	24	66	0.0171461	SMAD2;RALBP1;TGFB2;SMAD4;RALB;CHUK;EGF;ARAF;BRAF;PIK3R2;BRCA2;TGFBR1;TGFBR2;MAPK10;CASP9;CDC42;MAPK8;CDK6;CDK4;AKT3;ERBB2;E2F1;MAPK1;RAF1
Interspecies	H. sapiens-E. patas	Pathways in cancer	hsa05200	Disease - Cancer	113	397	0.0244254	CSF3R;HHIP;ITGA2B;ARAF;FGF1;FGF2;CRKL;IGF1R;EDNRA;RASSF1;EDNRB;MYC;RASSF5;AKT3;PDGFRA;RALBP1;PRKCB;DAPK2;WNT5A;PRKCA;PGF;RUNX1;COL4A4;COL4A6;COL4A5;RAF1;MAX;TCF7;LPAR1;PDGFA;LPAR3;PIK3R2;LPAR4;STK4;HIF1A;RASGRP4;DVL1;PLCG2;WNT3;FGF21;SMAD2;WNT10B;FZD3;TGFB2;SMAD4;FZD5;BRAF;GNG13;FGF16;IL6;CXCL12;CDK6;FGF14;CDK4;FGF18;MDM2;BCL2;FGF12;FGF10;RET;GSK3B;CDKN1A;CDKN1B;WNT2B;FLT3;PTEN;FASLG;BRCA2;GLI3;G…
Interspecies	H. sapiens-E. patas	Pentose phosphate pathway	hsa00030	Metabolism - Carbohydrate	12	29	0.029775	PRPS2;GPI;PRPS1;H6PD;RPEL1;RGN;PGM2;IDNK;ALDOC;PFKM;PGM1;DERA
Interspecies	H. sapiens-E. patas	Phospholipase D signaling pathway	hsa04072	Signaling	45	144	0.0301229	SHC4;AGPAT5;DGKE;SHC2;ARF1;RALB;LPAR1;PDGFA;LPAR3;PIK3R2;LPAR4;AGPAT1;ADCY7;AGPAT2;AGPAT3;PLD2;AGPAT4;GNA13;GRM5;CYTH4;CXCR1;GRM6;PDGFD;AKT3;PDGFC;CXCR2;PLCG2;MAPK1;HRAS;PDGFRA;EGF;INSR;SPHK1;AVPR2;TSC2;RRAS2;TSC1;PRKCA;PTPN11;AVPR1A;MRAS;AVP;RAF1;MS4A2;DGKH
Interspecies	H. sapiens-E. patas	Phototransduction	hsa04744	Sensory - Phototransduction	11	27	0.0412838	GNGT1;RCVRN;GNAT2;GRK7;GUCA1B;CNGA1;GUCA1A;GUCA1C;GUCY2F;RGS9;CNGB1
Interspecies	H. sapiens-E. patas	PI3K Akt signaling pathway	hsa04151	Signaling	108	341	0.000818028	CSF3R;ITGA2B;TNC;FGF1;FGF2;IGF1R;TCL1A;CREB3L3;IBSP;CREB3L4;CREB3L1;MYC;MYB;CREB3L2;AKT3;TNR;PDGFRA;RPS6;TSC2;PRKCA;TSC1;PRLR;PGF;COL4A4;EIF4E1B;COL4A6;MTCP1;COL4A5;RAF1;LPAR1;PDGFA;LPAR3;PIK3R2;LPAR4;EFNA5;BCL2L11;PDGFD;PDGFC;CHAD;THEM4;PCK1;FGF21;MCL1;NGFR;INSR;IL2;GNG13;COL1A1;EFNA1;FGF16;IL6;FGF14;CDK6;C8ORF44-SGK3;IL7;CDK4;FGF18;MDM2;BCL2;IL7R;FGF12;FGF10;YWHAE;GSK3B;CDKN1A;CDKN1B;FLT4;PTEN;…
Interspecies	H. sapiens-E. patas	Primary immunodeficiency	hsa05340	Disease - Immune	14	37	0.0435246	CIITA;DCLRE1C;TNFRSF13B;IL2RG;AICDA;ZAP70;CD4;CD8B;CD8A;RFX5;BTK;IL7R;ICOS;JAK3
Interspecies	H. sapiens-E. patas	Prostate cancer	hsa05215	Disease - Cancer	31	89	0.0146327	GSK3B;CDKN1A;CDKN1B;TCF7;ARAF;PTEN;PDGFA;PIK3R2;IGF1R;CASP9;CREB3L3;CREB3L4;CREB3L1;PDGFD;CREB3L2;AKT3;ERBB2;PDGFC;E2F1;MAPK1;HRAS;NKX3-1;PDGFRA;HSP90AA1;CHUK;EGF;BRAF;CREB1;BCL2;MDM2;RAF1
Interspecies	H. sapiens-E. patas	Protein processing in endoplasmic reticulum	hsa04141	Other	60	169	0.000550787	TRAM1;TUSC3;UBE2D2;UBE2D3;UBE2D1;SEC61A1;MAN1A2;PDIA3;HSP90AA1;FBXO2;YOD1;RAD23A;RAD23B;DDOST;DNAJC3;DNAJC5;DDIT3;ERP29;PREB;CRYAA;ATF6;ATF6B;SAR1A;SAR1B;DERL3;SEL1L;DERL1;UBE2J1;DNAJB2;ATXN3;ERLEC1;MAPK8;OS9;BAG1;UBQLN1;SSR1;DNAJC5G;BAK1;UGGT1;UBQLN4;TXNDC5;SEC31A;SEC24A;DNAJC5B;EDEM1;EIF2AK1;EDEM2;EIF2AK3;EIF2AK2;UBE2G1;EIF2S1;MAPK10;DNAJA1;DNAJA2;BCL2;HYOU1;SEC24C;RNF185;MBTPS2;HSPA1A
Interspecies	H. sapiens-E. patas	Purine metabolism	hsa00230	Metabolism - Nucleotides	55	176	0.0181033	GUCY1B3;HDDC3;PNP;ATIC;ZNRD1;PDE4B;PGM2;ENPP4;ENPP3;NUDT16;PGM1;GUCY1A2;ENTPD3;PDE4D;URAD;PDE4C;AMPD1;NME3;DCK;PKM;NME7;POLR1B;POLR1C;PRPS2;PRPS1;PDE1C;NPR2;PRIM1;AK3;AK4;NTPCR;AK6;NT5C2;ADCY7;GUCY2F;AK8;NT5C;NT5E;PDE11A;POLR2B;POLR2D;PDE6D;POLR2K;PNPT1;PKLR;PAICS;PDE10A;POLR3B;POLE2;NT5C1A;PDE3A;POLR3G;POLR3H;NT5C1B-RDH14;POLR3K
Interspecies	H. sapiens-E. patas	Ras signaling pathway	hsa04014	Signaling	68	227	0.0247725	FLT4;FASLG;FGF1;FGF2;IGF1R;GNGT1;RASSF1;RASSF5;AKT3;HRAS;PDGFRA;RALBP1;RASA4B;CHUK;PRKCB;RRAS2;PRKCA;NGF;PGF;ZAP70;MRAS;RASA3;RAF1;PLA1A;SHC4;RAB5B;SHC2;RALB;PLA2G1B;PDGFA;RASAL1;PIK3R2;RASAL2;EFNA5;STK4;RASGRP4;PLD2;CDC42;GRIN2A;MAPK8;RAP1A;GNG4;PDGFD;PDGFC;PLCG2;ABL2;MAPK1;PAK3;FGF21;NGFR;ANGPT4;PLA2G2D;ANGPT1;EGF;INSR;PTPN11;GRIN2B;GNG13;MAPK10;EFNA1;FGF16;FGF14;FGF18;REL;RGL2;RAB5A;FGF12;FGF10
Interspecies	H. sapiens-E. patas	Rheumatoid arthritis	hsa05323	Disease - Immune	30	90	0.0298534	ATP6V1A;CSF2;TNFRSF11A;CXCL5;TNFSF13B;HLA-DMA;CCL3;ACP5;CTLA4;ATP6V1H;ATP6V0A4;HLA-DOA;ATP6V1E2;ATP6V1C1;HLA-DPA1;IL11;TGFB2;ATP6V1G1;ANGPT1;IL6;CXCL12;IFNG;CD28;HLA-DPB1;HLA-DRA;LTB;ATP6V0C;ATP6V0D2;TLR2;ATP6V1B1
Interspecies	H. sapiens-E. patas	RNA degradation	hsa03018	Other	26	77	0.0352116	BTG4;ZCCHC7;DDX6;BTG2;BTG1;PARN;EDC3;EDC4;NUDT16;EXOSC3;EXOSC2;DCPS;PNPT1;CNOT6L;LSM2;CNOT7;PAN3;CNOT1;CNOT3;C1D;SKIV2L;PABPC1L;CNOT8;PFKM;DCP2;DCP1B
Interspecies	H. sapiens-E. patas	Steroid biosynthesis	hsa00100	Metabolism - Lipids	12	20	0.000649955	SQLE;CYP27B1;NSDHL;CYP24A1;SOAT1;SOAT2;CYP51A1;SC5D;CEL;DHCR7;HSD17B7;LSS
Interspecies	H. sapiens-E. patas	T cell receptor signaling pathway	hsa04660	Immune	34	104	0.0290323	ITK;GSK3B;CSF2;CD3G;PIK3R2;MALT1;CDC42;AKT3;CTLA4;MAPK1;MAP3K8;PAK3;ICOS;HRAS;CHUK;NFATC2;NFATC1;VAV1;IL2;VAV2;ZAP70;CD4;TEC;IL5;CD8B;IFNG;CD8A;CDK4;CD28;PTPN6;LCP2;RAF1;MAP3K14;NFKBIB
Interspecies	H. sapiens-M. mulatta	Allograft rejection	hsa05330	Disease - Immune	15	38	0.0100969	CD80;FASLG;IL2;HLA-E;HLA-DMA;IL5;IFNG;CD28;HLA-DPB1;HLA-DRA;IL12B;IL12A;HLA-DOA;HLA-DQB1;HLA-DPA1
Interspecies	H. sapiens-M. mulatta	Apoptosis	hsa04210	Other	40	140	0.0342368	DIABLO;CTSZ;ITPR1;PIK3CD;FASLG;PIK3R2;SPTA1;CASP9;CTSO;MAPK8;TUBA1B;BCL2L11;CASP8;CASP10;CASP3;AKT3;CTSH;BAK1;BID;HRAS;MCL1;DAXX;MAP2K1;DFFA;APAF1;CHUK;GADD45A;PDPK1;EIF2AK3;CFLAR;PTPN13;SEPT4;NGF;EIF2S1;MAPK10;DDIT3;BCL2;BIRC5;MAP3K14;TUBA8
Interspecies	H. sapiens-M. mulatta	Central carbon metabolism in cancer	hsa05230	Disease - Metabolic	21	67	0.0433952	RET;PDGFRA;MAP2K1;GLS2;FLT3;NTRK3;PGAM2;PTEN;PIK3CD;PIK3R2;HIF1A;HK3;LDHA;PKM;SCO2;HKDC1;AKT3;ERBB2;PFKM;HRAS;PDK1
Interspecies	H. sapiens-M. mulatta	Collecting duct acid secretion	hsa04966	Other	11	27	0.020236	ATP6V1A;ATP4A;ATP6V1G1;SLC4A1;ATP6V0A4;ATP6V0D2;ATP6V1D;ATP6V1E2;ATP6V1C1;ATP6V1B1;ATP6V1F
Interspecies	H. sapiens-M. mulatta	Complement and coagulation cascades	hsa04610	Immune	28	79	0.00362316	CFD;SERPINA1;SERPINC1;PROS1;CFI;C4BPA;C8A;KNG1;C4A;C5;C6;C7;C9;CD59;CR2;F10;SERPIND1;VWF;F12;F11;SERPINF2;PLAUR;F2;PROC;F13B;MASP2;CD46;CFB
Interspecies	H. sapiens-M. mulatta	Cytokine cytokine receptor interaction	hsa04060	Immune	78	265	0.00194054	IL22;CXCL9;CSF3R;CSF2;EDA;FLT1;IL25;AMHR2;EPO;FLT3;IL23R;FLT4;IL24;IL5RA;FASLG;CXCL13;CXCL5;TNFSF13B;CCR9;LEPR;IL12B;TNFRSF8;IL12A;CCR7;CCR6;CCR4;PF4V1;IL11;PDGFRA;IL4R;IL1R1;IFNGR2;TNFRSF18;IL13;TNFRSF19;TNFRSF1B;PRLR;IL17RA;IFNG;LTB;CXCR5;IL20RB;PDGFA;CXCR4;TNFRSF11A;ACVR1B;IL22RA2;IFNL2;IFNL1;PDGFC;CXCR2;CCL2;TNFRSF14;CCL19;CCR10;CCL16;TNFSF18;CCL25;NGFR;TGFB2;TNFSF15;CCL20;TNFRSF9;OSM;IFNLR1;…
Interspecies	H. sapiens-M. mulatta	Fructose and mannose metabolism	hsa00051	Metabolism - Carbohydrate	12	32	0.0310314	PFKFB2;GMPPB;PFKFB1;TSTA3;HK3;TPI1;PFKFB3;HKDC1;ENOSF1;PMM2;SORD;PFKM
Interspecies	H. sapiens-M. mulatta	Glyoxylate and dicarboxylate metabolism	hsa00630	Metabolism - Carbohydrate	11	28	0.026931	GCSH;MCEE;GLYCTK;CAT;AFMID;AMT;HYI;HAO1;ACO2;AGXT;GLUL
Interspecies	H. sapiens-M. mulatta	Graft versus host disease	hsa05332	Disease - Immune	14	41	0.0462222	CD80;FASLG;IL2;HLA-E;IL6;HLA-DMA;IFNG;CD28;HLA-DPB1;HLA-DRA;KLRD1;HLA-DOA;HLA-DQB1;HLA-DPA1
Interspecies	H. sapiens-M. mulatta	Hematopoietic cell lineage	hsa04640	Other	30	88	0.00512403	CSF3R;CSF2;EPO;FLT3;IL5RA;CD3G;CD1E;CD38;CD59;CD36;CD34;CD33;IL11;CR2;IL4R;MME;IL1R1;ITGA3;ITGA1;GP1BA;CD4;IL6;IL5;CD5;IL7;CD8A;HLA-DRA;IL7R;CD22;CD44
Interspecies	H. sapiens-M. mulatta	Herpes simplex infection	hsa05168	Disease - Infection	59	185	0.000840948	FASLG;CASP8;CASP3;IL12B;EP300;IL12A;HLA-DOA;IKBKE;GTF2I;HLA-DPA1;JAK1;USP7;DAXX;CHUK;IFNGR2;CSNK2A3;CSNK2A2;HLA-E;OAS1;IFNG;EEF1D;TBPL2;TRAF5;SRSF2;IRF7;CLOCK;IRF9;TLR2;HLA-DQB1;RNASEL;CFP;C5;MAPK8;HLA-DMA;CCL2;TNFRSF14;CD74;TAF13;EIF2AK1;TAF10;EIF2AK3;EIF2AK2;PILRA;EIF2S1;POU2F3;PML;MAPK10;PER2;PER1;IL6;PER3;HLA-DPB1;HLA-DRA;TAB2;TAF6;TAF5;TAF4;MYD88;NFKBIB
Interspecies	H. sapiens-M. mulatta	Huntingtons disease	hsa05016	Disease - Neural	52	193	0.0498963	COX7B;COX4I1;CLTC;ATP5G3;COX7C;AP2A2;DNALI1;CASP9;GRM5;CASP8;CREB3L3;CREB3L4;CREB3L1;CASP3;CREB3L2;EP300;UQCRFS1;TGM2;APAF1;SDHC;NDUFS8;TBPL2;NDUFS1;VDAC1;HAP1;NDUFB8;DNAH1;UQCRB;HDAC1;DCTN1;NDUFB3;ITPR1;ATP5J;COX7A2;ATP5H;COX5B;ATP5B;POLR2B;POLR2D;POLR2F;DNAI1;POLR2K;NDUFA7;DNAH10;NDUFA6;NDUFA5;NDUFA2;SOD2;GRIN2B;REST;TAF4;DNAL1
Interspecies	H. sapiens-M. mulatta	Inflammatory bowel disease IBD	hsa05321	Disease - Immune	26	65	0.00066583	IL22;IL23R;RORA;GATA3;HLA-DMA;TBX21;IL12B;IL12A;HLA-DOA;HLA-DPA1;SMAD2;TGFB2;IL4R;IFNGR2;IL13;NFATC1;IL2;IL6;IL5;IFNG;HLA-DPB1;HLA-DRA;TLR4;IL18R1;TLR2;HLA-DQB1
Interspecies	H. sapiens-M. mulatta	Intestinal immune network for IgA production	hsa04672	Immune	23	48	5.26532e-05	CCL25;PIGR;CD80;CXCR4;AICDA;IL2;TNFSF13B;IL6;HLA-DMA;IL5;CXCL12;CD28;HLA-DPB1;CCR9;HLA-DRA;MADCAM1;ICOS;HLA-DOA;MAP3K14;CCL28;CCR10;HLA-DQB1;HLA-DPA1
Interspecies	H. sapiens-M. mulatta	Jak STAT signaling pathway	hsa04630	Signaling	47	158	0.0112214	IL22;CSF3R;CSF2;EPO;IL23R;IL24;IL20RB;IL5RA;PIK3CD;PIK3R2;IL22RA2;IFNL2;IFNL1;AKT3;LEPR;IL12B;AOX1;EP300;IL12A;IL13RA2;SOCS7;HRAS;JAK3;SOCS4;MCL1;JAK1;PIAS3;IL11;IL4R;CISH;IFNGR2;IL13;OSM;IFNLR1;PRLR;IL2;GFAP;IL6;IL5;IFNG;IL7;LEP;IL9;BCL2;PTPN6;IL7R;IRF9
Interspecies	H. sapiens-M. mulatta	Legionellosis	hsa05134	Disease - Infection	19	55	0.0198756	RAB1A;ARF1;APAF1;SAR1A;SAR1B;RAB1B;EEF1A1;EEF1G;CASP9;BCL2L13;IL6;CASP8;CASP3;IL12B;IL12A;TLR4;MYD88;TLR2;HSPA1A
Interspecies	H. sapiens-M. mulatta	Longevity regulating pathway mammal	hsa04211	Other	30	94	0.0141841	PRKAA2;ATF6B;ADCY4;ADCY3;PIK3CD;PIK3R2;ADIPOR1;FOXO3;ADIPOR2;ADCY7;CAMKK1;CREB3L3;SESN3;CREB3L4;CREB3L1;SESN1;CREB3L2;AKT3;EIF4E;HRAS;APPL1;KL;TSC2;TSC1;SOD2;SIRT1;RPS6KB1;EIF4E1B;CAT;EIF4E2
Interspecies	H. sapiens-M. mulatta	Measles	hsa05162	Disease - Infection	39	136	0.0342872	PIK3CD;FASLG;CD3G;PIK3R2;RCHY1;AKT3;IL12B;IL12A;JAK3;IKBKE;JAK1;CHUK;EIF2AK1;IFNGR2;CSNK2A3;MX1;SH2D1A;IL13;CSNK2A2;EIF2AK3;EIF2AK2;IRAK4;EIF2S1;IL2;IL6;OAS1;IFNG;CDK4;CD28;IRF7;TAB2;FCGR2B;CD46;TLR4;MYD88;IRF9;HSPA1A;TLR2;NFKBIB
Interspecies	H. sapiens-M. mulatta	Metabolic pathways	hsa01100	Metabolism - General	306	1239	0.00562336	PANK4;AHCYL2;HPSE2;PANK1;ENO1;GCSH;HYKK;NDST4;NAMPT;PLCE1;SEPHS1;ATP6V1E2;GLUL;ATP6V1G1;ACOT8;ACSL6;CEL;CMBL;UPB1;CHIT1;MTHFD1;MTHFD2;MTHFD2L;IDNK;CYP2E1;ATP6V0D2;LIPT2;TSTA3;GCDH;TPH2;MTMR3;MTMR8;ATP5J;ATP5H;PLA2G7;MTMR6;MTMR7;ATP5B;CYP27B1;UGCG;LDHA;RDH12;RDH11;SI;AFMID;PNPO;ST8SIA5;HAO1;B4GALNT1;ATP6V0A4;RIMKLA;RIMKLB;HMGCLL1;ARSB;ATP6V1C1;ST3GAL2;PMM2;SLC33A1;ACER2;EXT2;ACER1;BST1;SQLE;CYP2C8…
Interspecies	H. sapiens-M. mulatta	Nicotinate and nicotinamide metabolism	hsa00760	Metabolism - CofactorsVitamins	13	29	0.00464534	NT5C2;NT5C;BST1;NT5E;NNT;NT5C1A;NAPRT;NAMPT;AOX1;CD38;NT5C1B-RDH14;ENPP3;NADK
Interspecies	H. sapiens-M. mulatta	Protein processing in endoplasmic reticulum	hsa04141	Other	53	169	0.0022536	UBE2D2;UBE2D3;SEC61A2;SEC61A1;MAN1A2;SEC61B;SEC62;PDIA3;HSP90AA1;FBXO2;PDIA6;RAD23B;DNAJC3;DNAJC5;DDIT3;ERP29;PREB;CRYAA;ATF6;ATF6B;SAR1A;SAR1B;DERL3;DERL1;DNAJB2;ATXN3;ERLEC1;MAPK8;GANAB;OS9;BAG1;UBQLN1;SSR1;DNAJC5G;BAK1;SEC24B;XBP1;SEC24A;DNAJC5B;EDEM1;EIF2AK1;EIF2AK3;EIF2AK2;UBE2G1;EIF2S1;MAPK10;DNAJA1;DNAJA2;BCL2;HYOU1;SEC24C;RNF185;HSPA1A
Interspecies	H. sapiens-M. mulatta	Purine metabolism	hsa00230	Metabolism - Nucleotides	55	176	0.0020596	GUCY1B3;NUDT2;ATIC;ZNRD1;GUK1;PGM2;ENPP4;ENPP3;NUDT16;PGM1;GUCY1A2;PDE4D;URAD;PDE4C;AMPD1;NME3;NME5;DCK;NME1;PKM;NME7;POLR1B;POLR1C;POLR1E;PRPS2;PDE1C;NPR2;PRIM1;ADCY4;ADCY3;AK3;AK4;NTPCR;AK6;NT5C2;ADCY7;AK7;GUCY2F;AK8;NT5C;NT5E;PDE11A;POLR2B;POLR2D;POLR2F;POLR2K;PKLR;PDE2A;ADCY10;POLR3B;NT5C1A;POLR3G;POLR3H;NT5C1B-RDH14;POLR3K
Interspecies	H. sapiens-M. mulatta	Rheumatoid arthritis	hsa05323	Disease - Immune	34	90	0.000387399	ATP6V1A;CSF2;FLT1;CD80;TNFRSF11A;CXCL5;TNFSF13B;HLA-DMA;ACP5;CCL2;ATP6V0A4;HLA-DOA;ATP6V1E2;ATP6V1D;ATP6V1C1;HLA-DPA1;ATP6V1F;IL11;TGFB2;ATP6V1G1;CCL20;MMP3;IL6;CXCL12;IFNG;CD28;HLA-DPB1;HLA-DRA;LTB;TLR4;ATP6V0D2;TLR2;HLA-DQB1;ATP6V1B1
Interspecies	H. sapiens-M. mulatta	RNA degradation	hsa03018	Other	26	77	0.0100341	BTG4;ZCCHC7;DDX6;BTG2;BTG1;PARN;ENO1;EDC4;NUDT16;EXOSC2;DCPS;CNOT6L;LSM2;LSM8;LSM7;CNOT7;PAPD7;CNOT1;XRN2;CNOT3;C1D;SKIV2L;PABPC1L;PFKM;DCP2;MPHOSPH6
Interspecies	H. sapiens-M. mulatta	RNA polymerase	hsa03020	Other	12	32	0.0310314	ZNRD1;POLR3B;POLR2B;POLR1B;POLR1C;POLR2D;POLR1E;POLR3G;POLR2F;POLR3H;POLR3K;POLR2K
Interspecies	H. sapiens-M. mulatta	Steroid biosynthesis	hsa00100	Metabolism - Lipids	11	20	0.0011802	SQLE;CYP27B1;CYP24A1;SOAT1;SOAT2;CYP51A1;CYP2R1;SC5D;CEL;DHCR7;LSS
Interspecies	H. sapiens-M. mulatta	Synaptic vesicle cycle	hsa04721	Neural - Synaptic - Processes	21	63	0.0224504	UNC13B;NAPA;NSF;ATP6V1A;ATP6V1G1;UNC13A;CLTC;CPLX2;AP2A2;CPLX4;SLC17A6;ATP6V0A4;SLC17A8;SLC18A1;ATP6V1E2;ATP6V0D2;ATP6V1D;SLC18A2;ATP6V1C1;ATP6V1B1;ATP6V1F
Interspecies	H. sapiens-M. mulatta	Toxoplasmosis	hsa05145	Disease - Infection	36	118	0.0163306	CIITA;GNAI3;PIK3CD;PIK3R2;GNAI2;CASP9;MAPK8;HLA-DMA;CASP8;ALOX5;CASP3;AKT3;IL12B;IL12A;HLA-DOA;HLA-DPA1;JAK1;TGFB2;CHUK;NOS2;PDPK1;IFNGR2;IRAK4;MAPK10;IFNG;BCL2;HLA-DPB1;HLA-DRA;TAB2;BIRC7;TLR4;MYD88;HSPA1A;TLR2;NFKBIB;HLA-DQB1
Interspecies	H. sapiens-M. mulatta	Type I diabetes mellitus	hsa04940	Disease - Metabolic	16	43	0.0150434	CD80;GAD2;FASLG;IL2;HLA-E;HLA-DMA;IFNG;CD28;HLA-DPB1;CPE;HLA-DRA;IL12B;IL12A;HLA-DOA;HLA-DQB1;HLA-DPA1
Interspecies	H. sapiens-M. mulatta	Vitamin digestion and absorption	hsa04977	Digestion - And - Absorption	11	24	0.00737336	CUBN;SLC46A1;LMBRD1;SLC52A3;SLC19A3;APOA1;LRAT;APOB;MMACHC;PNLIP;SLC19A2
Interspecies	H. sapiens-M. nemestrina	Allograft rejection	hsa05330	Disease - Immune	14	38	0.012985	CD86;CD80;FASLG;IL2;HLA-E;HLA-DMA;IL5;IFNG;CD28;HLA-DPB1;HLA-DRA;IL12B;HLA-DOA;HLA-DPA1
Interspecies	H. sapiens-M. nemestrina	Arginine biosynthesis	hsa00220	Metabolism - AminoAcids	9	20	0.010593	ARG2;NOS2;GLS2;NOS3;GPT;NOS1;NAGS;GLUL;ASS1
Interspecies	H. sapiens-M. nemestrina	Cell adhesion molecules (CAMs)	hsa04514	Cell - Adhesion	40	142	0.0138762	CD86;CD274;SELPLG;SDC4;CD80;SPN;HLA-DMA;CDH2;MPZ;ITGB8;MADCAM1;ITGAV;HLA-DOA;CD34;JAM2;MPZL1;JAM3;CD276;HLA-DPA1;CADM1;ITGA4;HLA-E;SELP;CLDN11;CLDN6;CD4;OCLN;NFASC;CLDN4;CD6;SELL;CD8A;PECAM1;CD28;ITGA8;HLA-DPB1;HLA-DRA;CLDN18;CD22;ITGA9
Interspecies	H. sapiens-M. nemestrina	Central carbon metabolism in cancer	hsa05230	Disease - Metabolic	22	67	0.0102433	RET;NTRK1;PDGFRA;MAP2K1;GLS2;NTRK3;PGAM1;PGAM2;PTEN;PIK3R2;HIF1A;PIK3CG;HK3;LDHA;PKM;SCO2;HKDC1;AKT3;ERBB2;MAPK1;HRAS;PDK1
Interspecies	H. sapiens-M. nemestrina	Colorectal cancer	hsa05210	Disease - Cancer	19	62	0.0335099	SMAD2;GSK3B;TGFB2;SMAD4;MAP2K1;ARAF;BRAF;PIK3R2;AXIN2;PIK3CG;TGFBR2;MAPK10;MAPK8;CASP3;AKT3;BCL2;BIRC5;MAPK1;APPL1
Interspecies	H. sapiens-M. nemestrina	Complement and coagulation cascades	hsa04610	Immune	23	79	0.0370588	CFD;SERPINA1;F10;SERPIND1;VWF;SERPINC1;F11;SERPINF2;CFI;PLAUR;C4BPA;TFPI;C8A;KNG1;C4A;PROC;C9;F13B;MASP2;CD59;CD46;A2M;CFB
Interspecies	H. sapiens-M. nemestrina	Cytokine cytokine receptor interaction	hsa04060	Immune	73	265	0.00232149	CSF3R;CSF2;EDA;BMPR2;FLT1;IL25;AMHR2;IL23R;FLT4;IL5RA;FASLG;CXCL13;CXCL5;CXCL16;TNFSF13B;LEPR;IL12B;CCR7;PF4V1;IL11;PDGFRA;IL1R1;IL1R2;IFNGR2;IL13;TNFRSF19;LIFR;OSMR;TNFRSF1B;PRLR;IL17RA;TGFBR2;IFNG;LTA;LTB;IFNAR1;CSF1R;CXCR5;PDGFA;CXCR4;TNFRSF11A;IL2RG;ACVR1B;IL22RA2;CXCR1;PDGFC;CXCR2;CCL2;TNFRSF14;CCR10;CCL16;TNFSF18;CCL25;TGFB2;TNFSF15;TNFRSF9;OSM;ACVR2B;IL2;INHBE;CXCL10;IL6;CXCL12;IL5;IL7;TNF…
Interspecies	H. sapiens-M. nemestrina	Focal adhesion	hsa04510	Cell - Adhesion	54	202	0.0145918	GSK3B;MYLK2;FLT1;ITGB5;FLT4;ITGA2B;PTEN;ILK;PIK3CG;CRKL;IBSP;AKT3;TNR;ITGB8;ITGAV;ITGB6;HRAS;PDGFRA;MAP2K1;ITGA4;VWF;PRKCB;ITGA3;ITGA1;PRKCA;ACTN4;VAV1;MYL5;ITGA8;COL4A5;COL6A3;PPP1R12B;CRK;ITGA9;SHC4;TNXB;PDGFA;PIK3R2;THBS4;THBS3;CDC42;MAPK8;PDGFD;PDGFC;ERBB2;MYL10;MAPK1;CAV3;CAV1;BRAF;PARVB;MAPK10;ITGA11;BCL2
Interspecies	H. sapiens-M. nemestrina	Fructose and mannose metabolism	hsa00051	Metabolism - Carbohydrate	11	32	0.043562	PFKFB2;GMPPB;TSTA3;HK3;TPI1;PFKFB3;HKDC1;ENOSF1;PMM2;SORD;KHK
Interspecies	H. sapiens-M. nemestrina	Glycine serine and threonine metabolism	hsa00260	Metabolism - AminoAcids	13	40	0.0460912	AOC3;AGXT2;PGAM1;GLYCTK;PGAM2;AMT;GCAT;GNMT;GCSH;BHMT;CBS;CHDH;AGXT
Interspecies	H. sapiens-M. nemestrina	Glyoxylate and dicarboxylate metabolism	hsa00630	Metabolism - Carbohydrate	10	28	0.0413079	GCSH;MCEE;GLYCTK;CAT;AFMID;AMT;HYI;ACO2;AGXT;GLUL
Interspecies	H. sapiens-M. nemestrina	Graft versus host disease	hsa05332	Disease - Immune	14	41	0.0259592	CD86;CD80;FASLG;IL2;HLA-E;IL6;HLA-DMA;IFNG;CD28;HLA-DPB1;HLA-DRA;KLRD1;HLA-DOA;HLA-DPA1
Interspecies	H. sapiens-M. nemestrina	Hematopoietic cell lineage	hsa04640	Other	27	88	0.012796	CSF1R;CSF3R;CSF2;ITGA2B;IL5RA;CD3G;CD1E;CD38;CD59;CD34;CD33;IL11;ITGA4;MME;IL1R1;ITGA3;IL1R2;ITGA1;CD4;IL6;IL5;IL7;CD8A;HLA-DRA;IL7R;CD22;CD44
Interspecies	H. sapiens-M. nemestrina	HepatitisB	hsa05161	Disease - Infection	42	146	0.00817797	ATF6B;PTEN;FASLG;PIK3R2;PIK3CG;MAPK8;CASP8;YWHAQ;CREB3L4;CASP10;CREB3L1;CASP3;CREB3L2;AKT3;MAPK1;STAT6;HRAS;IKBKE;TGFB2;EGR2;SMAD4;MAP2K1;APAF1;PRKCB;NFATC2;PRKCA;NFATC1;MMP9;NFATC4;DDB2;MAPK10;CCNA2;IL6;CDK6;CDK4;BCL2;IRF7;BIRC5;TLR4;TLR3;IFNAR1;TLR2
Interspecies	H. sapiens-M. nemestrina	Herpes simplex infection	hsa05168	Disease - Infection	54	185	0.00214579	FASLG;CASP8;CASP3;IL12B;HLA-DOA;IKBKE;GTF2I;HLA-DPA1;USP7;DAXX;IFNGR2;CSNK2A3;CSNK2A2;TRAF1;HLA-E;OAS1;IFNG;EEF1D;TBPL2;TRAF5;SRSF2;IRF7;LTA;CLOCK;IRF9;TLR3;IFNAR1;TLR2;RNASEL;NXF1;MAPK8;HLA-DMA;CCL2;TNFRSF14;CD74;TAF13;EIF2AK1;TAF10;EIF2AK3;EIF2AK2;PTPN11;PILRA;EIF2S1;POU2F3;MAPK10;PER2;PER1;IL6;HLA-DPB1;HLA-DRA;TAB2;TAF5;TAF4;NFKBIB
Interspecies	H. sapiens-M. nemestrina	HIF 1 signaling pathway	hsa04066	Signaling	31	103	0.010823	PFKFB3;FLT1;PIK3R2;HIF1A;PIK3CG;HK3;LDHA;AKT3;ERBB2;MAPK1;EIF4E;PDK1;MAP2K1;EGLN2;NOS2;PRKCB;NOS3;INSR;IFNGR2;RPS6;CYBB;PRKCA;IL6;IFNG;RPS6KB1;EIF4E1B;HKDC1;BCL2;TEK;EIF4E2;TLR4
Interspecies	H. sapiens-M. nemestrina	Hypertrophic cardiomyopathy HCM	hsa05410	Disease - Cardiovascular	24	83	0.0363777	TGFB2;ACE;PRKAA2;TPM4;ITGA4;ITGB5;ITGA3;TPM2;TNNC1;ITGA1;ITGA2B;TPM1;CACNA2D2;IL6;ACTC1;SGCD;MYL3;ITGA11;ITGA8;ITGB8;TNNI3;ITGAV;ITGB6;ITGA9
Interspecies	H. sapiens-M. nemestrina	Inflammatory bowel disease IBD	hsa05321	Disease - Immune	24	65	0.00131936	SMAD2;TGFB2;IFNGR2;IL23R;IL13;NFATC1;RORA;GATA3;IL2RG;IL2;IL6;HLA-DMA;IL5;IFNG;TBX21;HLA-DPB1;HLA-DRA;IL12B;STAT6;HLA-DOA;TLR4;IL18R1;TLR2;HLA-DPA1
Interspecies	H. sapiens-M. nemestrina	Influenza A	hsa05164	Disease - Infection	47	175	0.019815	GSK3B;CIITA;RNASEL;TMPRSS4;FASLG;PIK3R2;PIK3CG;NXF1;MAPK8;HLA-DMA;PABPN1;AKT3;NLRP3;IL12B;MAPK1;CCL2;HLA-DOA;IKBKE;HLA-DPA1;IL33;MAP2K1;PRKCB;EIF2AK1;IFNGR2;MX1;EIF2AK3;EIF2AK2;PRKCA;IRAK4;EIF2S1;MAPK10;DNAJC3;CXCL10;IL6;DDX39B;OAS1;IFNG;IRF7;HLA-DPB1;HLA-DRA;VDAC1;TLR4;IRF9;TLR3;HSPA1A;IFNAR1;NFKBIB
Interspecies	H. sapiens-M. nemestrina	Insulin signaling pathway	hsa04910	Metabolism - Insulin	37	139	0.0400833	SHC4;GSK3B;PRKAA2;ARAF;PIK3R2;ACACA;PIK3CG;CRKL;HK3;MAPK8;PRKAR2A;AKT3;FLOT1;MAPK1;EIF4E;HRAS;SOCS4;MAP2K1;PKLR;EXOC7;INSR;RPS6;TSC2;TSC1;PHKA1;BRAF;PHKA2;MAPK10;RPS6KB1;PRKAR1A;PPP1R3E;EIF4E1B;HKDC1;PPP1R3D;CALM1;EIF4E2;CRK
Interspecies	H. sapiens-M. nemestrina	Intestinal immune network for IgA production	hsa04672	Immune	21	48	0.000181544	CCL25;CD86;PIGR;ITGA4;CD80;CXCR4;AICDA;IL2;TNFSF13B;IL6;HLA-DMA;IL5;CXCL12;CD28;HLA-DPB1;HLA-DRA;MADCAM1;HLA-DOA;CCL28;CCR10;HLA-DPA1
Interspecies	H. sapiens-M. nemestrina	Jak STAT signaling pathway	hsa04630	Signaling	41	158	0.0466018	CSF3R;CSF2;IL23R;IL5RA;PIK3R2;IL2RG;PIK3CG;IL22RA2;AKT3;LEPR;IL12B;STAT6;IL13RA2;SOCS7;HRAS;JAK3;SOCS4;MCL1;PIAS3;IL11;CISH;IFNGR2;IL13;OSM;LIFR;PTPN11;OSMR;PRLR;IL2;GFAP;IL6;IL5;IFNG;IL7;LEP;IL9;BCL2;PTPN6;IL7R;IRF9;IFNAR1
Interspecies	H. sapiens-M. nemestrina	Measles	hsa05162	Disease - Infection	40	136	0.00649834	GSK3B;FASLG;CD3G;PIK3R2;IL2RG;RCHY1;PIK3CG;AKT3;IL12B;JAK3;IKBKE;EIF2AK1;IFNGR2;CSNK2A3;MX1;SH2D1A;IL13;CSNK2A2;EIF2AK3;EIF2AK2;IRAK4;EIF2S1;IL2;DOK1;IL6;CDK6;OAS1;IFNG;CDK4;CD28;IRF7;TAB2;CD46;TLR4;IRF9;RAB9B;HSPA1A;IFNAR1;TLR2;NFKBIB
Interspecies	H. sapiens-M. nemestrina	Melanoma	hsa05218	Disease - Cancer	24	71	0.00502878	PDGFRA;MAP2K1;ARAF;PTEN;PDGFA;BRAF;PIK3R2;FGF1;FGF2;PIK3CG;FGF16;CDK6;FGF14;FGF8;CDK4;PDGFD;AKT3;FGF18;PDGFC;MDM2;MAPK1;FGF12;HRAS;FGF10
Interspecies	H. sapiens-M. nemestrina	Metabolic pathways	hsa01100	Metabolism - General	280	1239	0.0168835	PANK4;HPSE2;XYLT1;ACSM4;GCSH;FLAD1;NDST4;SEPHS1;ATP6V1E2;GLUL;ATP6V1G1;GLCE;OXSM;CEL;UPB1;MTHFD1;MTHFD2L;CYP2E1;ATP6V0D2;LIPT2;TSTA3;TPH2;ATP5J;ATP5H;PLA2G7;MTMR7;ATP5B;CYP27B1;UGCG;LDHA;RDH12;HLCS;RDH11;SI;AFMID;ST8SIA5;B4GALNT1;ATP6V0A4;RIMKLA;RIMKLB;ATP6V1C1;ST3GAL2;TGDS;PMM2;SLC33A1;MTHFR;ACER2;ACER1;BST1;CYP26A1;SQLE;CYP2C8;BHMT;ALDH6A1;HAL;ADI1;CYP1A2;CYP1A1;PLCH1;NT5C1B-RDH14;GALNTL6;PLCH2…
Interspecies	H. sapiens-M. nemestrina	mTOR signaling pathway	hsa04150	Signaling	21	60	0.00534362	PRKAA2;STRADA;PRKCB;RPS6;PTEN;TSC2;BRAF;TSC1;PIK3R2;PRKCA;HIF1A;PIK3CG;RRAGC;RPS6KB1;EIF4E1B;RRAGD;AKT3;RPS6KA1;MAPK1;EIF4E2;EIF4E
Interspecies	H. sapiens-M. nemestrina	Nicotinate and nicotinamide metabolism	hsa00760	Metabolism - CofactorsVitamins	15	29	0.000156628	NNMT;NMNAT2;NT5C2;NT5C;BST1;NT5E;NMRK2;NT5C1A;NMRK1;NAPRT;CD38;NT5C1B-RDH14;ENPP3;NADK;NUDT12
Interspecies	H. sapiens-M. nemestrina	Nitrogen metabolism	hsa00910	Metabolism - Energy	7	17	0.0394037	CA1;CA3;CA5B;CA4;GLUL;CA14;CA13
Interspecies	H. sapiens-M. nemestrina	Non alcoholic fatty liver disease NAFLD	hsa04932	Disease - Metabolic	40	151	0.0364227	GSK3B;COX7B;NDUFB8;PRKAA2;COX4I1;NDUFB3;FASLG;COX7A2;PIK3R2;COX5B;COX7C;ADIPOR2;PIK3CG;CDC42;MAPK8;BCL2L11;RXRA;CASP8;CASP3;AKT3;LEPR;UQCRFS1;BID;XBP1;NDUFA7;NDUFA6;PKLR;NDUFA5;INSR;EIF2AK3;NDUFA1;NR1H3;SDHC;EIF2S1;MAPK10;IL6;LEP;DDIT3;NDUFS1;CYP2E1
Interspecies	H. sapiens-M. nemestrina	NonSmall cell lung cancer	hsa05223	Disease - Cancer	17	56	0.046524	MAP2K1;PRKCB;ARAF;BRAF;PIK3R2;PRKCA;STK4;PIK3CG;RXRB;RASSF1;CDK6;RXRA;CDK4;AKT3;ERBB2;MAPK1;HRAS
Interspecies	H. sapiens-M. nemestrina	One carbon pool by folate	hsa00670	Metabolism - CofactorsVitamins	9	20	0.010593	ATIC;MTHFD1;MTHFD1L;MTHFD2L;AMT;MTHFR;MTR;TYMS;ALDH1L2
Interspecies	H. sapiens-M. nemestrina	Pancreatic cancer	hsa05212	Disease - Cancer	20	66	0.0333287	SMAD2;RALBP1;TGFB2;SMAD4;MAP2K1;RALB;ARAF;BRAF;PIK3R2;BRCA2;PIK3CG;TGFBR2;MAPK10;CDC42;MAPK8;CDK6;CDK4;AKT3;ERBB2;MAPK1
Interspecies	H. sapiens-M. nemestrina	Pathways in cancer	hsa05200	Disease - Cancer	94	397	0.0479369	RET;GSK3B;CSF3R;WNT2B;HHIP;ITGA2B;ARAF;PTEN;FASLG;FGF1;BRCA2;FGF2;GLI3;PIK3CG;CRKL;GNGT1;EDNRA;RASSF1;FGF8;CASP8;MECOM;CASP3;AKT3;ITGAV;HRAS;NKX3-1;APPL1;PDGFRA;MAP2K1;RALBP1;PRKCB;ITGA3;DAPK2;PRKCA;TRAF1;AXIN2;MMP9;RUNX1;TGFBR2;PAX8;TRAF5;COL4A5;BIRC5;BIRC7;CRK;CSF1R;RALB;HDAC1;ADCY4;LPAR1;GNAI3;PDGFA;WNT8B;CXCR4;PIK3R2;LPAR4;STK4;ADCY7;HIF1A;GNAI2;CDC42;RXRB;GNA13;MAPK8;RXRA;GNG4;DVL1;ERBB2;MAP…
Interspecies	H. sapiens-M. nemestrina	Phospholipase D signaling pathway	hsa04072	Signaling	40	144	0.0174909	SHC4;AGPAT5;DGKE;ARF1;RALB;ADCY4;LPAR1;PDGFA;PIK3R2;LPAR4;AGPAT1;ADCY7;AGPAT2;AGPAT3;PIK3CG;AGPAT4;GNA13;GRM5;CYTH4;CXCR1;GRM6;PDGFD;AKT3;PDGFC;CXCR2;MAPK1;HRAS;PDGFRA;MAP2K1;INSR;AVPR2;TSC2;RRAS2;TSC1;PRKCA;PTPN11;MRAS;AVP;MS4A2;DGKH
Interspecies	H. sapiens-M. nemestrina	PI3K Akt signaling pathway	hsa04151	Signaling	92	341	0.00140916	YWHAE;GSK3B;CSF3R;FLT1;ITGB5;FLT4;ITGA2B;PTEN;FASLG;FGF1;FGF2;PIK3CG;GNGT1;TCL1A;FGF8;IBSP;YWHAQ;CREB3L4;CREB3L1;CREB3L2;AKT3;TNR;ITGB8;ITGAV;ITGB6;HRAS;JAK3;PDGFRA;MAP2K1;ITGA4;VWF;ITGA3;RPS6;ITGA1;TSC2;PRKCA;TSC1;PPP2R5C;OSMR;PRLR;EIF4E1B;ITGA8;MTCP1;COL4A5;COL6A3;EIF4E2;TLR4;TLR2;IFNAR1;ITGA9;CSF1R;PRKAA2;TNXB;ATF6B;LPAR1;PDGFA;PIK3R2;LPAR4;IL2RG;EFNA5;THBS4;THBS3;BCL2L11;RXRA;GNG4;PDGFD;PDGFC…
Interspecies	H. sapiens-M. nemestrina	Protein processing in endoplasmic reticulum	hsa04141	Other	46	169	0.0166211	ATF6B;SAR1A;SAR1B;UBE2D2;DERL3;SEL1L;DNAJB2;SEC61A2;ATXN3;ERLEC1;SEC61A1;MAPK8;OS9;MAN1A2;BAG1;SSR1;DNAJC5G;BAK1;UBQLN4;PDIA3;XBP1;DNAJC5B;EDEM1;EIF2AK1;EIF2AK3;EIF2AK2;YOD1;RAD23A;UBE2G1;EIF2S1;RAD23B;MAPK10;DNAJC3;DNAJA1;DNAJC5;DDIT3;DNAJA2;ERP29;BCL2;PREB;HYOU1;CRYAA;SEC24C;RNF185;ATF6;HSPA1A
Interspecies	H. sapiens-M. nemestrina	Purine metabolism	hsa00230	Metabolism - Nucleotides	49	176	0.00893569	NUDT2;ATIC;ZNRD1;ENPP4;ENPP3;NUDT16;PGM1;GUCY1A2;PDE4D;PDE4C;AMPD1;NME3;NME5;NME1;PKM;NME7;POLR1B;POLR1E;PRPS2;PDE1C;NPR2;PRIM1;ADCY4;AK2;AK3;AK4;NTPCR;AK6;NT5C2;ADCY7;AK7;AK8;NT5C;NT5E;PDE11A;POLR2B;POLR2D;POLR2F;POLR2K;PKLR;ADCY10;POLR3B;POLE2;NT5C1A;POLR3G;POLR3H;NT5C1B-RDH14;ALLC;POLR3K
Interspecies	H. sapiens-M. nemestrina	Pyrimidine metabolism	hsa00240	Metabolism - Nucleotides	29	105	0.0412668	DPYS;PRIM1;NUDT2;TYMS;NT5C2;NT5C;NT5E;ZNRD1;POLR2B;POLR2D;POLR2F;UPP1;POLR2K;NME3;NME5;UPB1;UCKL1;NME1;POLR3B;NME7;POLE2;NT5C1A;POLR1B;DPYD;POLR3G;POLR1E;POLR3H;NT5C1B-RDH14;POLR3K
Interspecies	H. sapiens-M. nemestrina	Rheumatoid arthritis	hsa05323	Disease - Immune	31	90	0.00110718	CD86;ATP6V1A;CSF2;FLT1;CD80;TNFRSF11A;CXCL5;TNFSF13B;HLA-DMA;CCL2;ATP6V0A4;HLA-DOA;ATP6V1E2;ATP6V1C1;HLA-DPA1;IL11;TGFB2;ATP6V1G1;MMP3;IL6;CXCL12;IFNG;CD28;HLA-DPB1;HLA-DRA;TEK;LTB;TLR4;ATP6V0D2;TLR2;ATP6V1B1
Interspecies	H. sapiens-M. nemestrina	RNA polymerase	hsa03020	Other	11	32	0.043562	ZNRD1;POLR3B;POLR2B;POLR1B;POLR2D;POLR1E;POLR3G;POLR2F;POLR3H;POLR3K;POLR2K
Interspecies	H. sapiens-M. nemestrina	Steroid biosynthesis	hsa00100	Metabolism - Lipids	10	20	0.00277994	SQLE;CYP27B1;CYP24A1;SOAT1;CYP51A1;SC5D;CEL;DHCR7;HSD17B7;LSS
Interspecies	H. sapiens-M. nemestrina	TNF signaling pathway	hsa04668	Signaling	30	110	0.0448525	CSF2;ATF6B;PIK3R2;CXCL5;PIK3CG;MAPK8;CASP8;RPS6KA5;CREB3L4;CASP10;CREB3L1;CASP3;CREB3L2;AKT3;MAPK1;CCL2;MAP2K1;MMP3;TRAF1;CFLAR;TNFRSF1B;MMP9;MAPK10;CXCL10;IL6;TRAF5;LTA;TAB3;TAB2;IL18R1
Interspecies	H. sapiens-M. nemestrina	Type I diabetes mellitus	hsa04940	Disease - Metabolic	15	43	0.0176653	CD86;CD80;FASLG;IL2;HLA-E;HLA-DMA;IFNG;LTA;CD28;HLA-DPB1;CPE;HLA-DRA;IL12B;HLA-DOA;HLA-DPA1
Interspecies	H. sapiens-M. nemestrina	Vitamin digestion and absorption	hsa04977	Digestion - And - Absorption	9	24	0.0381372	CUBN;SLC46A1;SLC52A3;SLC19A3;LRAT;APOB;MMACHC;PNLIP;SLC19A2
Interspecies	H. sapiens-P. anubis	Adipocytokine signaling pathway	hsa04920	Signaling	27	70	0.005141	PRKAA1;PRKAA2;TRADD;TNF;ADIPOR2;RXRB;IKBKB;RXRA;AKT3;LEPR;CD36;PCK1;PRKAB2;CPT1A;STAT3;ACSL6;ACSL5;PTPN11;ACSL3;PRKAB1;CPT1B;LEP;ACSBG1;NFKBIE;PPARA;ACSBG2;NFKBIB
Interspecies	H. sapiens-P. anubis	Basal transcription factors	hsa03022	Other	17	45	0.0290738	GTF2A1;TAF15;TAF13;CCNH;GTF2B;GTF2H1;GTF2F1;GTF2E2;TAF7L;TBPL2;TAF8;TAF4B;TAF6;MNAT1;TAF4;TAF9B;GTF2I
Interspecies	H. sapiens-P. anubis	Biosynthesis of amino acids	hsa01230	Metabolism - AminoAcids	25	74	0.0395586	RPEL1;TAT;MTR;GPT;ENO1;ENO3;CBS;ARG2;PKLR;IDH3G;GPT2;PGAM2;TALDO1;MAT1A;ASS1;PKM;PSAT1;ALDOC;ALDH18A1;ACO2;ALDOB;TKT;PFKM;GAPDH;PFKP
Interspecies	H. sapiens-P. anubis	cGMP PKG signaling pathway	hsa04022	Signaling	52	167	0.0239138	GUCY1B3;MYLK2;PDE3B;ATP2A1;SLC8A1;MYLK4;PPP1CC;CREB3L3;CREB3L1;CREB3L2;AKT3;BDKRB2;CNGA1;GTF2I;GUCY1A2;PPP1R12A;ATP1B4;RHOA;KCNU1;CREB1;VDAC3;PDE5A;RAF1;MYL9;OPRD1;ROCK1;ATF6B;NPR2;ADCY3;GATA4;ITPR3;ADRB1;PIK3R2;ADCY1;ADCY8;ADCY7;PIK3R5;GNAI2;PLN;KCNMB1;GNA12;KCNMB3;CACNA1S;MAPK3;BAD;NOS3;INSR;PDE2A;NFATC2;PPP1CA;MRVI1;CALM1
Interspecies	H. sapiens-P. anubis	Chemokine signaling pathway	hsa04062	Immune	56	187	0.0409911	ITK;GSK3B;CXCL13;CXCL14;CX3CL1;CXCL5;CXCL16;GNGT1;IKBKB;AKT3;CCR7;PRKACB;CCR4;HRAS;PF4V1;VAV3;PRKCB;RHOA;VAV2;RAF1;CRK;SHC4;ROCK1;CXCR5;ADCY3;CXCR4;PIK3R2;ADCY1;ADCY8;RASGRP2;ADCY7;PIK3R5;GNAI2;CDC42;GNG10;CXCR1;GNG4;GRK4;GRK7;CXCR2;PTK2B;CCL2;CCL1;CCL19;CCR10;CCL16;MAPK3;CCL25;STAT3;BRAF;GNG13;CXCL12;GRB2;CCL28;CCL27;NFKBIB
Interspecies	H. sapiens-P. anubis	Chronic myeloid leukemia	hsa05220	Disease - Immune	27	73	0.00976179	SHC4;CDKN1A;CDKN1B;CTBP2;HDAC1;CTBP1;PIK3R2;PIK3R5;IKBKB;MYC;AKT3;E2F1;HRAS;MAPK3;SMAD4;TGFB3;BAD;PTPN11;BRAF;TGFBR1;RUNX1;CDK6;CDK4;MDM2;GRB2;RAF1;CRK
Interspecies	H. sapiens-P. anubis	Circadian rhythm	hsa04710	Other	13	30	0.016343	PRKAB2;PRKAA1;PRKAA2;RORA;RORB;PRKAB1;PER2;PER1;CREB1;BHLHE40;CRY2;CRY1;CLOCK
Interspecies	H. sapiens-P. anubis	Fatty acid biosynthesis	hsa00061	Metabolism - Lipids	7	13	0.0202257	OXSM;ACSL6;ACSL5;ACSBG1;ACSL3;ACSBG2;ACACA
Interspecies	H. sapiens-P. anubis	Fatty acid metabolism	hsa01212	Metabolism - Lipids	20	48	0.00558284	PECR;CPT1A;MECR;ACAA2;OXSM;SCD5;TECR;ACSL6;ACSL5;ELOVL6;ACSL3;HSD17B12;CPT1B;ACAT2;ACACA;CPT2;ACOX1;PPT1;ACSBG1;ACSBG2
Interspecies	H. sapiens-P. anubis	Fructose and mannose metabolism	hsa00051	Metabolism - Carbohydrate	13	32	0.0291032	PFKFB2;TSTA3;PMM2;SORD;AKR1B1;GMPPB;HKDC1;ENOSF1;ALDOC;ALDOB;PFKM;FBP1;PFKP
Interspecies	H. sapiens-P. anubis	Gap junction	hsa04540	Cell - Adhesion	29	88	0.0389165	GUCY1B3;LPAR1;HTR2C;ADCY3;ITPR3;ADRB1;ADCY1;HTR2A;ADCY8;ADCY7;GNAI2;TUBB8;GRM5;TUBA1B;PDGFD;PDGFC;HRAS;PRKACB;MAPK3;MAP3K2;GUCY1A2;EGF;PRKCB;TUBB;TUBB4A;TJP1;GRB2;RAF1;TUBA8
Interspecies	H. sapiens-P. anubis	Glycine serine and threonine metabolism	hsa00260	Metabolism - AminoAcids	15	40	0.0415876	ALAS1;MAOB;AGXT2;GLYCTK;PGAM2;AMT;GCAT;GNMT;BHMT;DAO;PSAT1;CBS;CHDH;SARDH;AGXT
Interspecies	H. sapiens-P. anubis	HepatitisB	hsa05161	Disease - Infection	46	146	0.0262698	CDKN1A;PCNA;CDKN1B;ATF6B;YWHAB;PTEN;PIK3R2;TNF;PIK3R5;IKBKB;CREB3L3;YWHAQ;CASP10;CREB3L1;MYC;CREB3L2;AKT3;E2F1;PTK2B;HRAS;IKBKE;MAPK3;EGR2;SMAD4;ATP6AP1;APAF1;TGFB3;BAD;PRKCB;STAT3;NFATC2;TGFBR1;MAVS;CREB1;CDK6;IRF3;CDK4;CCNE1;BCL2;VDAC3;FAS;BIRC5;GRB2;RAF1;MYD88;TLR2
Interspecies	H. sapiens-P. anubis	Histidine metabolism	hsa00340	Metabolism - AminoAcids	10	24	0.0443376	ALDH1A3;ALDH3A1;AOC1;HAL;MAOB;HDC;CARNS1;HNMT;CNDP1;ALDH9A1
Interspecies	H. sapiens-P. anubis	Inositol phosphate metabolism	hsa00562	Metabolism - Carbohydrate	24	71	0.0428211	IPPK;ISYNA1;MTMR3;ITPK1;IPMK;PTEN;MTMR4;PIK3C2A;MTMR7;ALDH6A1;INPP5A;PLCZ1;IMPAD1;PIP5KL1;INPP5D;PI4KA;INPP5J;PIP4K2A;PLCH1;PIK3C3;PIP4K2B;PIP5K1B;PLCH2;PIP4K2C
Interspecies	H. sapiens-P. anubis	Insulin resistance	hsa04931	Disease - Metabolic	40	109	0.00229651	GSK3B;SLC27A1;CRTC2;PRKAA1;PRKAA2;PTEN;PIK3R2;TNF;FOXO1;PIK3R5;IKBKB;PPP1CC;CREB3L3;CREB3L1;RPS6KA2;CREB3L2;AKT3;RPS6KA1;CD36;PCK1;PRKAB2;CPT1A;PRKCB;NOS3;INSR;STAT3;NR1H3;PTPN11;PRKAB1;CPT1B;PPP1CA;CREB1;RPS6KB1;PPP1R3B;PPP1R3E;PPP1R3D;SLC27A6;TRIB3;SLC27A3;PPARA
Interspecies	H. sapiens-P. anubis	Insulin signaling pathway	hsa04910	Metabolism - Insulin	44	139	0.0270417	SHC4;GSK3B;PRKAA1;PRKAA2;PDE3B;PIK3R2;FOXO1;ACACA;PIK3R5;IKBKB;PPP1CC;PRKAR2A;AKT3;FLOT1;FLOT2;PCK1;PRKACB;EIF4E;HRAS;SOCS4;MAPK3;PRKAB2;PRKCI;PKLR;BAD;EXOC7;INSR;RPS6;TSC2;BRAF;PRKAB1;PPP1CA;RPS6KB1;PPP1R3B;PPP1R3E;EIF4E1B;HKDC1;PPP1R3D;GRB2;CALM1;RAF1;EIF4E2;FBP1;CRK
Interspecies	H. sapiens-P. anubis	Intestinal immune network for IgA production	hsa04672	Immune	19	48	0.0127989	CCL25;PIGR;IL15;CD80;CXCR4;AICDA;IL2;TNFSF13B;HLA-DMA;IL5;CXCL12;HLA-DPB1;HLA-DRA;ICOS;HLA-DOA;MAP3K14;CCL28;CCR10;HLA-DPA1
Interspecies	H. sapiens-P. anubis	Longevity regulating pathway multiple species	hsa04213	Other	22	64	0.0426921	PRKAB2;PRKAA1;PRKAA2;CLPB;HDAC1;INSR;ADCY3;PIK3R2;ADCY1;ADCY8;SOD2;PRKAB1;ADCY7;FOXO1;PIK3R5;RPS6KB1;AKT3;CAT;EIF4EBP2;HRAS;PRKACB;HSPA1A
Interspecies	H. sapiens-P. anubis	Melanoma	hsa05218	Disease - Cancer	27	71	0.00641788	CDKN1A;PTEN;PIK3R2;FGF1;FGF2;PIK3R5;FGF8;PDGFD;AKT3;PDGFC;E2F1;HRAS;FGF21;MAPK3;EGF;BAD;MITF;BRAF;FGF16;CDK6;FGF14;CDK4;FGF18;MDM2;RAF1;FGF12;FGF10
Interspecies	H. sapiens-P. anubis	Metabolic pathways	hsa01100	Metabolism - General	364	1239	8.60405e-06	PANK4;PANK3;HPSE2;ATP5C1;ABAT;ENO1;ENO3;IL4I1;NSDHL;HYKK;PNP;TDO2;FLAD1;NDST4;PPAT;SEPHS1;ATP6V1E2;PDHX;MECR;ALG6;GLCE;OXSM;ACSL6;TALDO1;ACSL5;CEL;ACSL3;UPB1;MTHFD2;MTHFD2L;IDNK;CYP2E1;HPRT1;ATP6V0D2;GNE;CDS1;TSTA3;TPH2;TPH1;MTMR3;MAOB;FAXDC2;RPN1;ATP5J;ATP5I;MTMR4;ATP5O;PLA2G7;MTMR7;HSD11B1;UGT8;ADH4;CYP27B1;UGCG;SGPL1;INPP5A;RDH12;HLCS;RDH11;PPCS;SI;AFMID;RDH16;INPP5J;ATP6V0A2;PIP5K1B;HAO1;ATP6…
Interspecies	H. sapiens-P. anubis	mTOR signaling pathway	hsa04150	Signaling	21	60	0.0389145	PRKAA1;PRKAA2;STRADA;PRKCB;RPS6;PTEN;TSC2;BRAF;PIK3R2;TNF;HIF1A;PIK3R5;IKBKB;RPS6KB1;EIF4E1B;RPS6KA2;AKT3;RPS6KA1;EIF4E2;EIF4E;MAPK3
Interspecies	H. sapiens-P. anubis	p53 signaling pathway	hsa04115	Signaling	24	69	0.0308328	CDKN1A;APAF1;CD82;GADD45A;EI24;IGFBP3;SERPINE1;PTEN;TSC2;CCNB1;CDK6;TP53I3;RRM2B;SESN3;CDK4;CCNE1;ZMAT3;PERP;CCNG1;MDM2;FAS;MDM4;BID;RPRM
Interspecies	H. sapiens-P. anubis	Pantothenate and CoA biosynthesis	hsa00770	Metabolism - CofactorsVitamins	9	18	0.0154999	PANK4;PANK3;PPCS;DPYS;DPYD;GADL1;ENPP1;ENPP3;UPB1
Interspecies	H. sapiens-P. anubis	Pentose phosphate pathway	hsa00030	Metabolism - Carbohydrate	13	29	0.0118322	H6PD;RPEL1;TALDO1;DERA;RGN;PGM2;IDNK;ALDOC;ALDOB;TKT;PFKM;FBP1;PFKP
Interspecies	H. sapiens-P. anubis	Peroxisome	hsa04146	Cell - Structure	29	83	0.0177913	PECR;MVK;PEX11A;PEX26;HAO1;DECR2;HMGCLL1;NOS2;EPHX2;ACSL6;ACSL5;PEX2;ACSL3;PEX1;SOD2;PEX13;DHRS4;GNPAT;DAO;SLC25A17;ACOX2;PEX3;ACOX1;PEX6;CAT;AGPS;FAR1;AGXT;PAOX
Interspecies	H. sapiens-P. anubis	Phosphatidylinositol signaling system	hsa04070	Signaling	32	98	0.0354364	CDS1;IPPK;DGKE;MTMR3;DGKA;PTEN;ITPR3;PIK3R2;MTMR4;PIK3C2A;MTMR7;PIK3R5;INPP5A;PLCZ1;INPP5D;INPP5J;PIP4K2A;PIP4K2B;PIP5K1B;PIP4K2C;IP6K1;IP6K3;IP6K2;PRKCB;IPMK;ITPK1;IMPAD1;PI4KA;PIK3C3;CALM1;DGKH;CDS2
Interspecies	H. sapiens-P. anubis	Phospholipase D signaling pathway	hsa04072	Signaling	50	144	0.0027869	DGKE;ARF1;DGKA;GRM2;GRM5;GRM7;GRM6;AKT3;HRAS;AVPR2;TSC2;RRAS2;RHOA;DNM3;MRAS;AVP;RAF1;DGKH;RAPGEF4;ARF6;SHC4;PTGFR;RALA;RALB;LPAR1;ADCY3;PIK3R2;ADCY1;LPAR4;ADCY8;AGPAT1;PLD1;ADCY7;AGPAT2;AGPAT3;PIK3R5;AGPAT4;CXCR1;PDGFD;PDGFC;CXCR2;GNA12;PTK2B;PIP5K1B;CYTH1;MAPK3;EGF;INSR;PTPN11;GRB2
Interspecies	H. sapiens-P. anubis	Phototransduction	hsa04744	Sensory - Phototransduction	11	27	0.0422092	GNGT1;SLC24A1;RCVRN;GNAT2;GRK7;CNGA1;GUCA1A;GUCA1C;PDE6A;CALM1;GUCY2F
Interspecies	H. sapiens-P. anubis	PI3K Akt signaling pathway	hsa04151	Signaling	100	341	0.0161221	CHRM2;CRTC2;CSF3R;ITGA2B;FGF1;FGF2;TCL1A;FGF8;CREB3L3;CREB3L1;MYC;MYB;CREB3L2;AKT3;TNR;RPS6;TSC2;PGF;CCNE1;EIF4E1B;MTCP1;COL4A5;RAF1;LPAR1;PIK3R2;LPAR4;EFNA5;PIK3R5;GNG10;BCL2L11;PDGFD;PDGFC;THEM4;PCK1;FGF21;INSR;IL2;GNG13;FGF16;FGF14;CDK6;C8ORF44-SGK3;IL7;CDK4;ITGA11;FGF18;MDM2;BCL2;GRB2;IL7R;FGF12;FGF10;YWHAE;GSK3B;CDKN1A;CDKN1B;FLT1;HSP90AB1;YWHAB;ITGB4;PTEN;BRCA1;LAMC1;GNGT1;IKBKB;YWHAQ;ITGAV…
Interspecies	H. sapiens-P. anubis	PPAR signaling pathway	hsa03320	Signaling	26	69	0.00846726	SLC27A1;UCP1;ILK;RXRB;RXRA;CPT2;OLR1;CD36;PCK1;CPT1A;MMP1;SCD5;ACSL6;ACSL5;NR1H3;APOC3;ACSL3;CPT1B;FABP1;ACOX2;ACOX1;FABP6;SLC27A6;ACSBG1;PPARA;ACSBG2
Interspecies	H. sapiens-P. anubis	Prostate cancer	hsa05215	Disease - Cancer	31	89	0.0153312	GSK3B;CDKN1A;CDKN1B;HSP90AB1;GSTP1;LEF1;TCF7;PTEN;PIK3R2;FOXO1;PIK3R5;IKBKB;CREB3L3;CREB3L1;PDGFD;CREB3L2;AKT3;PDGFC;E2F1;HRAS;MAPK3;NKX3-1;EGF;BAD;BRAF;CREB1;CCNE1;BCL2;MDM2;GRB2;RAF1
Interspecies	H. sapiens-P. anubis	Proteasome	hsa03050	Cell - Structure	19	44	0.00428122	PSMD12;PSMD14;PSMD13;POMP;PSMB8;PSMB9;PSMA8;PSMA6;PSMB4;PSMD6;IFNG;PSMD4;PSMC4;PSMC1;PSMD2;PSME4;PSMC2;PSMB1;PSMD3
Interspecies	H. sapiens-P. anubis	Proteoglycans in cancer	hsa05205	Disease - Cancer	60	203	0.0451593	CDKN1A;WNT2B;HPSE2;TNF;FGF2;PPP1CC;PLAU;MYC;AKT3;TIMP3;ITGAV;PRKACB;HRAS;PPP1R12A;PRKCB;WNT5A;RPS6;WNT9B;RRAS2;FRS2;ANK1;RHOA;DCN;VAV2;MRAS;COL21A1;RAF1;TLR2;ROCK1;SDC2;WNT8A;WNT8B;ITPR3;PIK3R2;HIF1A;HOXD10;PIK3R5;CDC42;ERBB4;DROSHA;WNT3;MAPK3;SMAD2;FZD3;FZD5;LUM;FZD4;CAV2;RDX;STAT3;BRAF;PTPN11;ESR1;MAPK13;PPP1CA;RPS6KB1;MDM2;FAS;GRB2;PTPN6
Interspecies	H. sapiens-P. anubis	Purine metabolism	hsa00230	Metabolism - Nucleotides	56	176	0.0126691	GUCY1B3;GDA;PDE3B;ADK;PNP;ATIC;ZNRD1;PPAT;ENPP1;PGM2;ENPP4;ENPP3;NUDT16;GUCY1A2;PDE4D;URAD;AMPD1;AMPD2;PKM;RRM2B;POLR1B;POLR1C;ADSSL1;POLR1E;PDE5A;HPRT1;PDE1C;PDE1A;NPR2;PRIM1;ADCY3;AK4;ADCY1;NTPCR;ADCY8;AK6;NT5C2;ADCY7;AK7;GUCY2F;AK8;PDE11A;POLR2A;POLR2B;TWISTNB;POLR2D;PDE6D;PDE6A;PKLR;PDE2A;POLR3B;POLE2;NT5C1A;POLE3;NT5C1B-RDH14;ALLC
Interspecies	H. sapiens-P. anubis	Regulation of actin cytoskeleton	hsa04810	Other	64	214	0.0315808	CHRM2;MYLK2;ITGB4;ITGA2B;CHRM5;FGF1;FGF2;MYLK4;PPP1CC;FGF8;CFL2;BDKRB2;PIP4K2A;PIP4K2B;ITGAV;PIP4K2C;ITGB6;HRAS;VAV3;PPP1R12A;ACTN1;ITGA1;RRAS2;ACTN4;F2;RHOA;VAV2;ENAH;MYL5;MRAS;PFN4;RAF1;MYL9;CRK;VCL;PFN2;ROCK1;PIK3R2;IQGAP3;PIK3R5;CDC42;PDGFD;PDGFC;GNA12;MYL10;PIP5K1B;PAK3;FGF21;MAPK3;EGF;RDX;BRAF;ARPC5;PPP1CA;MYLPF;FGF16;DIAPH2;DIAPH3;FGF14;ABI2;ITGA11;FGF18;FGF12;FGF10
Interspecies	H. sapiens-P. anubis	Rheumatoid arthritis	hsa05323	Disease - Immune	33	90	0.00536712	CSF2;FLT1;CD80;TNFRSF11A;TCIRG1;TNF;CXCL5;TNFSF13B;HLA-DMA;ATP6V0A2;TNFSF11;CCL2;ATP6V1H;ATP6V0A4;HLA-DOA;ATP6V1E2;ATP6V1D;HLA-DPA1;IL11;ATP6AP1;TGFB3;MMP1;IL15;MMP3;CXCL12;IFNG;HLA-DPB1;HLA-DRA;LTB;ATP6V0C;ATP6V0D2;TLR2;ATP6V1B1
Interspecies	H. sapiens-P. anubis	RNA degradation	hsa03018	Other	28	77	0.0111036	BTG4;DDX6;BTG1;PARN;ENO1;ENO3;EDC4;NUDT16;EXOSC3;EXOSC2;DCPS;CNOT6L;DIS3;LSM1;CNOT10;LSM3;LSM2;CNOT7;PAN3;CNOT1;XRN2;CNOT3;SKIV2L;PFKM;DCP2;PFKP;DCP1B;MPHOSPH6
Interspecies	H. sapiens-P. anubis	Steroid biosynthesis	hsa00100	Metabolism - Lipids	10	20	0.0108472	SQLE;CYP27B1;NSDHL;CYP24A1;SOAT1;FAXDC2;CYP51A1;CEL;LSS;LIPA
Interspecies	H. sapiens-P. anubis	Synaptic vesicle cycle	hsa04721	Neural - Synaptic - Processes	23	63	0.0191475	UNC13B;NAPA;NSF;SLC32A1;AP2B1;TCIRG1;CPLX2;AP2A2;CPLX4;DNM3;STX1B;ATP6V0A2;SLC17A6;ATP6V1H;ATP6V0A4;SLC17A8;STX2;SLC18A1;ATP6V1E2;ATP6V0C;ATP6V0D2;ATP6V1D;ATP6V1B1
Interspecies	H. sapiens-P. anubis	T cell receptor signaling pathway	hsa04660	Immune	33	104	0.0485632	ITK;GSK3B;CSF2;CD3G;PIK3R2;CD3E;TNF;RASGRP1;MALT1;PIK3R5;CDC42;IKBKB;AKT3;PAK3;ICOS;HRAS;MAPK3;VAV3;NFATC2;RHOA;IL2;MAPK13;VAV2;IL5;PTPRC;IFNG;CDK4;PTPN6;GRB2;RAF1;NFKBIE;MAP3K14;NFKBIB
Interspecies	H. sapiens-P. anubis	TGF beta signaling pathway	hsa04350	Other	28	84	0.036382	BMPR2;ROCK1;AMHR2;CHRD;TNF;ACVR1C;MYC;E2F5;PITX2;MAPK3;SMAD2;SMAD4;TGIF2;TGFB3;INHBA;SMAD6;ACVR2B;RHOA;TGFBR1;DCN;INHBE;ZFYVE16;IFNG;RPS6KB1;ID3;BMPR1B;NODAL;BMPR1A
Interspecies	H. sapiens-P. anubis	Tryptophan metabolism	hsa00380	Metabolism - AminoAcids	16	40	0.0192406	TPH2;AOC1;TPH1;MAOB;KMO;ACAT2;IL4I1;TDO2;KYNU;CAT;CYP1A2;AFMID;CYP1A1;OGDH;AOX1;ALDH9A1
Interspecies	H. sapiens-P. anubis	Vasopressin regulated water reabsorption	hsa04962	Other	16	44	0.0475815	NSF;DCTN5;RAB5B;DCTN1;AVPR2;ADCY3;DYNLL1;DYNLL2;DYNC1LI1;DYNC1LI2;CREB1;CREB3L3;CREB3L1;CREB3L2;AVP;PRKACB
Interspecies	H. sapiens-P. troglodytes	Cholinergic synapse	hsa04725	Neural - Synaptic - Processes	40	111	6.52086e-06	ACHE;CHRNA3;CHRNA7;CAMK2A;ADCY4;CACNA1D;ITPR3;PIK3R2;ADCY1;CACNA1C;PIK3CB;ADCY7;ADCY6;PIK3CG;ADCY5;GNGT1;GNG10;GNGT2;GNG4;GNA11;AKT3;AKT1;PRKACA;JAK2;HRAS;CAMK2G;KCNJ2;KCNJ3;CHRNB2;CHRNB4;KCNJ6;PRKCB;PRKCA;GNG13;ADCY9;CAMK4;KCNQ2;KCNQ3;KCNQ5;GNB5
Interspecies	H. sapiens-P. troglodytes	Adipocytokine signaling pathway	hsa04920	Signaling	28	70	1.69789e-05	PRKAA2;TRADD;SLC2A1;PRKAG2;SLC2A4;TNF;ADIPOR2;CAMKK1;RXRB;MAPK8;RXRA;AKT3;LEPR;AKT1;CD36;JAK2;PPARGC1A;PRKAB2;CPT1A;STAT3;ACSL6;PTPN11;CPT1B;TNFRSF1A;POMC;LEP;PPARA;NFKBIB
Interspecies	H. sapiens-P. troglodytes	Longevity regulating pathway mammal	hsa04211	Other	33	94	7.36706e-05	ATF2;PRKAA2;ATF6B;ADCY4;PRKAG2;PIK3R2;PIK3CB;ADCY1;ADIPOR2;ADCY7;ADCY6;FOXO1;CAMKK1;PIK3CG;ADCY5;IGF1R;SESN3;SESN1;AKT3;AKT1;PRKACA;PPARGC1A;HRAS;KL;PRKAB2;INSR;SOD2;ATG13;ADCY9;CAMK4;EIF4E1B;CAT;EIF4E2
Interspecies	H. sapiens-P. troglodytes	GABAergic synapse	hsa04727	Neural - Synaptic - Processes	31	88	0.000111725	GLS2;SRC;ADCY4;ABAT;CACNA1D;ADCY1;CACNA1C;SLC6A1;ADCY7;ADCY6;ADCY5;GNGT1;GNG10;GNGT2;GNG4;PRKACA;GABRA2;NSF;GABBR2;KCNJ6;GABARAPL1;SLC38A1;SLC12A5;PRKCB;GABRA3;PRKCA;SLC6A11;GNG13;ADCY9;HAP1;GNB5
Interspecies	H. sapiens-P. troglodytes	Chemokine signaling pathway	hsa04062	Immune	55	187	0.000124803	ITK;GSK3B;CXCL9;ARRB1;PIK3CB;CXCL5;PIK3CG;CRKL;GNGT1;GNGT2;AKT3;AKT1;CCR7;CCR6;PRKACA;JAK2;CCR4;HRAS;JAK3;PF4V1;CCR2;PRKCB;PRKCD;VAV2;ADCY9;SRC;ADCY4;CXCR5;PIK3R2;ADCY1;ADCY7;ADCY6;ADCY5;CDC42;PAK1;GNG10;GNG4;GRK4;CXCR3;CCL3;CCL2;CCL1;CCL19;CCL17;CCR10;CCL16;CCL25;STAT3;BRAF;GNG13;CXCL12;GNB5;CCL28;CCL27;NFKBIB
Interspecies	H. sapiens-P. troglodytes	Insulin resistance	hsa04931	Disease - Metabolic	36	109	0.000149562	GSK3B;SLC27A1;PRKAA2;SLC2A1;PTEN;PRKAG2;PIK3R2;SLC2A4;PIK3CB;TNF;FOXO1;PIK3CG;PPP1CC;MAPK8;RPS6KA6;RPS6KA2;AKT3;RPS6KA1;AKT1;CD36;PPARGC1A;PRKAB2;CPT1A;PRKCB;INSR;PRKCD;STAT3;NR1H3;PTPN11;CPT1B;TNFRSF1A;PPP1R3C;PPP1R3E;TRIB3;SLC27A3;PPARA
Interspecies	H. sapiens-P. troglodytes	Rheumatoid arthritis	hsa05323	Disease - Immune	31	90	0.000178942	CD86;ATP6V1A;CSF2;FLT1;CD80;TNFRSF11A;TNF;CXCL5;HLA-DMA;CCL3;ATP6V0A2;CCL2;ATP6V0A4;HLA-DOA;ATP6V1E2;HLA-DPA1;ATP6V1F;ATP6V1C2;TGFB2;IL15;CXCL12;IFNG;CD28;HLA-DPB1;HLA-DRA;TEK;LTB;TLR4;ATP6V0C;ATP6V0D2;HLA-DQB1
Interspecies	H. sapiens-P. troglodytes	Longevity regulating pathway multiple species	hsa04213	Other	24	64	0.000218237	PRKAB2;PRKAA2;HDAC1;INSR;ADCY4;PRKAG2;PIK3R2;PIK3CB;ADCY1;SOD2;ADCY7;ADCY6;FOXO1;PIK3CG;ADCY5;IGF1R;ADCY9;AKT3;CAT;AKT1;EIF4EBP2;PRKACA;HRAS;HSPA1A
Interspecies	H. sapiens-P. troglodytes	Morphine addiction	hsa05032	Disease - Neural	31	91	0.000224524	PDE1C;PDE1A;PDE3B;ADCY4;ARRB1;ADCY1;ADCY7;ADCY6;ADCY5;GNGT1;PDE11A;GNG10;GNGT2;GRK4;GNG4;ADORA1;PDE4A;PRKACA;KCNJ3;GABRA2;KCNJ5;GABBR2;KCNJ6;PRKCB;GABRA3;PDE4C;PRKCA;GNG13;ADCY9;PDE3A;GNB5
Interspecies	H. sapiens-P. troglodytes	Circadian entrainment	hsa04713	Other	31	95	0.000527463	RYR1;CAMK2A;ADCY4;ITPR3;CACNA1D;ADCY1;CACNA1C;ADCY7;ADCY6;ADCY5;GNGT1;GNG10;GRIN2A;GNGT2;RASD1;RPS6KA5;GNG4;NOS1;PRKACA;CAMK2G;KCNJ3;KCNJ5;GUCY1A2;KCNJ6;PRKCB;PRKCA;GRIN2B;GNG13;GRIN1;ADCY9;GNB5
Interspecies	H. sapiens-P. troglodytes	Oxytocin signaling pathway	hsa04921	Neural - Signaling	45	158	0.00103359	RYR1;PRKAA2;SRC;NPR2;CAMK2A;ADCY4;PRKAG2;CACNA1D;ITPR3;PIK3R2;ADCY1;CACNA1C;PIK3CB;ADCY7;ADCY6;MYLK3;CAMKK1;PIK3CG;ADCY5;PPP1CC;EEF2K;CD38;PRKACA;HRAS;CAMK2G;CACNG3;KCNJ2;CACNG4;KCNJ3;GUCY1A2;KCNJ5;PRKAB2;KCNJ6;CAMK1D;PRKCB;CACNA2D1;NFATC3;NFATC2;PRKCA;NFATC1;CACNA2D4;CACNB2;ADCY9;CAMK4;CAMK1
Interspecies	H. sapiens-P. troglodytes	Regulation of lipolysis in adipocytes	hsa04923	Other	20	56	0.00144413	INSR;PDE3B;PTGER3;ADCY4;ADRB1;PIK3R2;PIK3CB;ADCY1;ADCY7;ADCY6;TSHR;PIK3CG;ADCY5;PTGS1;LIPE;ADCY9;AKT3;ADORA1;AKT1;PRKACA
Interspecies	H. sapiens-P. troglodytes	Glutamatergic synapse	hsa04724	Neural - Synaptic - Processes	34	114	0.00173821	GLS2;SLC1A2;ADCY4;GRIK3;GRIK4;CACNA1D;ITPR3;ADCY1;CACNA1C;ADCY7;ADCY6;ADCY5;GNGT1;GNG10;GRIN2A;GNGT2;GRM7;GNG4;SLC17A6;DLGAP1;SLC17A8;PRKACA;KCNJ3;SLC38A1;HOMER1;HOMER2;PRKCB;PRKCA;GRIN2B;GRIN1;GNG13;ADCY9;GNB5;SHANK3
Interspecies	H. sapiens-P. troglodytes	cGMP PKG signaling pathway	hsa04022	Signaling	46	167	0.00193726	OPRD1;ATF2;ATF6B;NPR2;SRF;PDE3B;ADCY4;CACNA1D;ITPR3;ADRB1;PIK3R2;ADCY1;CACNA1C;PIK3CB;ADCY7;ADRA1A;ADCY6;MYLK3;SLC8A1;PIK3CG;ADCY5;PPP1CC;EDNRB;KCNMB1;GNA11;AKT3;ADORA1;KCNMB3;BDKRB2;CNGA1;AKT1;GTF2I;GUCY1A2;INSR;NFATC3;ATP2B4;ATP1B4;NFATC2;NFATC1;ATP2B2;ATP1B2;ADCY9;PDE3A;MRVI1;SLC25A5;CNGB1
Interspecies	H. sapiens-P. troglodytes	Dilated cardiomyopathy	hsa05414	Disease - Cardiovascular	28	90	0.00215418	ITGB1;ADCY4;ADRB1;CACNA1D;ADCY1;CACNA1C;TNF;ADCY7;ADCY6;SLC8A1;ADCY5;SGCD;TNNI3;PRKACA;CACNG3;CACNG4;TGFB2;TPM4;TPM3;CACNA2D1;ITGA1;CACNA2D4;CACNB2;DES;ADCY9;MYL3;ITGA11;ITGA9
Interspecies	H. sapiens-P. troglodytes	Signaling pathways regulating pluripotency of stem cells	hsa04550	Other	40	142	0.00236997	GSK3B;WNT2B;BMPR2;PIK3R2;PIK3CB;BMI1;PIK3CG;IGF1R;SOX2;AKT3;AKT1;OTX1;JAK2;SKIL;HRAS;JAK3;WNT3;APC2;WNT10B;SMAD4;FZD3;PCGF5;FZD4;FZD7;WNT7B;PCGF2;WNT5A;ESRRB;STAT3;WNT7A;KLF4;ACVR2B;ACVR2A;POU5F1;MAPK13;HAND1;ID3;CTNNB1;TCF3;IL6ST
Interspecies	H. sapiens-P. troglodytes	HTLVI infection	hsa05166	Disease - Infection	65	258	0.00315988	ATF2;GSK3B;CRTC3;CSF2;WNT2B;SLC2A1;CD3G;PIK3CB;TNF;PIK3CG;CDC20;ELK4;CCND3;KAT5;CDC26;AKT3;AKT1;PRKACA;HLA-DOA;HRAS;JAK3;HLA-DPA1;APC2;PDGFRA;IL15;WNT5A;HLA-E;TNFRSF1A;ADCY9;TBPL2;LTA;SLC25A5;HLA-DQB1;SRF;ADCY4;PDGFA;PIK3R2;ADCY1;ADCY7;ADCY6;ADCY5;HLA-DMA;MAPK8;POLD1;E2F2;WNT3;WNT10B;FZD3;TGFB2;SMAD4;FZD4;FZD7;WNT7B;NFATC3;NFATC2;WNT7A;NFATC1;NFKB2;CDK4;IL2RB;HLA-DPB1;CTNNB1;HLA-DRA;TCF3;MAP3K14
Interspecies	H. sapiens-P. troglodytes	Calcium signaling pathway	hsa04020	Signaling	48	180	0.0032	RYR1;PDE1C;CHRNA7;PDE1A;CAMK2A;PTAFR;PTGER3;ADCY4;CACNA1D;ITPR3;ADRB1;ADCY1;CACNA1C;HTR4;ADCY7;ADRA1A;MYLK3;SLC8A1;CYSLTR1;GRIN2A;EDNRB;HRH2;TBXA2R;GNA11;ERBB2;BDKRB2;CD38;NOS1;PRKACA;CAMK2G;NTSR1;DRD5;PDGFRA;PRKCB;TACR2;ATP2B4;PRKCA;PHKA1;ATP2B2;AVPR1A;PHKA2;GRIN1;ADCY9;CCKBR;ADORA2A;CAMK4;ORAI2;SLC25A5
Interspecies	H. sapiens-P. troglodytes	cAMP signaling pathway	hsa04024	Signaling	52	199	0.00351419	HHIP;PDE3B;PIK3CB;HTR4;PIK3CG;LIPE;PPP1CC;AKT3;ADORA1;CNGA1;AKT1;PDE4A;PRKACA;PDE4C;ATP1B4;ATP1B2;VAV2;ADCY9;ADORA2A;ACOX1;FSHR;ACOX3;PPARA;CNGB1;PTGER3;CAMK2A;ADCY4;ADRB1;CACNA1D;PIK3R2;ADCY1;CACNA1C;ADCY7;ADCY6;ADCY5;GRIN2A;PAK1;MAPK8;TNNI3;CAMK2G;DRD5;GABBR2;HTR1D;ATP2B4;BRAF;NFATC1;ATP2B2;GRIN2B;TSHR;GRIN1;CAMK4;PDE3A
Interspecies	H. sapiens-P. troglodytes	Intestinal immune network for IgA production	hsa04672	Immune	17	48	0.00353343	CCL25;CD86;PIGR;IL15;CD80;AICDA;HLA-DMA;CXCL12;CD28;HLA-DPB1;HLA-DRA;HLA-DOA;MAP3K14;CCL28;CCR10;HLA-DQB1;HLA-DPA1
Interspecies	H. sapiens-P. troglodytes	Cytokine cytokine receptor interaction	hsa04060	Immune	66	265	0.00394836	CNTFR;CXCL9;CSF2;EDA;BMPR2;FLT1;IL23R;IL5RA;IL1RAP;TNF;EDA2R;CXCL5;LEPR;CCR7;CCR6;CCR4;PF4V1;CCR2;PDGFRA;IL15;IFNGR1;IFNGR2;HGF;OSMR;PRLR;IL17RA;TNFRSF1A;IFNG;LTA;LTB;IL6ST;TNFRSF21;IFNAR1;CSF1R;IL20RA;CXCR5;PDGFA;TNFRSF11A;IL22RA2;CXCR3;CCL3;CCL2;TNFRSF14;CCL1;CCL19;CCL17;CCR10;CCL16;TNFSF18;CCL25;NGFR;TGFB2;TNFSF15;CD70;TNFRSF9;IFNLR1;ACVR2B;ACVR2A;CXCL12;IL7;LEP;IL9;IL2RB;IL7R;CCL28;CCL27
Interspecies	H. sapiens-P. troglodytes	Progesterone mediated oocyte maturation	hsa04914	Other	29	98	0.00412232	PDE3B;ADCY4;PIK3R2;ADCY1;PIK3CB;PKMYT1;ADCY7;ADCY6;PIK3CG;ADCY5;IGF1R;FZR1;MAPK8;RPS6KA6;CDC26;RPS6KA2;AKT3;RPS6KA1;AKT1;PRKACA;SPDYC;PLK1;BRAF;MAPK13;CCNA2;ADCY9;PGR;CPEB3;CPEB4
Interspecies	H. sapiens-P. troglodytes	Neurotrophin signaling pathway	hsa04722	Neural - Signaling	34	120	0.00435038	YWHAE;GSK3B;CAMK2A;PSEN2;PIK3R2;PIK3CB;PIK3CG;CRKL;CDC42;MAPK8;RPS6KA6;RPS6KA5;IRAK2;ARHGDIA;RPS6KA2;AKT3;RPS6KA1;AKT1;HRAS;CAMK2G;SH2B2;NTRK1;NGFR;NTRK2;SORT1;NTRK3;PRKCD;PTPN11;BRAF;MAPK13;CAMK4;MAPKAPK2;TP73;NFKBIB
Interspecies	H. sapiens-P. troglodytes	Adrenergic signaling in cardiomyocytes	hsa04261	Other	40	148	0.00523036	ATF2;ATF6B;CAMK2A;ADCY4;CACNA1D;ADRB1;PIK3R2;ADCY1;CACNA1C;PIK3CB;ADCY7;ADRA1A;ADCY6;SLC8A1;PIK3CG;ADCY5;PPP1CC;RPS6KA5;AKT3;SCN7A;AKT1;TNNI3;PRKACA;CAMK2G;CACNG3;CACNG4;TPM4;TPM3;CACNA2D1;ATP2B4;ATP1B4;PPP2R5A;PRKCA;ATP2B2;CACNA2D4;ATP1B2;MAPK13;CACNB2;ADCY9;MYL3
Interspecies	H. sapiens-P. troglodytes	Hippo signaling pathway	hsa04390	Signaling	41	153	0.00556146	YWHAE;CRB2;GSK3B;WNT2B;BMPR2;SERPINE1;AFP;AREG;SAV1;SOX2;PPP1CC;PARD6B;CCND3;RASSF6;BTRC;TEAD1;TEAD2;WNT3;TEAD3;APC2;WNT10B;TGFB2;SMAD4;PRKCI;FZD3;TCF7L1;FZD4;FZD7;WNT7B;WNT5A;WNT7A;GDF6;FRMD1;LATS1;MOB1A;DLG2;DLG3;CTNNB1;NF2;TP73;LLGL2
Interspecies	H. sapiens-P. troglodytes	Herpes simplex infection	hsa05168	Disease - Infection	48	185	0.00565263	SRSF1;TNF;TAF5L;NXF1;PPP1CC;MAPK8;HLA-DMA;CCL2;TNFRSF14;HLA-DOA;TAF9B;SKP2;JAK2;GTF2I;HLA-DPA1;DAXX;IL15;IFNGR1;IFNGR2;CSNK2A2;EIF2AK2;PTPN11;POU2F3;HLA-E;TNFRSF1A;MAVS;UBE2R2;IFNG;TRAF3;EEF1D;OAS2;TBPL2;SRSF2;IRF7;LTA;HLA-DPB1;SRSF3;TAF4B;HLA-DRA;TAF6;TAF4;SRSF7;CLOCK;IRF9;SRSF9;IFNAR1;NFKBIB;HLA-DQB1
Interspecies	H. sapiens-P. troglodytes	Inositol phosphate metabolism	hsa00562	Metabolism - Carbohydrate	22	71	0.00643676	MIOX;MTMR3;ITPK1;PTEN;OCRL;PIK3CB;PIK3C2A;PIK3CG;MTMR7;PIK3C2B;INPP4A;INPP5B;INPP4B;ALDH6A1;PIKFYVE;INPP5D;INPP5E;PIP4K2A;PIK3C3;PIP4K2B;PLCH2;PIP4K2C
Interspecies	H. sapiens-P. troglodytes	Retrograde endocannabinoid signaling	hsa04723	Neural - Signaling	29	101	0.00656809	ADCY4;CACNA1D;ITPR3;ABHD6;ADCY1;CACNA1C;ADCY7;ADCY6;ADCY5;GNGT1;GNG10;MAPK8;GNGT2;GNG4;SLC17A6;SLC17A8;PRKACA;KCNJ3;GABRA2;KCNJ5;KCNJ6;PRKCB;GABRA3;PRKCA;MAPK13;GNG13;ADCY9;NAPEPLD;GNB5
Interspecies	H. sapiens-P. troglodytes	Synaptic vesicle cycle	hsa04721	Neural - Synaptic - Processes	20	63	0.00680832	UNC13B;NAPA;NSF;ATP6V1A;UNC13A;STXBP1;CPLX2;AP2A2;DNM3;ATP6V0A2;SLC17A6;ATP6V0A4;SLC17A8;SLC18A1;ATP6V1E2;ATP6V0C;ATP6V0D2;SLC18A2;ATP6V1F;ATP6V1C2
Interspecies	H. sapiens-P. troglodytes	Aldosterone synthesis and secretion	hsa04925	Other	24	81	0.00840392	ATF2;CAMK1D;KCNK9;ATF6B;PRKCB;CAMK2A;ADCY4;ITPR3;PRKCA;CACNA1D;ADCY1;CACNA1C;ADCY7;ADCY6;ADCY5;NR4A2;LIPE;ADCY9;CAMK4;GNA11;CAMK1;PRKD1;PRKACA;CAMK2G
Interspecies	H. sapiens-P. troglodytes	Pathways in cancer	hsa05200	Disease - Cancer	91	397	0.0101863	RET;ITGB1;GSK3B;WNT2B;HHIP;PTEN;SLC2A1;PIK3CB;PIK3CG;CRKL;IGF1R;GNGT1;SHH;EDNRB;GNGT2;MECOM;FGF9;AKT3;BDKRB2;AKT1;PRKACA;SKP2;HRAS;NKX3-1;APC2;PDGFRA;PRKCB;TPM3;DCC;HGF;WNT5A;PRKCA;PIAS2;RUNX1;ADCY9;PAX8;CCNE2;TRAF3;CSF1R;RALB;HDAC1;LAMA1;PTGER3;ADCY4;PDGFA;LPAR3;PIK3R2;ADCY1;LPAR4;ADCY7;ADCY6;FOXO1;ADCY5;CDC42;RXRB;GNG10;MAPK8;RXRA;GNG4;STK36;GNA11;ERBB2;E2F2;WNT3;RUNX1T1;NTRK1;WNT10B;ARNT2;FZD3…
Interspecies	H. sapiens-P. troglodytes	ErbB signaling pathway	hsa04012	Signaling	25	87	0.0109499	GSK3B;SRC;CAMK2A;PIK3R2;PIK3CB;AREG;PIK3CG;CRKL;PAK1;MAPK8;AKT3;ERBB2;AKT1;ABL2;PAK2;HRAS;CAMK2G;PAK4;PRKCB;NRG1;BRAF;PRKCA;EREG;NRG3;NRG4
Interspecies	H. sapiens-P. troglodytes	Rap1 signaling pathway	hsa04015	Signaling	52	211	0.0118529	ITGB1;DOCK4;FLT1;PIK3CB;PIK3CG;CRKL;IGF1R;FGF9;AKT3;AKT1;HRAS;MAGI1;PDGFRA;PRKCI;PRKCB;HGF;MAGI2;PRKCA;VAV2;ADCY9;ADORA2A;PRKD1;PFN2;CSF1R;RALB;SRC;ADCY4;PDGFA;LPAR3;PIK3R2;ADCY1;LPAR4;EFNA5;ADCY7;ADCY6;ADCY5;CDC42;PARD6B;GRIN2A;P2RY1;FARP2;NGFR;INSR;BRAF;GRIN2B;MAPK13;GRIN1;FGF16;FGF14;FGF18;CTNNB1;TEK
Interspecies	H. sapiens-P. troglodytes	Complement and coagulation cascades	hsa04610	Immune	23	79	0.0121509	CFD;C1QB;SERPINA1;SERPINC1;SERPINE1;SERPINF2;CFI;PLAUR;F2;C8A;SERPINA5;C4A;PROC;C9;C3AR1;BDKRB2;SERPING1;F13B;MASP2;CD59;MASP1;VSIG4;CFB
Interspecies	H. sapiens-P. troglodytes	Gap junction	hsa04540	Cell - Adhesion	25	88	0.0127082	SRC;ADCY4;PDGFA;ITPR3;ADRB1;ADCY1;ADCY7;ADCY6;ADCY5;TUBB8;TUBA1B;GNA11;TUBB1;PRKACA;HRAS;MAP3K2;GUCY1A2;PDGFRA;PRKCB;TUBB;PRKCA;GJD2;TJP1;ADCY9;TUBA8
Interspecies	H. sapiens-P. troglodytes	Dopaminergic synapse	hsa04728	Neural - Synaptic - Processes	34	129	0.0139763	ATF2;GSK3B;ATF6B;CAMK2A;CACNA1D;ITPR3;CACNA1C;ADCY5;GNGT1;PPP1CC;GNG10;GRIN2A;MAPK8;GNGT2;GNG4;AKT3;AKT1;PRKACA;SLC18A1;CAMK2G;SLC18A2;DRD4;DRD5;KCNJ3;KCNJ5;KCNJ6;PRKCB;PPP2R5A;PRKCA;GRIN2B;MAPK13;GNG13;GNB5;CLOCK
Interspecies	H. sapiens-P. troglodytes	Transcriptional misregulation in cancer	hsa05202	Disease - Cancer	45	180	0.0141899	CD86;CSF1R;DDX5;CSF2;SLC45A3;FLT1;CCNT1;HDAC1;PDGFA;TMPRSS2;MLLT1;MLLT3;BMI1;MPO;FOXO1;IGF1R;RXRB;ELK4;LYL1;RXRA;CCR7;ELANE;RUNX1T1;NTRK1;NGFR;ARNT2;TAF15;EYA1;ZBTB16;IGFBP3;H3F3A;TFE3;HMGA2;PAX5;KLF3;PBX1;RUNX1;ETV6;NCOR1;PAX8;PAX7;DDIT3;IL2RB;MDM2;TCF3
Interspecies	H. sapiens-P. troglodytes	Phosphatidylinositol signaling system	hsa04070	Signaling	27	98	0.0149717	DGKE;MTMR3;DGKD;PTEN;ITPR3;PIK3R2;PIK3CB;PIK3C2A;PIK3CG;MTMR7;PIK3C2B;INPP5B;INPP5D;INPP5E;PIP4K2A;PIP4K2B;PIP4K2C;PRKCB;ITPK1;OCRL;PRKCA;INPP4A;INPP4B;PIKFYVE;PIK3C3;DGKH;CDS2
Interspecies	H. sapiens-P. troglodytes	Insulin secretion	hsa04911	Metabolism - Insulin	24	85	0.0155593	ATF2;KCNJ11;ATF6B;PRKCB;CAMK2A;ADCY4;SLC2A1;ATP1B4;ITPR3;PRKCA;CACNA1D;ATP1B2;ADCY1;CACNA1C;ADCY7;ADCY6;ADCY5;ADCY9;KCNMB1;GNA11;KCNMB3;KCNN3;PRKACA;CAMK2G
Interspecies	H. sapiens-P. troglodytes	Viral carcinogenesis	hsa05203	Disease - Cancer	50	205	0.016217	YWHAE;ATF2;HDAC10;TRADD;HDAC11;UBE3A;PIK3CB;PIK3CG;CDC20;CCND3;PRKACA;SKP2;CCR4;HRAS;JAK3;MRPS18B;ACTN4;HLA-E;CCNA2;RBL2;CCNE2;TRAF3;TBPL2;MAPKAPK2;RASA2;IRF7;IL6ST;ATP6V0D2;IRF9;HIST1H2BD;GTF2A1;ATF6B;SRC;HDAC1;SRF;PIK3R2;GTF2E1;HDAC9;GTF2E2;HDAC6;CDC42;SCIN;STAT3;EIF2AK2;NFKB2;CDK6;CDK4;PSMC1;DNAJA3;MDM2
Interspecies	H. sapiens-P. troglodytes	Phototransduction	hsa04744	Sensory - Phototransduction	10	27	0.016536	GNGT1;RCVRN;GUCY2D;GNAT2;SAG;CNGA1;GUCA1A;PDE6A;GUCY2F;CNGB1
Interspecies	H. sapiens-P. troglodytes	Type I diabetes mellitus	hsa04940	Disease - Metabolic	14	43	0.0172386	CD86;CD80;PTPRN;TNF;HLA-E;HLA-DMA;IFNG;LTA;CD28;HLA-DPB1;HLA-DRA;HLA-DOA;HLA-DQB1;HLA-DPA1
Interspecies	H. sapiens-P. troglodytes	mTOR signaling pathway	hsa04150	Signaling	18	60	0.0182124	PRKAA2;PRKCB;PTEN;BRAF;PIK3R2;PRKCA;PIK3CB;TNF;PIK3CG;RPS6KA6;EIF4E1B;RPS6KA2;RRAGD;AKT3;DDIT4;RPS6KA1;AKT1;EIF4E2
Interspecies	H. sapiens-P. troglodytes	MAPK signaling pathway	hsa04010	Signaling	60	255	0.0193032	ATF2;RASGRF2;ARRB1;TNF;DUSP16;CRKL;ELK4;RPS6KA6;DUSP10;RPS6KA5;MECOM;FGF9;RPS6KA2;AKT3;RPS6KA1;AKT1;PRKACA;HRAS;MAP4K1;MAP4K2;PDGFRA;DAXX;PRKCB;CACNA2D1;PRKCA;CACNA2D4;DUSP8;TNFRSF1A;CACNB2;DDIT3;MAPKAPK2;RASA2;MAPT;SRF;PDGFA;CACNA1D;CACNA1C;CDC42;PAK1;MAPK8;FLNB;PAK2;CACNG3;CACNG4;MAP3K2;NTRK1;NTRK2;TGFB2;NFATC3;BRAF;NFATC1;MAPK13;NFKB2;FGF16;FGF14;TAOK3;FGF18;MAP3K13;MAP3K14;HSPA1A
Interspecies	H. sapiens-P. troglodytes	p53 signaling pathway	hsa04115	Signaling	20	69	0.019434	CD82;IGFBP3;SERPINE1;PTEN;PPM1D;SERPINB5;CCND3;CDK6;CCNE2;SESN3;CDK4;ZMAT3;PERP;SESN1;CCNG1;MDM2;MDM4;GTSE1;RPRM;TP73
Interspecies	H. sapiens-P. troglodytes	Glioma	hsa05214	Disease - Neural	19	65	0.0204818	PDGFRA;PRKCB;CAMK2A;PTEN;PDGFA;BRAF;PIK3R2;PRKCA;PIK3CB;PIK3CG;IGF1R;CDK6;CDK4;AKT3;MDM2;AKT1;E2F2;HRAS;CAMK2G
Interspecies	H. sapiens-P. troglodytes	Gastric acid secretion	hsa04971	Digestion - And - Absorption	21	74	0.0214087	KCNK10;PRKCB;CAMK2A;ADCY4;KCNJ16;ATP1B4;ITPR3;PRKCA;ATP1B2;ADCY1;ADCY7;ADCY6;MYLK3;ADCY5;ADCY9;CCKBR;HRH2;SLC26A7;PRKACA;CAMK2G;KCNJ2
Interspecies	H. sapiens-P. troglodytes	Hypertrophic cardiomyopathy HCM	hsa05410	Disease - Cardiovascular	23	83	0.0219221	ITGB1;TGFB2;PRKAB2;PRKAA2;TPM4;TPM3;CACNA2D1;ITGA1;PRKAG2;CACNA1D;CACNA2D4;CACNA1C;TNF;SLC8A1;CACNB2;DES;SGCD;MYL3;ITGA11;TNNI3;CACNG3;CACNG4;ITGA9
Interspecies	H. sapiens-P. troglodytes	Neuroactive ligand receptor interaction	hsa04080	Neural - Signaling	64	277	0.0233821	NPFFR1;NPY2R;RXFP4;GRIK3;GRIK4;HTR4;ADRA1A;MC4R;CYSLTR1;EDNRB;GRM7;C3AR1;GNRHR;ADORA1;LEPR;BDKRB2;PTGDR;CHRNB2;CHRNB4;PTGIR;GRID2;GLP2R;TACR2;AVPR1A;F2;PRLR;CCKBR;ADORA2A;FSHR;APLNR;OPRD1;CHRNA1;CHRNA3;CHRNA2;CHRNA5;CHRNA7;PTAFR;PTGER3;LPAR3;ADRB1;LPAR4;GRIN2A;GLRA3;CALCR;CNR2;HRH2;TBXA2R;GALR1;CHRNE;P2RY1;S1PR3;GPR156;NTSR1;DRD4;DRD5;GABRA2;GABBR2;GABRA3;HTR1D;OPRK1;GRIN2B;TSHR;GRIN1;LEP
Interspecies	H. sapiens-P. troglodytes	Melanoma	hsa05218	Disease - Cancer	20	71	0.0263022	PDGFRA;HGF;PTEN;PDGFA;BRAF;PIK3R2;PIK3CB;PIK3CG;IGF1R;FGF16;CDK6;FGF14;FGF9;CDK4;AKT3;FGF18;MDM2;AKT1;E2F2;HRAS
Interspecies	H. sapiens-P. troglodytes	Graft versus host disease	hsa05332	Disease - Immune	13	41	0.0265421	CD86;CD80;TNF;HLA-E;HLA-DMA;IFNG;CD28;HLA-DPB1;HLA-DRA;KLRD1;HLA-DOA;HLA-DQB1;HLA-DPA1
Interspecies	H. sapiens-P. troglodytes	Thyroid cancer	hsa05216	Disease - Cancer	10	29	0.0277331	NTRK1;RET;RXRB;TCF7L1;RXRA;PAX8;TPM3;CTNNB1;BRAF;HRAS
Interspecies	H. sapiens-P. troglodytes	Amphetamine addiction	hsa05031	Disease - Neural	19	67	0.0279122	ATF2;ATF6B;PRKCB;HDAC1;CAMK2A;PRKCA;CACNA1D;CACNA1C;PDYN;GRIN2B;GRIN1;ADCY5;PPP1CC;GRIN2A;CAMK4;PRKACA;SLC18A1;CAMK2G;SLC18A2
Interspecies	H. sapiens-P. troglodytes	Central carbon metabolism in cancer	hsa05230	Disease - Metabolic	19	67	0.0279122	RET;NTRK1;PDGFRA;G6PD;GLS2;NTRK3;PGAM1;PGAM2;SLC2A1;PTEN;PIK3R2;PIK3CB;PIK3CG;SCO2;HKDC1;AKT3;ERBB2;AKT1;HRAS
Interspecies	H. sapiens-P. troglodytes	Prolactin signaling pathway	hsa04917	Other	20	72	0.0303591	GSK3B;CISH;SRC;STAT3;PIK3R2;PIK3CB;TNFRSF11A;PRLR;ESR1;ESR2;PIK3CG;MAPK13;MAPK8;IRF1;ELF5;AKT3;AKT1;JAK2;HRAS;SOCS5
Interspecies	H. sapiens-P. troglodytes	Influenza A	hsa05164	Disease - Infection	42	175	0.0329759	ATF2;GSK3B;TMPRSS2;PIK3R2;FURIN;PIK3CB;NXT2;TNF;PIK3CG;PYCARD;NXF1;MAPK8;HLA-DMA;PABPN1;AKT3;AKT1;NLRP3;CCL2;HLA-DOA;KPNA2;JAK2;HLA-DPA1;PRKCB;IFNGR1;IFNGR2;EIF2AK2;PRKCA;MAPK13;TNFRSF1A;MAVS;DDX39B;IFNG;OAS2;IRF7;HLA-DPB1;HLA-DRA;TLR4;IRF9;HSPA1A;IFNAR1;NFKBIB;HLA-DQB1
Interspecies	H. sapiens-P. troglodytes	Basal cell carcinoma	hsa05217	Disease - Cancer	16	55	0.033144	APC2;GSK3B;WNT10B;FZD3;TCF7L1;WNT2B;FZD4;FZD7;WNT7B;HHIP;WNT5A;WNT7A;SHH;STK36;CTNNB1;WNT3
Interspecies	H. sapiens-P. troglodytes	Allograft rejection	hsa05330	Disease - Immune	12	38	0.033386	CD86;HLA-DMA;IFNG;CD80;CD28;HLA-DPB1;HLA-DRA;HLA-DOA;TNF;HLA-E;HLA-DQB1;HLA-DPA1
Interspecies	H. sapiens-P. troglodytes	Melanogenesis	hsa04916	Other	26	100	0.0338008	GSK3B;WNT2B;CAMK2A;ADCY4;ADCY1;ADCY7;ADCY6;ADCY5;EDNRB;PRKACA;HRAS;CAMK2G;WNT3;WNT10B;FZD3;TCF7L1;FZD4;PRKCB;FZD7;WNT7B;WNT5A;WNT7A;PRKCA;POMC;ADCY9;CTNNB1
Interspecies	H. sapiens-P. troglodytes	GnRH signaling pathway	hsa04912	Signaling	24	91	0.0344551	MAP3K2;PRKCB;SRC;PRKCD;CAMK2A;ADCY4;ITPR3;PRKCA;CACNA1D;ADCY1;CACNA1C;ADCY7;ADCY6;MAPK13;ADCY5;CDC42;MAPK8;ADCY9;GNA11;GNRH2;GNRHR;PRKACA;HRAS;CAMK2G
Interspecies	H. sapiens-P. troglodytes	FoxO signaling pathway	hsa04068	Signaling	33	133	0.0353007	PRKAA2;SETD7;FBXO25;PTEN;PRKAG2;PIK3R2;SLC2A4;PIK3CB;FOXO1;PIK3CG;IGF1R;MAPK8;AKT3;AKT1;SKP2;HRAS;TGFB2;PRKAB2;SMAD4;GABARAPL1;HOMER1;HOMER2;INSR;PLK1;STAT3;BRAF;SOD2;MAPK13;RBL2;C8ORF44-SGK3;CAT;MDM2;IL7R
Interspecies	H. sapiens-P. troglodytes	Staphylococcus aureus infection	hsa05150	Disease - Infection	16	56	0.0387933	CFD;C1QB;CFI;PTAFR;SELP;C4A;HLA-DMA;C3AR1;HLA-DPB1;HLA-DRA;MASP2;MASP1;HLA-DOA;CFB;HLA-DQB1;HLA-DPA1
Interspecies	H. sapiens-P. troglodytes	Jak STAT signaling pathway	hsa04630	Signaling	38	158	0.0396794	CNTFR;CSF2;IL23R;IL20RA;IL5RA;PIK3R2;PIK3CB;PIK3CG;IL27RA;IL22RA2;CCND3;AKT3;LEPR;AKT1;JAK2;HRAS;JAK3;SOCS5;PIAS4;CISH;IL15;IFNGR1;IFNGR2;STAT3;PTPN11;IFNLR1;OSMR;PRLR;PIAS2;IFNG;IL7;LEP;IL9;IL2RB;IL6ST;IL7R;IRF9;IFNAR1
Interspecies	H. sapiens-P. troglodytes	Insulin signaling pathway	hsa04910	Metabolism - Insulin	34	139	0.0398752	GSK3B;PRKAA2;PDE3B;PRKAG2;PIK3R2;SLC2A4;PIK3CB;FOXO1;ACACA;PIK3CG;CRKL;PPP1CC;LIPE;MAPK8;PRKAR2A;AKT3;FLOT1;AKT1;PRKACA;PPARGC1A;HRAS;SH2B2;PRKAB2;PRKCI;PKLR;INSR;PHKA1;BRAF;PHKA2;PPP1R3C;PPP1R3E;EIF4E1B;HKDC1;EIF4E2
Interspecies	H. sapiens-P. troglodytes	Focal adhesion	hsa04510	Cell - Adhesion	47	202	0.0415565	ITGB1;GSK3B;TNXB;FLT1;SRC;LAMA1;PTEN;PDGFA;ILK;PIK3R2;PIK3CB;ARHGAP35;MYLK3;PIK3CG;CRKL;IGF1R;CDC42;PPP1CC;CCND3;PAK1;MAPK8;IBSP;AKT3;CHAD;ERBB2;SPP1;AKT1;TNR;FLNB;HRAS;PAK2;PAK4;PDGFRA;PRKCB;HGF;ITGA1;PRKCA;BRAF;ACTN4;PARVB;VAV2;COL1A1;MYL5;COL1A2;ITGA11;CTNNB1;ITGA9
Interspecies	H. sapiens-P. troglodytes	Mucin type OGlycan biosynthesis	hsa00512	Metabolism - Glycan	10	31	0.0434687	GALNT7;GALNT12;GALNT6;GALNT5;GCNT3;GCNT4;GALNTL6;ST3GAL1;GALNT10;ST3GAL2
Interspecies	H. sapiens-P. troglodytes	Collecting duct acid secretion	hsa04966	Other	9	27	0.0444042	ATP6V1A;ATP6V0A2;SLC4A1;ATP6V0A4;ATP6V0C;ATP6V0D2;ATP6V1E2;ATP6V1F;ATP6V1C2
Interspecies	H. sapiens-P. troglodytes	Proteoglycans in cancer	hsa05205	Disease - Cancer	47	203	0.0448028	ITGB1;DDX5;WNT2B;HPSE2;SRC;CAMK2A;ITPR3;PIK3R2;PIK3CB;TNF;PIK3CG;IGF1R;CDC42;PPP1CC;PAK1;AKT3;ERBB2;AKT1;FLNB;PRKACA;HRAS;CAMK2G;WNT3;WNT10B;FZD3;TGFB2;FZD4;PRKCB;FZD7;WNT7B;HGF;STAT3;WNT5A;IGF2;PLAUR;WNT7A;PRKCA;BRAF;PTPN11;HSPG2;ESR1;MAPK13;VAV2;TFAP4;MDM2;CTNNB1;TLR4
Interspecies	H. sapiens-P. troglodytes	Inflammatory mediator regulation of TRP channels	hsa04750	Other	25	98	0.0453806	SRC;CAMK2A;ADCY4;ITPR3;PIK3R2;ADCY1;IL1RAP;PIK3CB;ADCY7;ADCY6;PIK3CG;ADCY5;PPP1CC;MAPK8;BDKRB2;TRPM8;PRKACA;ASIC3;CAMK2G;NTRK1;PRKCB;PRKCD;PRKCA;MAPK13;ADCY9
Interspecies	H. sapiens-P. troglodytes	Long term potentiation	hsa04720	Neural - Signaling	18	66	0.0455779	PRKCB;CAMK2A;BRAF;ITPR3;PRKCA;ADCY1;CACNA1C;GRIN2B;GRIN1;PPP1CC;RPS6KA6;GRIN2A;CAMK4;RPS6KA2;RPS6KA1;PRKACA;HRAS;CAMK2G
Interspecies	H. sapiens-P. troglodytes	HIF 1 signaling pathway	hsa04066	Signaling	26	103	0.0470772	FLT1;SERPINE1;CAMK2A;SLC2A1;PIK3R2;PIK3CB;ENO3;PIK3CG;IGF1R;AKT3;ERBB2;AKT1;CAMK2G;PRKCB;IFNGR1;INSR;IFNGR2;STAT3;PRKCA;TF;IFNG;EIF4E1B;HKDC1;TEK;EIF4E2;TLR4
Interspecies	H. sapiens-P. troglodytes	Glycine serine and threonine metabolism	hsa00260	Metabolism - AminoAcids	12	40	0.0485366	GCSH;GRHPR;PSAT1;AGXT2;CBS;PGAM1;CTH;CHDH;PGAM2;AMT;AGXT;GNMT
Interspecies	H. sapiens-S. syndactylus	Allograft rejection	hsa05330	Disease - Immune	13	38	0.0211867	CD80;FASLG;TNF;IL2;HLA-E;HLA-DMA;IFNG;CD28;HLA-DPB1;FAS;HLA-DRA;HLA-DOA;HLA-DPA1
Interspecies	H. sapiens-S. syndactylus	Amoebiasis	hsa05146	Disease - Infection	28	100	0.0210979	SERPINB10;RAB5B;CSF2;SERPINB13;LAMC3;LAMA1;PIK3R2;ADCY1;TNF;C8A;C8G;C9;CASP3;GNA11;PRKACA;TGFB2;SERPINB1;ARG2;ARG1;IL1R2;ACTN1;PRKCA;ACTN4;COL1A1;COL3A1;COL1A2;IFNG;TLR4
Interspecies	H. sapiens-S. syndactylus	Amphetamine addiction	hsa05031	Disease - Neural	20	67	0.0241716	CAMK2D;ATF6B;CALML6;MAOA;HDAC1;PRKCA;FOS;PDYN;GRIN2C;GRIN2B;GRIN3A;CREB1;CREB3L4;CAMK4;CREB3L1;CREB3L2;PRKACA;SLC18A1;CAMK2G;STX1A
Interspecies	H. sapiens-S. syndactylus	Apoptosis	hsa04210	Other	36	140	0.0358125	DIABLO;CTSZ;FASLG;PIK3R2;CTSV;TNF;LMNB2;SPTA1;CTSO;TUBA1B;CASP10;CASP3;AKT3;CAPN2;CTSF;HRAS;CTSB;NTRK1;DFFB;DAXX;DFFA;PARP3;ENDOG;PARP1;EIF2AK3;DAB2IP;TRAF1;CFLAR;FOS;GADD45G;DDIT3;FAS;BIRC5;TP53;TUBA8;BCL2L1
Interspecies	H. sapiens-S. syndactylus	Arginine biosynthesis	hsa00220	Metabolism - AminoAcids	8	20	0.0257653	ARG2;GLS2;ARG1;GPT2;GOT2;NOS1;NAGS;OTC
Interspecies	H. sapiens-S. syndactylus	Basal cell carcinoma	hsa05217	Disease - Cancer	18	55	0.0121961	APC2;GSK3B;FZD3;TCF7L1;WNT2B;FZD5;WNT7B;HHIP;WNT5A;LEF1;WNT7A;WNT16;GLI3;SHH;SMO;WNT1;TP53;WNT3
Interspecies	H. sapiens-S. syndactylus	Basal transcription factors	hsa03022	Other	14	45	0.0387298	GTF2A1;TAF15;TAF13;TAF11;GTF2F2;GTF2E2;TBPL2;TAF8;GTF2IRD1;TAF6;TAF5;TAF4;TAF3;GTF2I
Interspecies	H. sapiens-S. syndactylus	beta Alanine metabolism	hsa00410	Metabolism - AminoAcids	11	31	0.0249342	HADHA;ALDH3A1;ALDH6A1;ALDH1B1;DPYD;CARNS1;GADL1;ABAT;UPB1;ALDH9A1;CNDP2
Interspecies	H. sapiens-S. syndactylus	Calcium signaling pathway	hsa04020	Signaling	46	180	0.0219832	RYR1;PTGFR;OXTR;CAMK2D;PDE1C;CALML6;CHRNA7;CHRM5;PTAFR;PTGER3;CACNA1B;ADRB1;ADCY1;ADRA1A;EGFR;SLC8A1;MYLK;MYLK4;CYSLTR1;EDNRA;GRM5;PLN;EDNRB;PLCZ1;TBXA2R;GNA11;PLCG2;CD38;NOS1;PRKACA;CAMK2G;NTSR1;DRD5;PDGFRA;LHCGR;TNNC1;TNNC2;PRKCA;ATP2B2;GRIN2C;P2RX7;ADORA2A;P2RX3;CAMK4;P2RX1;ORAI2
Interspecies	H. sapiens-S. syndactylus	Cell cycle	hsa04110	Other	32	124	0.0436915	YWHAE;GSK3B;CDKN1A;HDAC1;PKMYT1;CCND3;CCNB1;ORC6;CDC26;CHEK2;RAD21;SFN;BUB1;SMAD2;TGFB2;SMAD4;SMC1A;CDC25A;GADD45G;MAD2L2;CCNA2;CDK6;WEE2;DBF4;TFDP2;ESPL1;CDK4;MDM2;MCM3;MCM4;TP53;MCM2
Interspecies	H. sapiens-S. syndactylus	Chronic myeloid leukemia	hsa05220	Disease - Immune	23	73	0.00834181	SHC4;TGFB2;SHC2;SMAD4;CDKN1A;HDAC1;ARAF;PTPN11;BRAF;PIK3R2;CBLB;CBL;RUNX1;BCR;CDK6;MECOM;CDK4;AKT3;MDM2;TP53;CRK;HRAS;BCL2L1
Interspecies	H. sapiens-S. syndactylus	Complement and coagulation cascades	hsa04610	Immune	23	79	0.0220933	CFD;SERPINA1;F10;SERPIND1;C1S;SERPINC1;SERPINE1;SERPINF2;CFI;C8A;KNG1;SERPINA5;C4A;VTN;C5;C8G;PROC;C9;MASP2;CD59;MASP1;A2M;CFB
Interspecies	H. sapiens-S. syndactylus	Cytokine cytokine receptor interaction	hsa04060	Immune	64	265	0.0269244	CSF2;EDA;IL25;CSF1;IL23R;IL5RA;FASLG;PRL;IL1RAP;TNF;EDA2R;CXCL5;CXCL16;TNFSF13B;GHR;TNFRSF8;CCR7;CCR6;CCR4;PDGFRA;IL15;IL1R2;IFNGR2;LIFR;OSMR;IL17RA;IFNG;LTB;IL9R;PDGFB;CXCR5;CXCR4;TNFRSF11A;IL2RG;ACVR1B;EGFR;CXCR2;TNFRSF17;TNFRSF14;CCL19;CCL16;TNFSF18;CCL25;NGFR;CCL24;TGFB2;EGF;TNFSF15;TNFRSF9;INHBA;ACVR2B;BMP7;ACVR2A;IL2;INHBE;CXCL12;IL7;TNFSF4;LEP;IL2RB;FAS;IL7R;CCL28;CCL27
Interspecies	H. sapiens-S. syndactylus	Dilated cardiomyopathy	hsa05414	Disease - Cardiovascular	25	90	0.0308911	ADRB1;ADCY1;TNF;SLC8A1;PLN;SGCD;SGCB;ITGB8;TNNI3;ITGB6;PRKACA;SGCG;CACNG4;MYBPC3;TGFB2;ITGA4;TPM2;TNNC1;CACNA2D2;IGF1;MYL3;ITGA11;ITGA8;ITGA7;ITGA9
Interspecies	H. sapiens-S. syndactylus	ErbB signaling pathway	hsa04012	Signaling	25	87	0.0206426	SHC4;GSK3B;SHC2;CAMK2D;CDKN1A;ARAF;PIK3R2;CBLB;CBL;EGFR;AKT3;PLCG2;ABL2;PAK3;MAP2K7;HRAS;CAMK2G;NCK1;EGF;NRG1;BRAF;PRKCA;EREG;BTC;CRK
Interspecies	H. sapiens-S. syndactylus	Focal adhesion	hsa04510	Cell - Adhesion	53	202	0.00880474	GSK3B;LAMC3;PTEN;ILK;MYLK;IGF1R;MYLK4;CCND3;AKT3;CAPN2;TNR;ITGB8;ITGB6;HRAS;PDGFRA;ITGA4;ACTN1;PRKCA;ACTN4;VAV1;PGF;MYL5;RAPGEF1;ITGA8;COL6A3;ITGA7;PPP1R12B;MYL9;CRK;ITGA9;SHC4;SHC2;TNXB;LAMA1;PDGFB;PIK3R2;EGFR;THBS4;VTN;RELN;CHAD;MYL10;PAK3;CAV3;EGF;CAV2;BRAF;IGF1;PARVB;COL1A1;COL1A2;ITGA11;COL9A1
Interspecies	H. sapiens-S. syndactylus	Glioma	hsa05214	Disease - Neural	24	65	0.000643329	SHC4;PDGFRA;SHC2;CAMK2D;CDKN1A;EGF;CALML6;ARAF;PTEN;PDGFB;BRAF;PIK3R2;PRKCA;IGF1;EGFR;IGF1R;CDK6;CDK4;AKT3;MDM2;PLCG2;TP53;HRAS;CAMK2G
Interspecies	H. sapiens-S. syndactylus	Graft versus host disease	hsa05332	Disease - Immune	14	41	0.017409	CD80;FASLG;TNF;IL2;HLA-E;HLA-DMA;IFNG;CD28;HLA-DPB1;FAS;HLA-DRA;KLRD1;HLA-DOA;HLA-DPA1
Interspecies	H. sapiens-S. syndactylus	Hedgehog signaling pathway	hsa04340	Signaling	16	50	0.0217824	GSK3B;WNT2B;WNT7B;HHIP;WNT5A;WNT7A;LRP2;WNT16;GLI3;SHH;SMO;RAB23;WNT1;PRKACA;WNT3;CSNK1G1
Interspecies	H. sapiens-S. syndactylus	Herpes simplex infection	hsa05168	Disease - Infection	48	185	0.0149771	SRSF1;FASLG;TNF;NXF1;NXF2;C5;HLA-DMA;CASP3;TNFRSF14;HLA-DOA;GTF2I;HLA-DPA1;JAK1;DAXX;IL15;TAF13;EIF2AK1;IFNGR2;CSNK2A3;CSNK2A2;EIF2AK3;EIF2AK2;PTPN11;TRAF1;FOS;POU2F3;SRPK1;HLA-E;PER1;MAVS;UBE2R2;IFNG;EEF1D;OAS2;TBPL2;SRSF2;IRF7;HLA-DPB1;FAS;SRSF3;HLA-DRA;GTF2IRD1;TAF6;TAF5;TAF4;TP53;TAF3;NFKBIB
Interspecies	H. sapiens-S. syndactylus	Histidine metabolism	hsa00340	Metabolism - AminoAcids	9	24	0.0285825	ALDH3A1;AOC1;UROC1;ALDH1B1;MAOA;AMDHD1;CARNS1;CNDP2;ALDH9A1
Interspecies	H. sapiens-S. syndactylus	Inositol phosphate metabolism	hsa00562	Metabolism - Carbohydrate	22	71	0.0119797	IPPK;MIOX;ISYNA1;ITPK1;IPMK;PTEN;OCRL;MTMR6;PIK3C2B;ALDH6A1;INPP5A;PLCZ1;IMPAD1;INPP5D;PLCG2;INPP5J;PIP4K2A;PLCH1;PIK3C3;PIP4K2B;PIP5K1B;PLCH2
Interspecies	H. sapiens-S. syndactylus	Insulin resistance	hsa04931	Disease - Metabolic	30	109	0.0220401	GSK3B;SLC27A1;PRKAA2;SLC2A1;PTEN;PIK3R2;SLC2A4;TNF;PTPRF;CREB3L4;CREB3L1;RPS6KA2;CREB3L2;AKT3;RPS6KA1;PCK1;PPARGC1B;CPT1A;INSR;NR1H3;PTPN11;CPT1B;CREB1;PPP1R3C;PPP1R3B;PPP1R3E;PPP1R3D;TRIB3;SLC27A3;PPARA
Interspecies	H. sapiens-S. syndactylus	Intestinal immune network for IgA production	hsa04672	Immune	19	48	0.000865503	CCL25;PIGR;ITGA4;IL15;CD80;CXCR4;AICDA;IL2;TNFSF13B;HLA-DMA;CXCL12;CD28;HLA-DPB1;HLA-DRA;TNFRSF17;ICOS;HLA-DOA;CCL28;HLA-DPA1
Interspecies	H. sapiens-S. syndactylus	Longevity regulating pathway mammal	hsa04211	Other	27	94	0.0167308	PRKAA2;ATF6B;PIK3R2;ADCY1;ADIPOR1;FOXO3;IGF1R;SESN3;CREB3L4;ATG101;CREB3L1;SESN1;CREB3L2;AKT3;PRKACA;EIF4E;HRAS;KL;INSR;ADIPOQ;TSC2;IGF1;SOD2;CREB1;CAMK4;EIF4E2;TP53
Interspecies	H. sapiens-S. syndactylus	Melanogenesis	hsa04916	Other	28	100	0.0210979	GSK3B;CAMK2D;WNT2B;CALML6;LEF1;TYRP1;ADCY1;EDNRB;CREB3L4;CREB3L1;CREB3L2;PRKACA;WNT1;HRAS;CAMK2G;WNT3;FZD3;TCF7L1;FZD5;WNT7B;WNT5A;WNT7A;PRKCA;WNT16;GNAO1;POMC;CREB1;DCT
Interspecies	H. sapiens-S. syndactylus	Melanoma	hsa05218	Disease - Cancer	22	71	0.0119797	PDGFRA;CDKN1A;EGF;ARAF;PTEN;PDGFB;BRAF;PIK3R2;IGF1;EGFR;IGF1R;FGF16;CDK6;FGF14;CDK4;AKT3;FGF18;MDM2;TP53;FGF12;HRAS;FGF10
Interspecies	H. sapiens-S. syndactylus	Metabolic pathways	hsa01100	Metabolism - General	272	1239	0.00730204	PANK4;PGAP1;HPSE2;XYLT1;ABAT;ENO3;TDO2;LIPG;NDST3;SEPHS1;ATP6V1E2;EARS2;ST6GAL1;ALG6;OXSM;ALG2;CEL;UPB1;UPRT;ATP6V0D2;IDO1;CDS1;TSTA3;TPH2;MAOA;ATP5O;PLA2G7;MTMR6;ADH4;CYP27B1;INPP5A;SI;AFMID;PLCG2;PNPO;INPP5J;ST8SIA5;PIP5K1B;RIMKLA;PCK1;ST3GAL1;ATP6V1C2;MTHFR;PAICS;MCAT;ACADSB;BST1;CYP2C8;ALDH6A1;POLA2;UCK1;ADI1;FASN;CYP1A1;PLCH1;NT5C1B-RDH14;GALNTL6;PLCH2;ALDH18A1;ADA;CDS2;PIGS;GPI;PIGO;GBE1;AD…
Interspecies	H. sapiens-S. syndactylus	Neuroactive ligand receptor interaction	hsa04080	Neural - Signaling	75	277	0.000855411	NPFFR2;GABRB2;OXTR;VIPR2;NPFFR1;THRB;CHRM5;RXFP4;GRIK3;PRL;ADRA1A;GHR;CYSLTR1;EDNRA;GRM5;EDNRB;GRM6;PTGDR;CHRNB2;CHRNB1;LHCGR;GRID2;PTH2R;OPRM1;GABRG1;ADORA2A;APLNR;OPRD1;PTGER4;PTGFR;CALCRL;PTGER2;CHRNA7;PTAFR;PTGER3;CHRNA6;LPAR1;CHRNA9;LPAR3;ADRB1;GPR83;LPAR4;MCHR2;GLRA1;CALCR;CHRNG;CNR2;TBXA2R;GALR1;CHRNE;HRH4;P2RY1;S1PR3;GPR156;CGA;GABRE;NTSR1;DRD4;DRD5;P2RY13;GABRP;GABRA4;HTR1D;OPRK1;TRPV1;G…
Interspecies	H. sapiens-S. syndactylus	Neurotrophin signaling pathway	hsa04722	Neural - Signaling	31	120	0.0459367	SHC4;YWHAE;GSK3B;SHC2;CAMK2D;CALML6;PSEN2;FASLG;PIK3R2;FOXO3;RPS6KA5;ARHGDIA;RPS6KA2;AKT3;RPS6KA1;PLCG2;MAP2K7;SH2B3;HRAS;CAMK2G;NTRK1;NGFR;NTRK2;NTRK3;PTPN11;BRAF;CAMK4;RAPGEF1;TP53;CRK;NFKBIB
Interspecies	H. sapiens-S. syndactylus	Nicotinate and nicotinamide metabolism	hsa00760	Metabolism - CofactorsVitamins	10	29	0.0386787	BST1;NT5E;NAPRT;ENPP1;AOX1;CD38;NMNAT2;NT5C1B-RDH14;ENPP3;NT5C2
Interspecies	H. sapiens-S. syndactylus	Nicotine addiction	hsa05033	Disease - Neural	14	40	0.0138614	CHRNB2;GABRP;GABRB2;GABRA4;CHRNA7;CHRNA6;CACNA1B;GRIN2C;GRIN2B;GABRG1;GRIN3A;SLC17A7;SLC17A8;GABRE
Interspecies	H. sapiens-S. syndactylus	p53 signaling pathway	hsa04115	Signaling	26	69	0.000268822	CDKN1A;GORAB;SERPINE1;PTEN;CCND3;CCNB1;SESN3;ZMAT3;CHEK2;CASP3;SESN1;SFN;GTSE1;IGFBP3;SIAH1;TSC2;IGF1;GADD45G;DDB2;CDK6;RRM2B;CDK4;MDM2;FAS;MDM4;TP53
Interspecies	H. sapiens-S. syndactylus	Pathways in cancer	hsa05200	Disease - Cancer	98	397	0.00402304	HHIP;ARAF;CBLB;ETS1;IGF1R;EDNRA;EDNRB;AKT3;PRKACA;PDGFRA;DAPK2;WNT5A;PRKCA;PGF;PIAS2;RUNX1;BCR;SMO;MSH3;TP53;CUL2;PDGFB;LPAR1;LPAR3;PIK3R2;LPAR4;STK4;GNG10;PLCG2;WNT1;WNT3;SMAD2;FZD3;TGFB2;SMAD4;FZD5;BRAF;IGF1;FGF16;CXCL12;CDK6;FGF14;CDK4;FGF18;MDM2;FGF12;FGFR3;BCL2L1;FGF10;GSK3B;CDKN1A;HSP90AB1;WNT2B;LAMC3;PTEN;SLC2A1;FASLG;BRCA2;GLI3;GNGT1;SHH;MECOM;CASP3;HRAS;NKX3-1;JAK1;APC2;DCC;FOS;TRAF1;WNT…
Interspecies	H. sapiens-S. syndactylus	Phototransduction	hsa04744	Sensory - Phototransduction	10	27	0.0235168	GNGT1;SLC24A1;RCVRN;GUCY2D;GNAT2;CALML6;CNGA1;GUCA1A;GUCY2F;CNGB1
Interspecies	H. sapiens-S. syndactylus	PI3K Akt signaling pathway	hsa04151	Signaling	86	341	0.00365318	YWHAE;GSK3B;CDKN1A;HSP90AB1;CSF1;LAMC3;PTEN;FASLG;PRL;IGF1R;GNGT1;GHR;TCL1A;CCND3;CREB3L4;CREB3L1;CREB3L2;AKT3;TNR;ITGB8;ITGB6;HRAS;JAK1;PDGFRA;ITGA4;TSC2;PRKCA;OSMR;PGF;CREB1;ITGA8;MTCP1;COL6A3;ITGA7;EIF4E2;TP53;TLR4;ITGA9;PRKAA2;TNXB;ATF6B;LAMA1;PDGFB;LPAR1;LPAR3;PIK3R2;LPAR4;IL2RG;EFNA5;FOXO3;EGFR;THBS4;VTN;GNG10;RELN;RXRA;GNG4;CHAD;PCK1;EIF4E;NGFR;ANGPT4;ANGPT2;EGF;INSR;IGF1;IL2;COL1A1;FGF16;…
Interspecies	H. sapiens-S. syndactylus	PPAR signaling pathway	hsa03320	Signaling	21	69	0.0170825	SLC27A1;CPT1A;ADIPOQ;SCD5;UCP1;ILK;NR1H3;APOC3;CYP7A1;CPT1B;RXRB;RXRA;ACOX2;ACOX1;FABP6;ME1;OLR1;ANGPTL4;PCK1;PPARA;ACSBG2
Interspecies	H. sapiens-S. syndactylus	Prostate cancer	hsa05215	Disease - Cancer	24	89	0.0467688	PDGFRA;GSK3B;TCF7L1;CDKN1A;HSP90AB1;EGF;LEF1;ARAF;PTEN;PDGFB;BRAF;PIK3R2;IGF1;EGFR;IGF1R;CREB1;CREB3L4;CREB3L1;CREB3L2;AKT3;MDM2;TP53;HRAS;NKX3-1
Interspecies	H. sapiens-S. syndactylus	Regulation of actin cytoskeleton	hsa04810	Other	52	214	0.0383704	CYFIP1;CHRM5;ARAF;ITGAL;MYLK;MYLK4;PIP4K2A;ITGB8;PIP4K2B;ITGB6;HRAS;APC2;PDGFRA;ITGA4;ACTN1;ACTN4;VAV1;ENAH;MYL5;ITGA8;PFN4;ITGA7;EZR;PPP1R12B;MYL9;CRK;ITGA9;PDGFB;PIK3R2;IQGAP3;EGFR;FGD3;GNA13;GNA12;MYL10;NCKAP1L;PIP5K1B;PAK3;EGF;BRAF;SSH2;SSH3;FGF16;DIAPH2;DIAPH3;FGF14;ABI2;ITGA11;FGF18;FGF12;FGFR3;FGF10
Interspecies	H. sapiens-S. syndactylus	Rheumatoid arthritis	hsa05323	Disease - Immune	27	90	0.00925119	CSF2;CSF1;CD80;TNFRSF11A;ITGAL;TNF;CXCL5;TNFSF13B;HLA-DMA;HLA-DOA;ATP6V1E2;HLA-DPA1;ATP6V1C2;TGFB2;ATP6AP1;IL15;MMP3;FOS;CXCL12;IFNG;CD28;HLA-DPB1;HLA-DRA;LTB;TLR4;ATP6V0C;ATP6V0D2
Interspecies	H. sapiens-S. syndactylus	Signaling pathways regulating pluripotency of stem cells	hsa04550	Other	40	142	0.00615002	GSK3B;WNT2B;PIK3R2;BMI1;ACVR1B;IGF1R;SOX2;ACVR1C;AKT3;PCGF1;OTX1;WNT1;SKIL;HRAS;WNT3;JAK1;SMAD2;APC2;PCGF6;SMAD4;FZD3;FZD5;WNT7B;PCGF2;PCGF3;WNT5A;ESRRB;WNT7A;LIFR;INHBA;IGF1;WNT16;KLF4;ACVR2B;ACVR2A;POU5F1;INHBE;HAND1;ID3;FGFR3
Interspecies	H. sapiens-S. syndactylus	T cell receptor signaling pathway	hsa04660	Immune	29	104	0.0202668	ITK;GSK3B;CSF2;CBLB;CD3G;PIK3R2;CD3E;CBL;TNF;GRAP2;AKT3;PAK3;MAP2K7;ICOS;HRAS;NCK1;NFATC3;NFATC2;FOS;VAV1;IL2;ZAP70;CD4;IFNG;CDK4;CD28;PTPN6;CD247;NFKBIB
Interspecies	H. sapiens-S. syndactylus	Transcriptional misregulation in cancer	hsa05202	Disease - Cancer	49	180	0.00549342	CDKN1A;CSF2;CCNT1;LDB1;BMI1;IGF1R;HOXA10;ELK4;CCR7;SS18;IL1R2;IGFBP3;MMP3;PAX3;TRAF1;PAX5;WNT16;ETV4;RUNX2;RUNX1;ETV6;SPINT1;PAX8;PAX7;DDIT3;NUPR1;TP53;DDX5;HDAC1;DOT1L;TMPRSS2;MLLT1;RXRB;RXRA;PROM1;NTRK1;NGFR;TAF15;ASPSCR1;IGF1;PBX1;BAIAP3;GOLPH3;NR4A3;SP1;IL2RB;MDM2;REL;BCL2L1
Interspecies	H. sapiens-S. syndactylus	Tryptophan metabolism	hsa00380	Metabolism - AminoAcids	14	40	0.0138614	TPH2;AOC1;MAOA;KMO;HADHA;TDO2;ALDH1B1;KYNU;AFMID;CYP1A1;AOX1;HADH;ALDH9A1;IDO1
Interspecies	H. sapiens-S. syndactylus	Tyrosine metabolism	hsa00350	Metabolism - AminoAcids	12	35	0.0258335	GSTZ1;ALDH3A1;ADH4;FAHD1;DCT;MAOA;TAT;GOT2;TYRP1;AOX1;MIF;DBH
Interspecies	M. mulatta-A. fusciceps	Alzheimer's disease	hsa05010	Disease - Neural	44	168	0.0248994	GSK3B;COX7B;NDUFB8;NDUFB6;NDUFA11;CALML6;NDUFB11;COX4I1;COX4I2;NDUFB3;PSEN2;ATP5C1;ATP5J;COX7A2;ATP5H;ATP5G3;ATP5G2;COX5B;COX7C;HSD17B10;RYR3;APH1A;CASP9;CASP7;APH1B;CASP3;UQCRFS1;MAPK1;NDUFV3;NOS1;BID;NDUFA7;APAF1;NDUFA5;NDUFA2;SDHC;COX6C;GRIN2B;TNFRSF1A;CDK5;NDUFS6;NDUFS2;MAPT;GAPDH
Interspecies	M. mulatta-A. fusciceps	Amino sugar and nucleotide sugar metabolism	hsa00520	Metabolism - Carbohydrate	17	48	0.00809409	CMAS;PMM1;GFPT2;UXS1;GFPT1;PMM2;RENBP;GMPPB;HK3;CYB5R1;CYB5R4;GMDS;HKDC1;GMPPA;PGM3;GNPNAT1;FUK
Interspecies	M. mulatta-A. fusciceps	Amoebiasis	hsa05146	Disease - Infection	30	100	0.0092132	RAB5B;SERPINB13;LAMC3;LAMA1;LAMA3;PIK3CD;ADCY1;PIK3R1;CD1D;C8A;GNA14;C8G;CASP3;GNA11;IL12B;CD14;TGFB2;ARG2;LAMB3;NOS2;ACTN4;SERPINB6;IL6;COL3A1;COL1A2;GNAS;COL4A5;RAB5A;VCL;TLR2
Interspecies	M. mulatta-A. fusciceps	AMPK signaling pathway	hsa04152	Signaling	35	124	0.0142183	PFKFB1;PFKFB3;CAB39;CAB39L;PRKAG1;PIK3CD;PIK3R1;FOXO3;ADIPOR2;ELAVL1;FOXO1;ACACA;LIPE;CREB3L3;CREB3L4;LEPR;RAB8A;PCK2;CPT1A;PDPK1;SCD5;TSC1;IGF1;PPP2R5C;CPT1B;CCNA2;CREB3;TBC1D1;CREB1;RPS6KB1;RAB14;SCD;LEP;FASN;FBP1
Interspecies	M. mulatta-A. fusciceps	Apoptosis	hsa04210	Other	40	140	0.00746282	TRADD;CTSZ;PIK3CD;FASLG;CSF2RB;CTSW;PIK3R1;CTSV;ACTB;CASP9;IKBKB;MAPK9;CTSO;CASP7;MAPK8;CTSL;CASP3;TNFSF10;MAPK1;RIPK1;BAK1;BID;CTSB;NTRK1;DFFA;PARP3;APAF1;GADD45A;PDPK1;GZMB;TRAF1;CFLAR;PTPN13;GADD45G;TNFRSF1A;NFKBIA;DDIT3;BCL2;BIRC5;TUBA8
Interspecies	M. mulatta-A. fusciceps	Cocaine addiction	hsa05030	Disease - Neural	15	49	0.0466155	MAOB;BDNF;GNAI3;PDYN;GRIN2B;GNAI2;CREB3;GRM2;CREB1;TH;CDK5;CREB3L3;CREB3L4;GNAS;DRD1
Interspecies	M. mulatta-A. fusciceps	Complement and coagulation cascades	hsa04610	Immune	23	79	0.0292926	CFD;F10;VWF;C1S;F12;PROS1;F11;SERPINE1;FGG;F2R;F13A1;C8A;C3;C4A;VTN;F8;C5;C8G;PROC;BDKRB2;F13B;CD59;F2RL2
Interspecies	M. mulatta-A. fusciceps	DNA replication	hsa03030	Other	15	36	0.00212309	RFC5;RNASEH2C;RFC3;FEN1;RNASEH2B;RNASEH2A;LIG1;RFC1;RFC2;RPA3;POLE2;POLD1;POLE3;MCM4;MCM2
Interspecies	M. mulatta-A. fusciceps	Endometrial cancer	hsa05213	Disease - Cancer	16	52	0.0389599	APC2;GSK3B;PDPK1;ARAF;PTEN;PIK3CD;AXIN2;PIK3R1;FOXO3;MLH1;EGFR;CASP9;MYC;ERBB2;CTNNA1;MAPK1
Interspecies	M. mulatta-A. fusciceps	Epstein Barr virus infection	hsa05169	Disease - Infection	50	202	0.0464352	GSK3B;CDKN1A;CDKN1B;TRADD;PIK3CD;RBPJ;ITGAL;PSMD8;IKBKB;PSMD7;YWHAQ;MYC;PSMD3;SKP2;JAK3;HLA-DPA1;USP7;SYK;TRAF1;CCNA2;TRAF3;TRAF5;POLR1C;HLA-DQB1;PSMD12;HDAC1;PIK3R1;MAPK9;MAPK8;POLR2C;POLR2E;POLR2F;RIPK1;CD58;LYN;EIF2AK1;STAT3;EIF2AK2;NFKBIA;PSMC6;PSMC3;PSMC1;POLR3E;HLA-DPB1;MDM2;BCL2;TAB1;POLR3K;RAN;HSPA1A
Interspecies	M. mulatta-A. fusciceps	ErbB signaling pathway	hsa04012	Signaling	26	87	0.0153751	GSK3B;CAMK2D;CDKN1A;CDKN1B;SHC1;SRC;CAMK2A;ARAF;TGFA;PIK3CD;CBLB;PIK3R1;CBL;AREG;EGFR;MAPK9;MAPK8;MYC;ERBB2;NCK2;MAPK1;NCK1;BTC;RPS6KB1;NRG4;CRK
Interspecies	M. mulatta-A. fusciceps	Fanconi anemia pathway	hsa03460	Disease - Other	18	53	0.0105769	MUS81;RMI2;BLM;POLN;TOP3A;REV1;FANCC;BRCA1;BRCA2;MLH1;PALB2;RAD51;EME1;UBE2T;RPA3;PMS2;HES1;POLK
Interspecies	M. mulatta-A. fusciceps	Focal adhesion	hsa04510	Cell - Adhesion	50	202	0.0464352	GSK3B;LAMC3;ITGA2B;PTEN;PIK3CD;ACTB;MYLK;MYLK4;PPP1CC;ITGB7;PDGFRA;VWF;ITGA3;PDPK1;ACTN4;VAV2;MYL5;COL4A5;ITGA6;CRK;MET;VCL;TNXB;SHC1;SRC;LAMA1;LAMA3;PIK3R1;THBS1;EGFR;THBS4;CDC42;VTN;MAPK9;MAPK8;PDGFC;CHAD;ERBB2;SPP1;MYL10;MAPK1;LAMB3;CAV1;PARVA;IGF1;PARVB;PPP1CA;MYLPF;COL1A2;BCL2
Interspecies	M. mulatta-A. fusciceps	FoxO signaling pathway	hsa04068	Signaling	35	133	0.039136	CDKN1A;CDKN1B;ARAF;PTEN;PRKAG1;PIK3CD;FASLG;PIK3R1;FOXO3;EGFR;FOXO1;IKBKB;MAPK9;CCNB1;MAPK8;TNFSF10;MAPK1;SKP2;PCK2;SMAD2;USP7;TGFB2;GABARAPL1;HOMER2;GADD45A;PDPK1;PLK1;STAT3;IGF1;GADD45G;IL6;CCNG2;MDM2;IL7R;SGK2
Interspecies	M. mulatta-A. fusciceps	Fructose and mannose metabolism	hsa00051	Metabolism - Carbohydrate	15	32	0.000479197	PFKFB1;TPI1;PFKFB3;PMM1;PMM2;AKR1B1;KHK;GMPPB;HK3;GMDS;HKDC1;GMPPA;ALDOC;FBP1;FUK
Interspecies	M. mulatta-A. fusciceps	Gastric acid secretion	hsa04971	Digestion - And - Absorption	21	74	0.0467405	CAMK2D;KCNJ10;CALML6;CAMK2A;ATP1A4;GNAI3;KCNJ16;ATP1B3;ATP1B2;ADCY1;ADCY7;ACTB;MYLK;MYLK4;GNAI2;SLC9A4;HRH2;GNAS;SLC26A7;KCNK2;KCNJ1
Interspecies	M. mulatta-A. fusciceps	HepatitisB	hsa05161	Disease - Infection	38	146	0.038291	CDKN1A;CDKN1B;SRC;PTEN;PIK3CD;FASLG;PIK3R1;CASP9;IFIH1;IKBKB;MAPK9;MAPK8;CREB3L3;YWHAQ;CREB3L4;MYC;CASP3;MAPK1;TGFB2;IFNA13;EGR2;ATP6AP1;APAF1;STAT3;HSPG2;NFATC4;DDB2;CCNA2;NFKBIA;CREB3;MAVS;IL6;CREB1;CDK4;BCL2;IRF7;BIRC5;TLR2
Interspecies	M. mulatta-A. fusciceps	HepatitisC	hsa05160	Disease - Infection	38	133	0.00894077	GSK3B;SCARB1;RNASEL;CDKN1A;TRADD;ARAF;PIK3CD;PIK3R1;CLDN1;EGFR;IKBKB;MAPK9;MAPK8;MAPK1;RIPK1;IFNA13;PDPK1;EIF2AK1;STAT3;EIF2AK2;NR1H3;TNFRSF1A;CLDN11;NFKBIA;CLDN6;MAVS;CLDN4;CLDN3;OAS1;CLDN15;TRAF3;PSME3;OAS3;IRF7;CLDN18;EIF3E;CLDN16;PPARA
Interspecies	M. mulatta-A. fusciceps	Herpes simplex infection	hsa05168	Disease - Infection	48	185	0.0234118	RNASEL;SRSF1;FASLG;C3;IFIH1;IKBKB;PPP1CC;MAPK9;C5;MAPK8;HLA-DMA;CASP3;IL12B;CCL2;TNFRSF14;SKP2;HLA-DPA1;USP7;IFNA13;TAF13;ALYREF;EIF2AK1;TAF10;EIF2AK2;TRAF1;PILRA;PPP1CA;TNFRSF1A;NFKBIA;PER2;MAVS;IL6;OAS1;TRAF3;EEF1D;OAS3;TRAF5;SRSF2;IRF7;LTA;HLA-DPB1;SRSF3;SRSF4;TAB1;SRSF7;CLOCK;TLR2;HLA-DQB1
Interspecies	M. mulatta-A. fusciceps	HIF 1 signaling pathway	hsa04066	Signaling	32	103	0.0041233	CAMK2D;CDKN1A;PFKFB3;CDKN1B;SERPINE1;CAMK2A;PIK3CD;PDHB;PIK3R1;ENO1;HIF1A;ENO3;EGFR;HK3;LDHA;ERBB2;MAPK1;EIF4E;PDK1;ANGPT1;NOS2;NOS3;RPS6;STAT3;IGF1;IL6;RPS6KB1;HKDC1;NOX3;BCL2;TEK;GAPDH
Interspecies	M. mulatta-A. fusciceps	Hippo signaling pathway	hsa04390	Signaling	42	153	0.0128575	YAP1;GSK3B;BMPR2;SERPINE1;FGF1;LIMD1;AREG;ACTB;GLI2;SOX2;PPP1CC;PARD6B;WNT11;YWHAQ;MYC;RASSF6;DVL1;TP53BP2;CTNNA1;BTRC;SMAD2;APC2;WWTR1;WNT10B;SMAD1;TGFB2;PRKCI;FZD3;FZD5;WNT5A;AXIN2;MPP5;PPP1CA;LATS1;MOB1A;FRMD6;DLG2;ID1;BIRC5;NF2;TP73;LLGL2
Interspecies	M. mulatta-A. fusciceps	Homologous recombination	hsa03440	Other	12	29	0.00618974	MUS81;BLM;RAD51;EME1;RPA3;XRCC2;POLD1;TOP3A;XRCC3;RAD54L;SYCP3;BRCA2
Interspecies	M. mulatta-A. fusciceps	Huntingtons disease	hsa05016	Disease - Neural	48	193	0.0466405	COX7B;NDUFB8;DNAH1;NDUFA11;NDUFB6;NDUFB11;HDAC1;COX4I1;DCTN4;COX4I2;NDUFB3;ATP5C1;CLTA;ATP5J;COX7A2;ATP5H;ATP5G3;COX5B;ATP5G2;COX7C;CASP9;CREB3L3;CREB3L4;CASP3;POLR2C;POLR2E;UQCRFS1;POLR2F;NDUFV3;DNAI1;AP2M1;NDUFA7;DNAH10;APAF1;NDUFA5;BDNF;NDUFA2;SDHC;AP2B1;COX6C;GRIN2B;CREB3;CREB1;NDUFS6;TFAM;NDUFS2;HAP1;SLC25A5
Interspecies	M. mulatta-A. fusciceps	Insulin resistance	hsa04931	Disease - Metabolic	37	109	0.000339196	GSK3B;PTEN;PRKAG1;PIK3CD;PIK3R1;PYGL;FOXO1;IKBKB;PPP1CC;MAPK9;MAPK8;RPS6KA6;CREB3L3;CREB3L4;RPS6KA2;PCK2;CPT1A;NOS3;PDPK1;GFPT2;PRKCD;GFPT1;STAT3;NR1H3;CPT1B;PPP1CA;TNFRSF1A;NFKBIA;CREB3;IL6;CREB1;RPS6KB1;PPP1R3B;SLC27A6;TRIB3;SLC27A3;PPARA
Interspecies	M. mulatta-A. fusciceps	Metabolic pathways	hsa01100	Metabolism - General	293	1239	0.000266704	DMGDH;CDA;PANK3;CMAS;HPSE2;UXS1;ATP5C1;ABAT;ACSM5;ENO1;ACSM4;ENO3;GCSH;IL4I1;NDST1;LIPC;FLAD1;GLUL;EARS2;ST6GAL1;ATP6V1G1;ACOT8;ACSL6;CEL;UPB1;PISD;CYP27A1;BTD;MTHFD1;MTHFD2;HMBS;SUCLG1;LAP3;LIPT2;GCDH;MAOB;FAXDC2;RPN1;ATP5J;ATP5H;MTMR4;SDSL;GNS;ADH5;MTMR7;HSD11B1;CYP27B1;LDHA;SGPL1;INPP5A;RDH12;PNPO;PIP5K1A;HAO1;RIMKLB;HMGCLL1;ST3GAL1;ATP6V1C1;PCK2;FDFT1;PMM1;PMM2;MTHFR;PRDX6;BST1;CYP2C8;ALDH6A1…
Interspecies	M. mulatta-A. fusciceps	Mismatch repair	hsa03430	Other	10	23	0.00809954	RFC5;RFC3;LIG1;RFC1;RFC2;EXO1;RPA3;POLD1;PMS2;MLH1
Interspecies	M. mulatta-A. fusciceps	mTOR signaling pathway	hsa04150	Signaling	20	60	0.00914038	CAB39;CAB39L;PDPK1;RPS6;PTEN;PIK3CD;TSC1;IGF1;PIK3R1;HIF1A;IKBKB;RRAGA;RPS6KA6;RRAGC;RPS6KB1;RPS6KA2;RRAGD;DDIT4;MAPK1;EIF4E
Interspecies	M. mulatta-A. fusciceps	Non alcoholic fatty liver disease NAFLD	hsa04932	Disease - Metabolic	40	151	0.0263156	GSK3B;COX7B;NDUFB8;NDUFB6;NDUFA11;NDUFB11;COX4I1;COX4I2;NDUFB3;PRKAG1;PIK3CD;FASLG;COX7A2;PIK3R1;COX5B;COX7C;ADIPOR2;CDC42;IKBKB;MAPK9;CASP7;MAPK8;CASP3;LEPR;UQCRFS1;NDUFV3;BID;NDUFA7;NDUFA5;NDUFA2;NR1H3;SDHC;COX6C;TNFRSF1A;IL6;NDUFS6;LEP;DDIT3;NDUFS2;PPARA
Interspecies	M. mulatta-A. fusciceps	p53 signaling pathway	hsa04115	Signaling	25	69	0.00103209	STEAP3;CDKN1A;SERPINE1;PTEN;THBS1;CASP9;CCNB1;SESN3;ZMAT3;CASP3;SESN2;BID;RPRM;APAF1;GADD45A;IGFBP3;SHISA5;IGF1;GADD45G;DDB2;CDK4;CCNG2;CCNG1;MDM2;TP73
Interspecies	M. mulatta-A. fusciceps	Pancreatic cancer	hsa05212	Disease - Cancer	20	66	0.0267526	SMAD2;RALBP1;TGFB2;RALB;STAT3;ARAF;TGFA;PIK3CD;PIK3R1;BRCA2;EGFR;CASP9;CDC42;IKBKB;MAPK9;MAPK8;RAD51;CDK4;ERBB2;MAPK1
Interspecies	M. mulatta-A. fusciceps	Pantothenate and CoA biosynthesis	hsa00770	Metabolism - CofactorsVitamins	7	18	0.0480762	PANK3;DPYS;DPYD;ENPP1;ENPP3;UPB1;AASDHPPT
Interspecies	M. mulatta-A. fusciceps	Parkinsons disease	hsa05012	Disease - Neural	38	142	0.0255938	COX7B;NDUFB8;NDUFB6;NDUFA11;NDUFB11;COX4I1;COX4I2;NDUFB3;GNAI3;ATP5C1;ATP5J;UBE2L6;COX7A2;ATP5H;ATP5G3;ATP5G2;COX5B;COX7C;UBE2J1;GNAI2;CASP9;UCHL1;CASP3;UQCRFS1;NDUFV3;DRD1;NDUFA7;APAF1;NDUFA5;NDUFA2;SDHC;UBE2G2;COX6C;PINK1;TH;NDUFS6;NDUFS2;SLC25A5
Interspecies	M. mulatta-A. fusciceps	Pathways in cancer	hsa05200	Disease - Cancer	105	397	0.000637839	ITGA2B;ARAF;CBLB;FGF1;EDNRA;FGF9;MYC;SKP2;PDGFRA;RALBP1;TPM3;F2R;WNT5A;BCR;COL4A5;CSF1R;CTBP2;CTBP1;MAX;LPAR1;TGFA;LPAR3;PIK3R1;RASGRP2;HIF1A;FOXO1;HSP90B1;DVL1;SMAD2;WNT10B;FZD3;TGFB2;FZD5;IGF1;NFKBIA;IL6;CXCL12;FGF14;CDK4;MDM2;BCL2;GNAS;FGF10;GSK3B;CDKN1A;CDKN1B;HSP90AB1;LAMC3;PTEN;PIK3CD;FASLG;BRCA2;GLI2;IKBKB;CASP9;GNGT2;SUFU;CASP3;BDKRB2;NKX3-1;APPL1;APC2;HSP90AA1;ITGA3;TRAF1;AXIN2;TRAF3;TRA…
Interspecies	M. mulatta-A. fusciceps	Platelet activation	hsa04611	Other	33	122	0.0308003	SRC;ITGA2B;SNAP23;GNAI3;PIK3CD;ADCY1;PIK3R1;RASGRP2;ADCY7;ACTB;MYLK;MYLK4;GNAI2;GNA13;PPP1CC;TBXA2R;P2RY1;PRKG2;MAPK1;LYN;PRKCI;PLA2G4F;SYK;VWF;NOS3;F2R;FGG;PPP1CA;COL3A1;COL1A2;STIM1;BTK;GNAS
Interspecies	M. mulatta-A. fusciceps	PPAR signaling pathway	hsa03320	Signaling	21	69	0.0225163	CPT1A;PDPK1;SCD5;ACSL6;NR1H3;CYP7A1;CPT1B;CYP27A1;FABP1;FABP3;FABP4;SCD;ACOX1;FABP6;ME1;SLC27A6;PPARA;PLTP;RXRG;ACSBG2;PCK2
Interspecies	M. mulatta-A. fusciceps	Primary immunodeficiency	hsa05340	Disease - Immune	12	37	0.0472324	ZAP70;CD79A;CD8B;LCK;RFX5;BTK;IL7R;IL2RG;CD3E;JAK3;ADA;UNG
Interspecies	M. mulatta-A. fusciceps	Prostate cancer	hsa05215	Disease - Cancer	30	89	0.00134304	GSK3B;CDKN1A;CDKN1B;HSP90AB1;GSTP1;ARAF;PTEN;TGFA;PIK3CD;PIK3R1;EGFR;FOXO1;HSP90B1;CASP9;IKBKB;CREB3L3;CREB3L4;ERBB2;PDGFC;MAPK1;NKX3-1;PDGFRA;HSP90AA1;PDPK1;IGF1;NFKBIA;CREB3;CREB1;BCL2;MDM2
Interspecies	M. mulatta-A. fusciceps	Protein processing in endoplasmic reticulum	hsa04141	Other	45	169	0.0177855	PPP1R15A;HSP90AB1;SAR1A;UBE2D2;SEL1L;RPN1;DERL2;SEL1L2;RNF5;HSP90B1;UBE2J1;DNAJB2;ATXN3;MAPK9;SEC61A1;MAPK8;GANAB;MAN1A2;BAG1;DNAJC5G;FBXO6;BAK1;SEC62;SIL1;TXNDC5;HSP90AA1;SSR4;FBXO2;EDEM1;EIF2AK1;SSR2;UBE2E3;UBE2E1;EIF2AK2;YOD1;UBE2G2;DNAJC3;DDIT3;DNAJA2;ERP29;BCL2;PREB;STUB1;RNF185;HSPA1A
Interspecies	M. mulatta-A. fusciceps	Purine metabolism	hsa00230	Metabolism - Nucleotides	52	176	0.00115211	NUDT2;ATIC;ZNRD1;GUK1;ENPP1;ENPP4;ENPP3;NUDT16;PDE8A;PDE4D;NME3;NME1;PKM;NME6;NME7;POLR1A;POLR1B;POLR1C;PRPS2;PRPS1;CANT1;PDE1C;PDE1B;AK3;GMPR;AK4;ADCY1;AK6;ADCY7;AK7;NT5C;POLR2C;POLD1;POLR2E;POLR2F;PDE6A;ADSS;ADCY10;PDE10A;IMPDH1;POLE2;NT5C1A;IMPDH2;POLR3E;POLE3;PDE3A;PDE7B;NT5C1B-RDH14;ALLC;POLR3K;ITPA;ADA
Interspecies	M. mulatta-A. fusciceps	Pyrimidine metabolism	hsa00240	Metabolism - Nucleotides	36	105	0.000325672	CDA;DTYMK;CANT1;DPYS;NUDT2;NT5C;ZNRD1;POLR2C;POLD1;POLR2E;POLR2F;TK2;TK1;UPP1;TXNRD2;NME3;CTPS1;UPB1;NME1;DHODH;NME6;NME7;POLR1A;POLE2;NT5C1A;POLR1B;POLR3E;POLE3;DPYD;POLR1C;CMPK2;NT5C1B-RDH14;UMPS;POLR3K;DCTPP1;ITPA
Interspecies	M. mulatta-A. fusciceps	Ribosome	hsa03010	Cell - Structure	38	137	0.0146484	RPL4;RPL5;MRPS14;MRPL18;RPLP1;MRPL19;MRPL16;MRPL13;MRPL35;MRPL32;MRPL3;RPS14;RPL7A;MRPL2;RPL18A;RPL14;RPL15;RPL37;RPS27A;RPL19;RPS12;RPS8;RPL23;RPS5;RPL22;RPS6;MRPL27;MRPS2;RPSA;MRPL24;MRPS6;MRPL21;MRPS5;RPS28;RPL24;RPL29;RSL24D1;RPS23
Interspecies	M. mulatta-A. fusciceps	Signaling pathways regulating pluripotency of stem cells	hsa04550	Other	37	142	0.0398669	GSK3B;BMPR2;ONECUT1;PIK3CD;PIK3R1;BMI1;ACVR1B;SOX2;WNT11;ACVR1C;MYC;DVL1;MAPK1;SKIL;JAK3;SMAD2;APC2;WNT10B;SMAD1;PCGF6;FZD3;FZD5;PCGF5;PCGF2;WNT5A;STAT3;IGF1;HNF1A;AXIN2;ACVR2A;POU5F1;ID1;ID3;TCF3;IL6ST;FGFR4;NODAL
Interspecies	M. mulatta-A. fusciceps	Small cell lung cancer	hsa05222	Disease - Cancer	27	86	0.00684349	CDKN1B;LAMC3;MAX;LAMA1;ITGA2B;LAMA3;PTEN;PIK3CD;PIK3R1;CASP9;IKBKB;MYC;SKP2;RXRG;LAMB3;APAF1;NOS2;ITGA3;TRAF1;NFKBIA;CDK4;TRAF3;TRAF5;BCL2;COL4A5;ITGA6;BIRC7
Interspecies	M. mulatta-A. fusciceps	Tight junction	hsa04530	Cell - Adhesion	38	139	0.018451	RAB3B;EPB41;SRC;PTEN;GNAI3;CLDN1;YBX3;ACTB;GNAI2;CDC42;PARD6B;EPB41L3;CTNNA1;MYL10;JAM2;MAGI1;PRKCI;MAGI3;PRKCD;RRAS2;ACTN4;SHROOM1;MPP5;SHROOM4;MYLPF;CLDN11;CLDN6;MYL5;CLDN4;CLDN3;MRAS;CLDN15;CDK4;EXOC4;CLDN18;HCLS1;CLDN16;LLGL2
Interspecies	M. mulatta-A. fusciceps	Vasopressin regulated water reabsorption	hsa04962	Other	14	44	0.0393818	DCTN5;RAB5B;DCTN4;DYNLL1;RAB11A;DYNC2LI1;CREB3;CREB1;CREB3L3;CREB3L4;ARHGDIA;GNAS;AVP;RAB5A
Interspecies	M. mulatta-C. jacchus	Adipocytokine signaling pathway	hsa04920	Signaling	23	70	0.0127011	PRKAB2;CPT1A;STAT3;PRKAG1;TNFRSF1B;ADIPOR1;CPT1C;PRKAB1;TNF;CPT1B;RXRB;POMC;IKBKB;MAPK9;MAPK8;RXRA;LEP;LEPR;PRKCQ;PCK1;PPARA;ACSBG2;NFKBIB
Interspecies	M. mulatta-C. jacchus	Aldosterone regulated sodium reabsorption	hsa04960	Other	13	39	0.0475488	PRKCG;PDPK1;ATP1A4;PIK3CD;ATP1B3;IGF1;ATP1B2;PIK3R5;SLC9A3R2;HSD11B2;SCNN1B;MAPK1;KCNJ1
Interspecies	M. mulatta-C. jacchus	Alzheimer's disease	hsa05010	Disease - Neural	46	168	0.0252657	GSK3B;COX7B;NDUFB8;NDUFB6;NDUFA11;CALML6;NDUFB11;NDUFB4;COX4I1;NDUFB3;PSEN2;ATP5C1;ATP5J;COX7A2;ATP2A1;ATP5H;ATP5G2;COX5B;TNF;COX7C;HSD17B10;RYR3;APH1A;CASP9;APH1B;CASP3;UQCRFS1;MAPK1;NDUFV3;CACNA1S;APOE;BID;APAF1;NDUFA5;BAD;NDUFA2;NDUFA1;SDHC;GRIN2C;COX6C;CDK5;NDUFS6;UQCRC2;MAPT;CALM1;GAPDH
Interspecies	M. mulatta-C. jacchus	AMPK signaling pathway	hsa04152	Signaling	35	124	0.0304957	PFKFB1;PFKFB3;CAB39;CAB39L;PRKAG1;PIK3CD;FOXO3;ADIPOR1;ELAVL1;FOXO1;PIK3R5;LIPE;GYS1;CREB3L3;CREB3L4;LEPR;PCK1;RAB8A;PRKAB2;CPT1A;PDPK1;SCD5;TSC1;IGF1;PPP2R5C;CPT1C;PRKAB1;CPT1B;CCNA2;CREB3;RAB14;SCD;LEP;RPS6KB2;PPARG
Interspecies	M. mulatta-C. jacchus	Arginine and proline metabolism	hsa00330	Metabolism - AminoAcids	20	50	0.00156251	AOC1;ARG2;CKM;MAOB;NOS2;ARG1;AMD1;ODC1;PYCR1;AZIN2;CNDP1;AGMAT;SRM;ALDH4A1;CKMT2;DAO;P4HA3;ALDH18A1;CKB;L3HYPDH
Interspecies	M. mulatta-C. jacchus	Axon guidance	hsa04360	Neural - Axon	35	127	0.0423058	EPHB6;GSK3B;NRP1;ROBO3;SEMA7A;SEMA3C;SEMA3A;SEMA3G;GNAI3;SEMA3E;SEMA3F;NTN1;EFNB2;CDC42;EFNB3;ABLIM3;DPYSL5;RAC3;MAPK1;PLXNA3;NCK1;NTNG1;SEMA4A;SEMA6C;NTNG2;SEMA6A;SEMA4D;UNC5A;EPHA8;SEMA4B;NFATC4;EFNA1;CXCL12;CDK5;FES
Interspecies	M. mulatta-C. jacchus	Basal cell carcinoma	hsa05217	Disease - Cancer	19	55	0.0128042	GSK3B;WNT10B;FZD7;WNT7B;WNT5A;WNT8A;WNT8B;WNT7A;AXIN2;WNT16;GLI1;GLI2;BMP4;SMO;SUFU;DVL1;DVL3;WNT1;WNT2
Interspecies	M. mulatta-C. jacchus	Biosynthesis of amino acids	hsa01230	Metabolism - AminoAcids	25	74	0.00653805	PRPS2;PRPS1;RPEL1;GPT;SDSL;ENO3;MAT2A;PGK1;GLUL;ARG2;TPI1;PKLR;ARG1;PYCR1;MAT1A;ASS1;PC;PKM;PSAT1;CTH;ALDH18A1;ACO2;ALDOB;NAGS;GAPDH
Interspecies	M. mulatta-C. jacchus	Biosynthesis of unsaturated fatty acids	hsa01040	Metabolism - Lipids	9	23	0.034844	PECR;FADS2;ACOT7;SCD;ACOX1;SCD5;TECR;ELOVL6;HSD17B12
Interspecies	M. mulatta-C. jacchus	Cell cycle	hsa04110	Other	35	124	0.0304957	GSK3B;CDKN1A;HDAC1;TTK;CDC14B;CDC20;ORC5;ORC4;CCNB1;CDC45;YWHAQ;E2F2;E2F5;SKP2;ZBTB17;TGFB1;PLK1;CDC6;GADD45G;SMC1B;CCNA2;WEE1;RBL1;CDK6;WEE2;TFDP2;CDK4;MDM2;CDK1;MCM4;MCM5;MCM6;MAD1L1;MAD2L1;MCM2
Interspecies	M. mulatta-C. jacchus	Collecting duct acid secretion	hsa04966	Other	10	27	0.0392755	ATP6V1A;ATP6V1G1;CA2;SLC4A1;ATP6V0D1;ATP6V0C;ATP6V1D;ATP6V1C1;ATP6V1B1;ATP6V1F
Interspecies	M. mulatta-C. jacchus	DNA replication	hsa03030	Other	16	36	0.00121296	RFC5;RNASEH2C;RFC3;FEN1;LIG1;RFC1;RFC2;RPA3;POLE2;POLD1;POLD2;MCM4;MCM5;MCM6;DNA2;MCM2
Interspecies	M. mulatta-C. jacchus	Hedgehog signaling pathway	hsa04340	Signaling	19	50	0.00402047	GSK3B;WNT10B;WNT7B;WNT5A;WNT8A;WNT8B;WNT7A;LRP2;WNT16;GLI1;GLI2;BMP4;SMO;RAB23;SUFU;WNT1;BTRC;WNT2;CSNK1G2
Interspecies	M. mulatta-C. jacchus	Insulin resistance	hsa04931	Disease - Metabolic	33	109	0.0127281	GSK3B;PTEN;PRKAG1;PIK3CD;TNF;FOXO1;PIK3R5;PPP1CB;IKBKB;PPP1CC;GYS1;MAPK9;MAPK8;CREB3L3;CREB3L4;PCK1;PRKAB2;CPT1A;PDPK1;GFPT2;NR1H2;PRKCD;STAT3;NR1H3;PRKAB1;CPT1B;CREB3;RPS6KB2;PRKCQ;TRIB3;SLC27A3;PPARA;SLC27A2
Interspecies	M. mulatta-C. jacchus	Intestinal immune network for IgA production	hsa04672	Immune	16	48	0.029902	CCL25;IL15RA;TGFB1;ITGA4;IL15;CD80;TNFSF13B;IL5;CXCL12;HLA-DPB1;TNFRSF17;MADCAM1;CCL28;CCR10;HLA-DQB1;HLA-DPA1
Interspecies	M. mulatta-C. jacchus	Metabolic pathways	hsa01100	Metabolism - General	303	1239	0.000813296	DMGDH;CDA;PANK2;CMAS;HPSE2;UXS1;ATP5C1;ABAT;ACSM5;ACSM4;ENO3;GBA2;GCSH;IL4I1;ANPEP;PLCE1;GLUL;ALG8;ST6GAL1;ATP6V1G1;ACOT8;CEL;BTD;MTHFD1;MTHFD2;UPRT;UQCRC2;CYP2E1;ATP6V0D1;CDS1;MTMR1;GCDH;MAOB;RPN1;ATP5J;ATP5H;MTMR4;SDSL;PLA2G7;GNS;ADH5;MTMR7;ACMSD;HSD11B1;UGT8;LDHA;SGPL1;RDH12;AFMID;RDH16;PNPO;PIP5K1A;PCK1;RIMKLB;HMGCLL1;ST3GAL1;ATP6V1C1;PMM2;SLC33A1;PYCR1;PRDX6;ACER1;BHMT;ALDH6A1;ADI1;CYP2S1;CY…
Interspecies	M. mulatta-C. jacchus	Mismatch repair	hsa03430	Other	10	23	0.0119261	RFC5;RFC3;LIG1;RFC1;RFC2;MSH3;RPA3;POLD1;POLD2;MLH1
Interspecies	M. mulatta-C. jacchus	mTOR signaling pathway	hsa04150	Signaling	19	60	0.0324688	PRKCG;CAB39;CAB39L;PDPK1;RPS6;PTEN;PIK3CD;TSC1;IGF1;TNF;PIK3R5;IKBKB;RRAGA;EIF4E1B;RRAGD;RPS6KB2;DDIT4;MAPK1;EIF4E
Interspecies	M. mulatta-C. jacchus	Neurotrophin signaling pathway	hsa04722	Neural - Signaling	34	120	0.0309306	SHC4;GSK3B;CAMK2D;CALML6;PSEN2;PIK3CD;FASLG;FOXO3;CRKL;PIK3R5;CDC42;IKBKB;MAPK9;MAPK8;RAP1A;IRAK1;IRAK2;NTF3;MAPK1;SH2B3;SH2B1;NTRK1;NGFR;NTRK2;BAD;RIPK2;SORT1;PDPK1;PRKCD;MATK;BCL2;CALM1;TP73;NFKBIB
Interspecies	M. mulatta-C. jacchus	NFkappa B signaling pathway	hsa04064	Signaling	28	93	0.0220952	BCL2A1;LY96;TNFRSF11A;PTGS2;TNF;RELB;TNFSF13B;IKBKB;IRAK1;PLAU;TRIM25;LBP;CCL19;PIAS4;CCL21;CFLAR;TRAF1;TICAM1;CXCL12;TRAF3;LCK;TRAF5;BCL2;BTK;TAB3;PRKCQ;LTB;CARD11
Interspecies	M. mulatta-C. jacchus	Nitrogen metabolism	hsa00910	Metabolism - Energy	7	17	0.0459864	CA12;CA3;CA2;CA4;CA6;GLUL;CA14
Interspecies	M. mulatta-C. jacchus	Non alcoholic fatty liver disease NAFLD	hsa04932	Disease - Metabolic	44	151	0.00955293	GSK3B;COX7B;NDUFB8;NDUFB6;NDUFA11;NDUFB11;NDUFB4;COX4I1;NDUFB3;PRKAG1;PIK3CD;FASLG;COX7A2;ADIPOR1;COX5B;TNF;COX7C;PIK3R5;CDC42;IKBKB;MAPK9;MAPK8;RXRA;CASP3;LEPR;UQCRFS1;NDUFV3;BID;PRKAB2;TGFB1;PKLR;NDUFA5;NDUFA2;NDUFA1;NR1H3;SDHC;COX6C;PRKAB1;NDUFS6;LEP;DDIT3;UQCRC2;CYP2E1;PPARA
Interspecies	M. mulatta-C. jacchus	p53 signaling pathway	hsa04115	Signaling	25	69	0.00228242	STEAP3;CDKN1A;SERPINE1;PTEN;PPM1D;CASP9;CCNB1;PERP;CASP3;BID;RPRM;APAF1;IGFBP3;SHISA5;IGF1;GADD45G;DDB2;CDK6;RRM2B;CDK4;CCNG2;CCNG1;CDK1;MDM2;TP73
Interspecies	M. mulatta-C. jacchus	Pancreatic cancer	hsa05212	Disease - Cancer	20	66	0.0448354	RALBP1;TGFB1;BAD;STAT3;ARAF;TGFA;PIK3CD;BRCA2;PIK3R5;CASP9;CDC42;IKBKB;MAPK9;MAPK8;CDK6;RAD51;CDK4;E2F2;RAC3;MAPK1
Interspecies	M. mulatta-C. jacchus	Pathways in cancer	hsa05200	Disease - Cancer	109	397	0.000891212	CSF3R;ARAF;FGF2;CRKL;FGF5;EDNRA;SKP2;PRKCG;PDGFRA;RALBP1;TPM3;DAPK2;F2R;WNT5A;PIAS2;SMO;MSH3;COL4A6;COL4A5;CTBP2;CTBP1;MAX;TGFA;LPAR3;FOXO1;PIK3R5;DVL1;DVL3;WNT1;WNT2;FGF21;WNT10B;TGFB1;JUP;FZD7;IGF1;GNG11;BMP4;CXCL12;CDK6;FGF14;CDK4;MDM2;BCL2;GNAS;GNB3;GNB5;FGF11;FGF10;RET;GSK3B;CDKN1A;HSP90AB1;PTEN;PIK3CD;FASLG;GLI1;BRCA2;GLI2;IKBKB;CASP9;GNGT2;SUFU;CASP3;RAC3;ITGAV;NKX3-1;APPL1;ITGA3;MMP1;TRAF…
Interspecies	M. mulatta-C. jacchus	PPAR signaling pathway	hsa03320	Signaling	23	69	0.0105651	CPT1A;MMP1;PDPK1;SCD5;NR1H3;DBI;CPT1C;CYP7A1;CPT1B;RXRB;FABP1;FADS2;FABP3;RXRA;FABP4;SCD;ACOX1;PPARG;PCK1;PPARA;SLC27A2;PLTP;ACSBG2
Interspecies	M. mulatta-C. jacchus	Purine metabolism	hsa00230	Metabolism - Nucleotides	47	176	0.0362332	PRPS2;PRPS1;PDE1C;PDE1B;AK1;GMPS;AK3;GMPR;NUDT2;AK4;AK6;PAPSS2;NT5C;GUK1;POLD1;TWISTNB;POLD2;ENPP1;POLR2F;ENPP4;PDE8A;ADSS;POLR2K;GUCY1A2;PKLR;PDE4D;NME3;DCK;NME1;ADCY10;NT5C3B;PKM;PDE10A;NME6;RRM2B;NME7;POLE2;NT5C1A;POLR1B;POLR3E;POLR1C;PDE3A;POLR1E;POLR3H;PDE7B;NT5C1B-RDH14;POLR3K
Interspecies	M. mulatta-C. jacchus	Pyrimidine metabolism	hsa00240	Metabolism - Nucleotides	39	105	8.78944e-05	CDA;DTYMK;DPYS;NUDT2;TYMS;TYMP;NT5C;POLD1;TWISTNB;POLD2;POLR2F;TK2;TK1;UPP1;POLR2K;TXNRD3;TXNRD2;NME3;CTPS1;DCK;UCKL1;NME1;DHODH;NT5C3B;NME6;RRM2B;NME7;POLE2;NT5C1A;POLR1B;POLR3E;DPYD;POLR1C;POLR1E;CMPK2;POLR3H;UPRT;NT5C1B-RDH14;POLR3K
Interspecies	M. mulatta-C. jacchus	Rheumatoid arthritis	hsa05323	Disease - Immune	26	90	0.0434121	ATP6V1A;CSF1;CD80;TNFRSF11A;ITGAL;TNF;TNFSF13B;CTSL;ATP6V1D;ATP6V1C1;HLA-DPA1;ATP6V1F;ATP6V1G1;TGFB1;ATP6AP1;MMP1;IL15;CXCL12;IL23A;HLA-DPB1;TEK;LTB;ATP6V0D1;ATP6V0C;HLA-DQB1;ATP6V1B1
Interspecies	M. mulatta-C. jacchus	Ribosome	hsa03010	Cell - Structure	45	137	0.00067656	RPL4;RPL5;MRPS14;MRPL18;RPLP1;MRPL19;MRPS10;RPL8;RPL9;MRPL13;MRPL35;MRPL10;MRPL32;MRPL3;RPS14;RPL7A;RPL18A;RPL36AL;RPL14;RPLP2;RPL15;RPL37;RPS27A;RPL19;RPS12;RPS8;RPL23;RPS5;RPL22;RPS6;MRPS18A;MRPS2;RPSA;MRPS7;MRPL24;MRPL21;MRPS5;MRPS18C;RPS28;MRPS9;RPL24;RPL22L1;RPL29;RSL24D1;RPS23
Interspecies	M. mulatta-C. jacchus	Small cell lung cancer	hsa05222	Disease - Cancer	26	86	0.0253768	MAX;PTEN;PIK3CD;PTGS2;PIK3R5;RXRB;CASP9;IKBKB;RXRA;E2F2;ITGAV;SKP2;LAMB3;APAF1;NOS2;ITGA3;LAMB4;TRAF1;PIAS2;CDK6;CDK4;TRAF3;TRAF5;BCL2;COL4A6;COL4A5
Interspecies	M. mulatta-C. jacchus	Sphingolipid metabolism	hsa00600	Metabolism - Lipids	16	47	0.0245547	ARSA;CERS6;SGMS1;SPHK2;SPHK1;GBA2;GALC;ACER1;NEU3;UGT8;SGPL1;SPTLC2;DEGS2;KDSR;GLA;ENPP7
Interspecies	M. mulatta-C. jacchus	Vitamin digestion and absorption	hsa04977	Digestion - And - Absorption	10	24	0.0166962	SLC5A6;CUBN;SCARB1;SLC46A1;BTD;SLC23A1;SLC52A3;SLC19A3;APOA4;PLB1
Interspecies	M. mulatta-E. patas	Alzheimer's disease	hsa05010	Disease - Neural	10	168	0.00994468	COX7B;CASP7;NDUFB4;COX4I1;NDUFA2;NDUFA1;UQCRFS1;CACNA1S;COX5B;COX7C
Interspecies	M. mulatta-E. patas	Biosynthesis of amino acids	hsa01230	Metabolism - AminoAcids	5	74	0.0380256	ARG1;PGAM1;PGAM2;ALDOB;SDSL
Interspecies	M. mulatta-E. patas	Cardiac muscle contraction	hsa04260	Other	6	78	0.013492	COX7B;COX4I1;UQCRFS1;CACNA1S;COX5B;COX7C
Interspecies	M. mulatta-E. patas	Glycine serine and threonine metabolism	hsa00260	Metabolism - AminoAcids	5	40	0.00308675	BHMT;PGAM1;PGAM2;PIPOX;SDSL
Interspecies	M. mulatta-E. patas	Hematopoietic cell lineage	hsa04640	Other	6	88	0.0231577	CD4;IL4R;ITGA2B;CD1D;CD3E;CD22
Interspecies	M. mulatta-E. patas	Metabolic pathways	hsa01100	Metabolism - General	41	1239	0.042001	ATP6V1A;COX7B;TPH1;HPSE2;NDUFB4;COX4I1;PIGP;COX17;ALOX15;COX5B;SDSL;COX7C;FTCD;ACMSD;HSD11B1;ZNRD1;UQCRFS1;AOX1;GPAT2;PCK1;ATP6V1F;KL;ARG1;SPHK1;PGAM1;PGAM2;NDUFA2;NDUFA1;PIPOX;AKR1C4;CHIT1;MGAT4C;ACER1;BHMT;P4HA3;MTHFD2L;RGN;IDNK;DEGS2;ALDOB;ACSBG2
Interspecies	M. mulatta-E. patas	Neuroactive ligand receptor interaction	hsa04080	Neural - Signaling	12	277	0.0471963	P2RY13;VIPR2;CALCR;CCKBR;GPR35;HTR1D;BDKRB2;PTH2R;GPR83;LPAR4;GABRE;PRLR
Interspecies	M. mulatta-E. patas	Non alcoholic fatty liver disease NAFLD	hsa04932	Disease - Metabolic	10	151	0.00481117	CDC42;COX7B;CASP7;NDUFB4;COX4I1;NDUFA2;NDUFA1;UQCRFS1;COX5B;COX7C
Interspecies	M. mulatta-E. patas	Oxidative phosphorylation	hsa00190	Metabolism - Energy	11	133	0.000528149	ATP6V1A;COX7B;NDUFB4;COX4I1;COX17;NDUFA2;NDUFA1;UQCRFS1;COX5B;COX7C;ATP6V1F
Interspecies	M. mulatta-E. patas	Parkinsons disease	hsa05012	Disease - Neural	9	142	0.00960984	COX7B;NDUFB4;COX4I1;NDUFA2;NDUFA1;UQCRFS1;COX5B;SNCAIP;COX7C
Interspecies	M. mulatta-E. patas	Regulation of actin cytoskeleton	hsa04810	Other	10	214	0.0437943	MYLPF;FGD3;CDC42;FGF8;ITGA2B;BDKRB2;MYL10;PAK3;FGF10;MYLK4
Interspecies	M. mulatta-E. patas	Rheumatoid arthritis	hsa05323	Disease - Immune	7	90	0.00742514	ATP6V1A;CD80;MMP3;LTB;TLR4;HLA-DQB1;ATP6V1F
Interspecies	M. mulatta-E. patas	Ribosome	hsa03010	Cell - Structure	9	137	0.00768209	RPS17;RPS8;MRPS14;MRPS11;RPL14;MRPL16;MRPL15;RPS27A;MRPL35
Interspecies	M. mulatta-S. syndactylus	Alzheimer's disease	hsa05010	Disease - Neural	42	168	0.0139524	GSK3B;COX7B;NDUFB8;NDUFA11;CALML6;NDUFB11;NDUFB5;COX4I1;NDUFB3;PSEN2;ATP5J;COX7A2;ATP5H;ATP5G3;COX5B;TNF;COX7C;HSD17B10;ATP5B;GRIN2A;CASP7;APH1B;CASP8;CASP3;UQCRFS1;MAPK1;NOS1;BID;NDUFA2;SDHC;SDHA;ATP5F1;GRIN2B;BACE1;BACE2;NDUFS8;CDK5;IL1B;NDUFAB1;FAS;MAPT;CALM1
Interspecies	M. mulatta-S. syndactylus	Apoptosis	hsa04210	Other	35	140	0.023178	BCL2A1;TRADD;CTSZ;PIK3CD;CTSW;TNF;ACTB;LMNB2;CASP7;MAPK8;TUBA1B;CASP8;CASP3;CTSH;MAPK1;CTSF;BAK1;BID;CTSB;DFFB;PARP3;ENDOG;PARP1;GADD45A;PDPK1;DAB2IP;TRAF1;CFLAR;EIF2S1;GADD45G;DDIT3;BCL2;FAS;TUBA8;BCL2L1
Interspecies	M. mulatta-S. syndactylus	cAMP signaling pathway	hsa04024	Signaling	47	199	0.0265868	CALML6;PTGER2;ADCY4;GNAI3;ATP1A4;PIK3CD;ADCY1;ADCY7;ADCY6;GLI3;LIPE;HTR6;GRIN2A;EDNRA;MAPK8;RAP1A;PLN;CREB3L4;CREB3L1;MAPK1;CNGA3;TNNI3;CNGA4;PRKACA;CAMK2G;GHSR;BDNF;PDE4D;F2R;HTR1D;NPY1R;HTR1A;ATP2B4;ATP1B3;ATP2B2;GRIN2B;TSHR;VAV2;ADCY10;ACOX1;FSHR;PDE3A;GHRL;CALM1;PPARA;CFTR;CNGB1
Interspecies	M. mulatta-S. syndactylus	Collecting duct acid secretion	hsa04966	Other	9	27	0.0411231	ATP6V1A;ATP6V1G1;ATP6V0D1;ATP6V0C;ATP6V1D;ATP6V1C1;ATP6V1F;ATP6V0A1;ATP6V1C2
Interspecies	M. mulatta-S. syndactylus	Focal adhesion	hsa04510	Cell - Adhesion	49	202	0.0149683	GSK3B;MYLK2;LAMC3;FLT4;ITGA2B;PIK3CD;ACTB;ARHGAP35;CRKL;MYLK;MYLK4;CCND3;ITGB8;PDGFRA;ITGA4;VWF;ITGA3;PDPK1;PGF;VAV2;RAPGEF1;COL4A5;COL6A3;PPP1R12B;CRK;TNXB;SHC1;LAMA1;PDGFB;THBS4;CDC42;VTN;MAPK8;RAP1A;RELN;PDGFD;PDGFC;CHAD;ERBB2;MAPK1;CAV2;CAV1;IGF1;PARVB;COL1A1;COL1A2;PARVG;COL9A1;BCL2
Interspecies	M. mulatta-S. syndactylus	GABAergic synapse	hsa04727	Neural - Synaptic - Processes	23	88	0.0363047	GABRB3;GABRA1;GABARAPL1;SLC38A1;ADCY4;CACNA1B;GNAI3;ABAT;SLC6A11;ADCY1;SLC6A1;ADCY7;ADCY6;GNG13;GABRG1;TRAK2;GNG10;GNGT2;GNB3;HAP1;GABRE;PRKACA;SLC38A2
Interspecies	M. mulatta-S. syndactylus	Gastric acid secretion	hsa04971	Digestion - And - Absorption	21	74	0.0185882	MYLK2;KCNJ10;CALML6;ADCY4;ATP1A4;GNAI3;ATP1B3;ADCY1;ADCY7;ADCY6;ACTB;MYLK;MYLK4;SLC9A4;CALM1;EZR;PRKACA;KCNK2;CAMK2G;KCNJ1;CFTR
Interspecies	M. mulatta-S. syndactylus	Glycerolipid metabolism	hsa00561	Metabolism - Lipids	19	59	0.00599003	AGPAT5;DGKE;DGKD;DGAT1;AKR1B1;CEL;AGPAT1;AGPAT2;AGPAT3;AGPAT4;ALDH1B1;LIPG;PNPLA3;GPAT2;LPIN1;MGLL;LPIN3;DGKH;ALDH9A1
Interspecies	M. mulatta-S. syndactylus	Glycerophospholipid metabolism	hsa00564	Metabolism - Lipids	24	95	0.047509	AGPAT5;CDS1;DGKE;PCYT1B;PLA2G4F;DGKD;LPGAT1;PNPLA7;GPCPD1;AGPAT1;TAZ;CRLS1;AGPAT2;AGPAT3;AGPAT4;PHOSPHO1;ETNK2;GPD2;LPCAT2;GPAT2;LPIN1;LPIN3;DGKH;CDS2
Interspecies	M. mulatta-S. syndactylus	Intestinal immune network for IgA production	hsa04672	Immune	14	48	0.0393915	CCL25;ITGA4;IL15;IL6;HLA-DMA;IL5;HLA-DPB1;CCR9;HLA-DRA;TNFRSF17;MADCAM1;CCR10;HLA-DQB1;HLA-DPA1
Interspecies	M. mulatta-S. syndactylus	Metabolic pathways	hsa01100	Metabolism - General	258	1239	0.00468703	PGAP1;HPSE2;UXS1;ABAT;ENO1;ACSM4;ENO3;NDST1;HYKK;NDST4;ANPEP;LIPG;NDST3;NAMPT;SEPHS1;EARS2;ST6GAL1;ATP6V1G1;ACOT8;SDS;ALG6;GLCE;CEL;CMBL;MTHFD2;UPRT;CYP2E1;ATP6V0D1;LIPT2;CDS1;GCDH;MAOA;ATP5J;ATP5H;ADH5;HSD11B1;ATP5B;CYP27B1;DGUOK;UGCG;LDHA;INPP5A;RDH12;RDH11;RDH16;ST8SIA5;PCK1;RIMKLB;HMGCLL1;ST3GAL1;ARSB;ATP6V1C1;ST3GAL2;ATP6V1C2;PCK2;ATP6V0A1;SLC33A1;MCAT;ACADSB;ACER2;ACER1;BHMT;ALDH6A1;POLA2;A…
Interspecies	M. mulatta-S. syndactylus	Neuroactive ligand receptor interaction	hsa04080	Neural - Signaling	63	277	0.0255736	NPFFR2;GABRB3;NPFFR1;THRB;HTR2C;PRL;PTH1R;MC4R;HTR6;EDNRA;EDNRB;GRM6;GNRHR;PTGDR;CHRNB2;CHRNB1;GHSR;CHRNB4;GRID2;NPY5R;F2R;AVPR2;TACR2;NPY1R;AVPR1A;OPRM1;GABRG1;ADRB3;FSHR;APLNR;OPRD1;CHRNA1;PTGFR;CHRNA3;CALCRL;CHRNA5;PTGER2;PTAFR;LPAR1;LPAR3;GPR83;PLG;LPAR4;MCHR2;GLRA1;GRIN2A;GLRA3;CALCR;CHRNE;P2RY1;S1PR3;GPR156;GABRE;GABRA1;HTR1D;HTR1A;TRPV1;GRIN2B;TSHR;P2RX7;P2RX6;P2RX3;P2RX1
Interspecies	M. mulatta-S. syndactylus	Other types of Oglycan biosynthesis	hsa00514	Metabolism - Glycan	11	31	0.0155931	POMT2;ST6GAL1;POFUT2;POGLUT1;POFUT1;B3GAT2;MGAT5B;B3GAT1;POMT1;CHST10;GXYLT2
Interspecies	M. mulatta-S. syndactylus	Oxidative phosphorylation	hsa00190	Metabolism - Energy	35	133	0.0107004	ATP6V1A;COX7B;NDUFB8;NDUFA11;NDUFB11;COX15;NDUFB5;COX4I1;NDUFB3;ATP5J;COX7A2;ATP5H;ATP5G3;ATP12A;COX5B;COX7C;ATP5B;UQCRFS1;ATP6V1D;ATP6V1C1;COX10;ATP6V1F;ATP6V0A1;ATP6V1C2;ATP6V1G1;ATP6AP1;NDUFA2;SDHC;SDHA;ATP5F1;NDUFS8;PPA1;NDUFAB1;ATP6V0D1;ATP6V0C
Interspecies	M. mulatta-S. syndactylus	p53 signaling pathway	hsa04115	Signaling	22	69	0.00372333	CDKN1A;GADD45A;SERPINE1;SIAH1;SHISA5;IGF1;RCHY1;SERPINB5;GADD45G;DDB2;CCND3;CDK6;CASP8;RRM2B;SESN3;ZMAT3;CASP3;MDM2;FAS;SFN;BID;TP73
Interspecies	M. mulatta-S. syndactylus	Pathways in cancer	hsa05200	Disease - Cancer	86	397	0.0339546	GSK3B;CDKN1A;HSP90AB1;LAMC3;ITGA2B;SLC2A1;PIK3CD;CBLB;FGF1;FGF2;GLI3;CRKL;SHH;EDNRA;FGF8;EDNRB;GNGT2;CASP8;CASP3;PRKACA;SKP2;NKX3-1;APPL1;APC2;PDGFRA;HSP90AA1;RALBP1;ITGA3;DCC;F2R;WNT5A;TRAF1;AXIN2;PGF;PIAS2;TGFBR1;RBX1;BCR;TRAF5;COL4A5;CRK;HDAC1;LAMA1;PTGER2;CUL2;ADCY4;PDGFB;LPAR1;GNAI3;LPAR3;ADCY1;LPAR4;PTGS2;CBL;ADCY7;ADCY6;CDC42;GNA13;GNG10;MAPK8;GNA11;DVL1;ERBB2;GNA12;E2F1;MAPK1;BID;WNT2;WNT…
Interspecies	M. mulatta-S. syndactylus	Phospholipase D signaling pathway	hsa04072	Signaling	36	144	0.0215428	AGPAT5;PTGFR;DGKE;ARF1;DGKD;SHC1;ADCY4;PDGFB;LPAR1;PIK3CD;LPAR3;ADCY1;LPAR4;AGPAT1;ADCY7;AGPAT2;ADCY6;AGPAT3;AGPAT4;GNA13;CYTH4;GRM6;PDGFD;PDGFC;GNA12;MAPK1;CYTH1;PDGFRA;PLA2G4F;F2R;AVPR2;TSC1;PTPN11;AVPR1A;MRAS;DGKH
Interspecies	M. mulatta-S. syndactylus	Protein processing in endoplasmic reticulum	hsa04141	Other	40	169	0.0371082	PPP1R15A;TRAM1;HSP90AB1;SAR1A;UBE2D3;SEL1L;SEL1L2;RNF5;ATXN3;DNAJB1;SEC61A1;MAPK8;GANAB;MAN1A2;BAG1;DNAJC5G;FBXO6;SEC61B;BAK1;MAP2K7;UGGT2;TXNDC5;HSP90AA1;EDEM1;UBE2E3;UBE2E1;UBE2G2;EIF2S1;CKAP4;RBX1;DNAJC3;DNAJA1;DDIT3;DNAJC10;DNAJA2;ERP29;BCL2;PREB;RNF185;HSPA1A
Interspecies	M. mulatta-S. syndactylus	Purine metabolism	hsa00230	Metabolism - Nucleotides	44	176	0.0120896	PRPS2;GUCY2D;CANT1;PDE1C;ADCY4;ADK;GMPS;AK3;NUDT2;AK4;ADCY1;AK6;ADCY7;AK7;PFAS;ADCY6;NT5C;DGUOK;NT5E;ATIC;POLR2D;ENPP1;POLR2F;ENPP4;POLR2K;PKLR;PDE4D;NME3;DCK;NME1;ADCY10;POLA2;PKM;RRM2B;NME7;NT5C1A;ADSSL1;PDE3A;POLR1E;PDE7B;NT5C1B-RDH14;ALLC;POLR3K;ADA
Interspecies	M. mulatta-S. syndactylus	Rap1 signaling pathway	hsa04015	Signaling	49	211	0.0318199	CALML6;FLT4;ITGA2B;PIK3CD;FGF1;FGF2;ACTB;CRKL;FGF8;MAGI1;PDGFRA;MAGI3;F2R;MAGI2;PGF;VAV2;MRAS;RAPGEF1;PRKD1;PFN1;CRK;PFN2;ADCY4;PDGFB;LPAR1;GNAI3;LPAR3;ADCY1;LPAR4;ADCY7;ADCY6;CDC42;GRIN2A;RAP1A;PDGFD;PDGFC;P2RY1;MAPK1;FARP2;NGFR;ANGPT4;ANGPT1;IGF1;GRIN2B;CALM1;FGFR3;FGF11;FGF10;FGFR1
Interspecies	M. mulatta-S. syndactylus	Valine leucine and isoleucine degradation	hsa00280	Metabolism - AminoAcids	15	48	0.0182718	ACAD8;BCKDHB;ABAT;ACADSB;ACSF3;HSD17B10;ALDH6A1;MCEE;ALDH1B1;OXCT1;IVD;PCCB;HMGCS2;HMGCLL1;ALDH9A1
Interspecies	M. mulatta-S. syndactylus	Vibrio cholerae infection	hsa05110	Disease - Infection	17	51	0.00618798	ATP6V1A;ARF1;ATP6V1G1;ATP6AP1;ACTB;SEC61A1;KDELR2;SEC61B;ATP6V0D1;PRKACA;ATP6V0C;ATP6V1D;CFTR;ATP6V1C1;ATP6V1F;ATP6V0A1;ATP6V1C2
Interspecies	M. nemestrina-A. fusciceps	Amoebiasis	hsa05146	Disease - Infection	24	100	0.0433201	TGFB2;RAB5B;ARG2;SERPINB13;NOS2;IL1R1;LAMA1;LAMA3;PIK3CD;ACTN4;CD1D;SERPINB6;GNA14;IL6;COL3A1;C8G;CASP3;GNA11;GNAS;COL4A5;CD14;RAB5A;VCL;TLR2
Interspecies	M. nemestrina-A. fusciceps	AMPK signaling pathway	hsa04152	Signaling	30	124	0.0237037	PFKFB4;PFKFB3;CAB39;CAB39L;PRKAG1;PIK3CD;FOXO3;ELAVL1;FOXO1;LIPE;CREB3L3;CREB3L4;LEPR;MLYCD;RAB8A;PCK2;CPT1A;PDPK1;SCD5;TSC1;IGF1;PPP2R5C;CCNA2;TBC1D1;CREB1;RAB14;SCD;LEP;FBP1;CFTR
Interspecies	M. nemestrina-A. fusciceps	Apoptosis	hsa04210	Other	34	140	0.015988	TRADD;CTSZ;PIK3CD;FASLG;CSF2RB;CTSV;ACTB;CASP9;IKBKB;MAPK9;CTSO;CASP7;MAPK8;CTSL;CASP3;TNFSF10;MAPK1;BAK1;BID;CTSB;NTRK1;DFFA;PARP3;APAF1;GADD45A;PDPK1;GZMB;PTPN13;EIF2S1;GADD45G;DDIT3;BCL2;BIRC5;TUBA8
Interspecies	M. nemestrina-A. fusciceps	DNA replication	hsa03030	Other	12	36	0.0123515	RFC5;RNASEH2C;RFC3;FEN1;RNASEH2A;RFC1;RFC2;RPA3;POLE2;POLD1;MCM4;MCM2
Interspecies	M. nemestrina-A. fusciceps	Fructose and mannose metabolism	hsa00051	Metabolism - Carbohydrate	13	32	0.00127866	PFKFB4;TPI1;PFKFB3;PMM1;PMM2;SORD;AKR1B1;KHK;GMPPB;HK3;HKDC1;FBP1;FUK
Interspecies	M. nemestrina-A. fusciceps	Glycine serine and threonine metabolism	hsa00260	Metabolism - AminoAcids	12	40	0.028789	DMGDH;GCSH;GRHPR;DAO;MAOB;PGAM1;CHDH;SARDH;PIPOX;PHGDH;BPGM;GCAT
Interspecies	M. nemestrina-A. fusciceps	Glycolysis Gluconeogenesis	hsa00010	Metabolism - Carbohydrate	18	67	0.026776	TPI1;ADPGK;PGAM1;PDHB;BPGM;ENO1;ENO3;ADH5;ALDH3A2;HK3;LDHA;PKM;HKDC1;PGM2;GALM;FBP1;GAPDH;PCK2
Interspecies	M. nemestrina-A. fusciceps	HepatitisB	hsa05161	Disease - Infection	33	146	0.0453335	CDKN1A;SRC;PTEN;PIK3CD;FASLG;CASP9;IFIH1;IKBKB;MAPK9;MAPK8;CREB3L3;YWHAQ;CREB3L4;CASP3;MAPK1;TGFB2;ATP6AP1;APAF1;STAT3;HSPG2;MMP9;NFATC4;DDB2;CCNA2;MAVS;IL6;CREB1;CDK6;CDK4;BCL2;IRF7;BIRC5;TLR2
Interspecies	M. nemestrina-A. fusciceps	HepatitisC	hsa05163	Disease - Infection	32	133	0.0215804	TNFAIP3;PIK3CD;PIK3R2;PIK3CB;IL2RG;CD3E;CD3D;PIK3R5;CCND3;AKT1;JAK3;IKBKE;EIF2AK1;IFNGR2;CSNK2A3;IL13;CSNK2A2;EIF2AK2;EIF2S1;IRF3;CCNE2;CCNE1;CDK2;IL2RB;IRF7;FAS;FCGR2B;CD46;MYD88;HSPA1A;TP73;IFNAR1;TLR2
Interspecies	M. nemestrina-A. fusciceps	Herpes simplex infection	hsa05168	Disease - Infection	41	185	0.0378804	SRSF1;FASLG;IFIH1;IKBKB;PPP1CC;MAPK9;MAPK8;CASP3;CCL2;TNFRSF14;SKP2;HLA-DPA1;USP7;IL15;TAF13;ALYREF;EIF2AK1;TAF10;CSNK2A2;PILRA;EIF2S1;PPP1CA;HLA-E;PER2;MAVS;IL6;OAS1;TRAF3;EEF1D;OAS3;TRAF5;SRSF2;IRF7;LTA;HLA-DPB1;SRSF3;SRSF4;CLOCK;SRSF9;TLR2;HLA-DQB1
Interspecies	M. nemestrina-A. fusciceps	HIF 1 signaling pathway	hsa04066	Signaling	26	103	0.0202144	CAMK2D;CDKN1A;PFKFB3;SERPINE1;CAMK2A;PIK3CD;PDHB;ENO1;ENO3;HK3;LDHA;ERBB2;MAPK1;EIF4E;PDK1;NOS2;NOS3;RPS6;STAT3;IGF1;IL6;HKDC1;NOX3;BCL2;TEK;GAPDH
Interspecies	M. nemestrina-A. fusciceps	Hippo signaling pathway	hsa04390	Signaling	38	153	0.0078391	YAP1;GSK3B;SERPINE1;WNT8B;AFP;FGF1;AREG;ACTB;AMOT;GLI2;SOX2;PPP1CC;PARD6B;WNT11;YWHAQ;RASSF6;DVL1;TP53BP2;BTRC;WNT3;WWTR1;WNT10B;SMAD1;TGFB2;PRKCI;TCF7L1;FZD5;WNT5A;WNT9B;AXIN2;MPP5;PPP1CA;MOB1A;DLG2;BIRC5;SNAI2;TP73;LLGL2
Interspecies	M. nemestrina-A. fusciceps	Homologous recombination	hsa03440	Other	9	29	0.0446192	BLM;RAD51;EME1;RPA3;XRCC2;POLD1;TOP3A;XRCC3;SYCP3
Interspecies	M. nemestrina-A. fusciceps	Insulin resistance	hsa04931	Disease - Metabolic	29	109	0.0070201	GSK3B;PTEN;PRKAG1;PIK3CD;PYGL;FOXO1;IKBKB;PPP1CC;MAPK9;MAPK8;RPS6KA6;CREB3L3;CREB3L4;PCK2;CPT1A;NOS3;PDPK1;GFPT2;PRKCD;STAT3;NR1H3;PPP1CA;IL6;CREB1;PPP1R3B;SLC27A6;TRIB3;SLC27A3;PPARA
Interspecies	M. nemestrina-A. fusciceps	Lysosome	hsa04142	Cell - Structure	30	123	0.0213187	CTSZ;ABCB9;CTSV;GNS;SGSH;LAPTM4B;LAPTM4A;CTSO;CTSL;AP1G1;LAMP3;AP1S2;SLC17A5;AP4S1;AP1S3;AGA;CTSB;CD164;NAPSA;ATP6AP1;SORT1;SLC11A2;LAPTM5;GALNS;GALC;TPP1;DNASE2;MAN2B1;GLA;ATP6V0C
Interspecies	M. nemestrina-A. fusciceps	Metabolic pathways	hsa01100	Metabolism - General	244	1239	0.00437201	DMGDH;CDA;PANK3;CMAS;HPSE2;ACSM3;UXS1;ATP5C1;ABAT;ENO1;ACSM4;ENO3;GCSH;FLAD1;ANPEP;MLYCD;GLUL;ST6GAL1;ATP6V1G1;GLCE;ACSL6;CEL;UPB1;CYP27A1;MTHFD1;MTHFD2;HMBS;LAP3;LIPT2;GCDH;MAOB;FAXDC2;ATP5H;MTMR4;PLA2G7;GNS;ADH5;MTMR7;HSD11B1;ATP5B;LDHA;SGPL1;INPP5A;RDH12;AFMID;PIP5K1A;RIMKLB;ST3GAL1;ATP6V1C1;PCK2;FDFT1;PMM1;PMM2;PRDX6;BST1;CYP2C8;ADI1;PAH;CYP2S1;CYP1A1;NT5C1B-RDH14;COX7B;MOCS2;DPYS;GBE1;LPCAT1…
Interspecies	M. nemestrina-A. fusciceps	Mismatch repair	hsa03430	Other	9	23	0.00940648	RFC5;RFC3;RFC1;RFC2;EXO1;RPA3;POLD1;PMS2;MLH1
Interspecies	M. nemestrina-A. fusciceps	mTOR signaling pathway	hsa04150	Signaling	17	60	0.0186006	CAB39;CAB39L;PDPK1;RPS6;PTEN;PIK3CD;TSC1;IGF1;IKBKB;RRAGA;RPS6KA6;RRAGC;RRAGD;DDIT4;MAPK1;RICTOR;EIF4E
Interspecies	M. nemestrina-A. fusciceps	Non alcoholic fatty liver disease NAFLD	hsa04932	Disease - Metabolic	36	151	0.0178582	GSK3B;COX7B;NDUFB8;NDUFB6;NDUFA11;NDUFB11;COX4I1;COX4I2;NDUFB3;PRKAG1;PIK3CD;FASLG;COX5B;COX7C;CDC42;IKBKB;MAPK9;CASP7;MAPK8;CASP3;LEPR;UQCRFS1;BID;NDUFA5;NDUFA2;NDUFA1;NR1H3;SDHC;COX6C;EIF2S1;IL1A;IL6;LEP;DDIT3;NDUFS2;PPARA
Interspecies	M. nemestrina-A. fusciceps	Non homologous endjoining	hsa03450	Other	6	13	0.0135373	FEN1;XRCC6;XRCC5;POLM;DNTT;NHEJ1
Interspecies	M. nemestrina-A. fusciceps	p53 signaling pathway	hsa04115	Signaling	21	69	0.00391643	CDKN1A;APAF1;GADD45A;IGFBP3;SERPINE1;SHISA5;PTEN;IGF1;THBS1;SERPINB5;GADD45G;DDB2;CASP9;CCNB1;CDK6;CDK4;CASP3;CCNG1;MDM2;BID;TP73
Interspecies	M. nemestrina-A. fusciceps	Pancreatic cancer	hsa05212	Disease - Cancer	17	66	0.0447327	RALBP1;TGFB2;RALB;STAT3;ARAF;TGFA;PIK3CD;CASP9;CDC42;IKBKB;MAPK9;MAPK8;CDK6;RAD51;CDK4;ERBB2;MAPK1
Interspecies	M. nemestrina-A. fusciceps	Parkinsons disease	hsa05012	Disease - Neural	32	142	0.0498732	COX7B;NDUFB8;NDUFB6;NDUFA11;NDUFB11;COX4I1;COX4I2;NDUFB3;GNAI3;ATP5C1;UBE2L6;ATP5H;ATP5G2;COX5B;COX7C;UBE2J1;CASP9;ATP5B;UCHL1;CASP3;UQCRFS1;APAF1;NDUFA5;NDUFA2;NDUFA1;SDHC;UBE2G2;COX6C;SEPT5;PINK1;NDUFS2;SLC25A5
Interspecies	M. nemestrina-A. fusciceps	Pathways in cancer	hsa05200	Disease - Cancer	88	397	0.00373631	GSK3B;CDKN1A;HSP90AB1;ITGA2B;ARAF;PTEN;PIK3CD;FASLG;CBLB;FGF1;GLI2;IKBKB;CASP9;EDNRA;FGF8;GNGT2;FGF9;SUFU;CASP3;ITGAV;SKP2;NKX3-1;APPL1;PDGFRA;RALBP1;TPM3;ITGA3;F2R;WNT5A;WNT9B;AXIN2;MMP9;TRAF3;TRAF5;COL4A5;BIRC5;BIRC7;MET;RALB;CTBP2;CTBP1;MAX;HDAC1;LAMA1;GSTP1;LAMA3;LPAR1;GNAI3;WNT8B;TGFA;LPAR3;CBL;RASGRP1;FOXO1;CDC42;GNA13;MAPK9;MAPK8;WNT11;GNA11;DVL1;ERBB2;MAPK1;BID;RXRG;WNT3;NTRK1;WNT10B;ARNT…
Interspecies	M. nemestrina-A. fusciceps	PPAR signaling pathway	hsa03320	Signaling	21	69	0.00391643	CPT1A;PDPK1;SCD5;ACSL6;NR1H3;CYP7A1;CYP27A1;FABP1;FABP3;FABP4;ACOX2;SCD;ACOX1;FABP6;ME1;SLC27A6;PPARA;PLTP;RXRG;ACSBG2;PCK2
Interspecies	M. nemestrina-A. fusciceps	Prostate cancer	hsa05215	Disease - Cancer	24	89	0.0112642	PDGFRA;GSK3B;TCF7L1;CDKN1A;HSP90AB1;PDPK1;GSTP1;ARAF;PTEN;TGFA;PIK3CD;IGF1;FOXO1;CASP9;IKBKB;CREB1;CREB3L3;CREB3L4;ERBB2;PDGFC;BCL2;MDM2;MAPK1;NKX3-1
Interspecies	M. nemestrina-A. fusciceps	Proteoglycans in cancer	hsa05205	Disease - Cancer	46	203	0.0204226	CDKN1A;CAMK2D;HPSE2;SRC;CAMK2A;ARAF;WNT8B;PIK3CD;CBLB;FASLG;CBL;THBS1;ACTB;CDC42;PPP1CC;WNT11;CTSL;CASP3;ERBB2;MAPK1;ITGAV;WNT3;WNT10B;TGFB2;FZD5;PDPK1;CAV1;STAT3;WNT5A;RPS6;IGF2;WNT9B;RRAS2;IGF1;HSPG2;MMP9;DCN;VAV2;PPP1CA;MRAS;MDM2;COL21A1;PTPN6;MET;CD44;TLR2
Interspecies	M. nemestrina-A. fusciceps	Purine metabolism	hsa00230	Metabolism - Nucleotides	40	176	0.0277269	PRPS2;PRPS1;CANT1;PDE1C;PDE1B;AK2;GMPR;NUDT2;AK4;AK6;PAPSS2;NT5C;PDE11A;ATIC;POLR2C;POLD1;POLR2E;POLR2F;PGM2;ENPP4;ENPP3;PDE6A;ADSS;PDE4D;NME3;NME1;ADCY10;POLR3A;PKM;NME6;NME7;IMPDH1;POLE2;NT5C1A;IMPDH2;POLR3E;PDE3A;PDE7B;NT5C1B-RDH14;POLR3K
Interspecies	M. nemestrina-A. fusciceps	Pyrimidine metabolism	hsa00240	Metabolism - Nucleotides	29	105	0.00397319	CDA;DTYMK;CANT1;DPYS;NUDT2;TYMS;NT5C;POLR2C;POLD1;POLR2E;POLR2F;TK2;TK1;UPP1;NME3;CTPS1;UPB1;NME1;POLR3A;NME6;NME7;POLE2;NT5C1A;POLR3E;CMPK2;NT5C1B-RDH14;UMPS;POLR3K;DCTPP1
Interspecies	M. nemestrina-A. fusciceps	Rheumatoid arthritis	hsa05323	Disease - Immune	22	90	0.0428818	ATP6V1A;IL11;TGFB2;ATP6V1G1;ATP6AP1;IL15;CXCL5;IL1A;IL6;CXCL12;CTSL;HLA-DPB1;CCL3;CCL2;TEK;ATP6V0C;ATP6V1D;ATP6V1C1;TLR2;HLA-DQB1;HLA-DPA1;ATP6V1F
Interspecies	M. nemestrina-A. fusciceps	Ribosome	hsa03010	Cell - Structure	32	137	0.0319678	RPL4;RPL5;MRPS14;MRPL18;RPLP1;MRPS10;RPL8;MRPL13;MRPL35;MRPL32;MRPL3;RPS14;RPL7A;MRPL2;RPL18A;RPL14;RPL37;RPL19;RPS12;RPL23;RPS5;RPL22;RPS6;MRPL27;MRPS2;MRPL24;RPS28;RPS29;RPL24;RPL29;RSL24D1;RPS23
Interspecies	M. nemestrina-A. fusciceps	Small cell lung cancer	hsa05222	Disease - Cancer	21	86	0.0475617	APAF1;NOS2;ITGA3;MAX;LAMA1;ITGA2B;LAMA3;PTEN;PIK3CD;CASP9;IKBKB;CDK6;CDK4;TRAF3;TRAF5;BCL2;COL4A5;ITGAV;BIRC7;SKP2;RXRG
Interspecies	M. nemestrina-A. fusciceps	SNARE interactions in vesicular transport	hsa04130	Other	10	34	0.0497849	STX1B;VAMP7;STX17;SNAP23;STX6;VAMP1;STX2;VAMP5;SNAP29;VTI1B
Interspecies	M. nemestrina-A. fusciceps	Tight junction	hsa04530	Cell - Adhesion	32	139	0.0384204	EPB41;SRC;PTEN;GNAI3;CLDN1;YBX3;ACTB;CDC42;PARD6B;EPB41L3;MYL10;MAGI1;PRKCI;MAGI3;PRKCD;CSNK2A2;RRAS2;ACTN4;SHROOM1;MPP5;CLDN11;CLDN6;MYL5;CLDN4;CLDN3;MRAS;CLDN15;CDK4;EXOC4;CLDN18;CLDN16;LLGL2
Interspecies	M. nemestrina-C. jacchus	Amino sugar and nucleotide sugar metabolism	hsa00520	Metabolism - Carbohydrate	15	48	0.027943	GPI;CMAS;PMM1;GFPT2;UXS1;PMM2;HEXA;UAP1;GMPPB;HK3;NANP;PGM3;GNPNAT1;PGM2;FUK
Interspecies	M. nemestrina-C. jacchus	Arginine and proline metabolism	hsa00330	Metabolism - AminoAcids	19	50	0.00126379	AOC1;ARG2;CKM;MAOB;NOS2;NOS3;ARG1;AMD1;AZIN2;SAT2;CNDP1;AGMAT;SRM;ALDH4A1;CKMT2;DAO;P4HA3;CKB;L3HYPDH
Interspecies	M. nemestrina-C. jacchus	Axon guidance	hsa04360	Neural - Axon	32	127	0.0485002	SEMA5A;EPHB6;GSK3B;SEMA7A;SEMA3A;GNAI3;SEMA3E;NTN1;ROBO1;EFNB2;CDC42;ABLIM3;DPYSL5;RAC3;MAPK1;PAK2;PLXNA3;NCK1;NTNG1;SEMA4A;NTNG2;SEMA6A;UNC5A;EPHA8;UNC5B;SEMA4B;UNC5C;UNC5D;NFATC4;CXCL12;CDK5;FES
Interspecies	M. nemestrina-C. jacchus	Basal cell carcinoma	hsa05217	Disease - Cancer	16	55	0.0448162	GSK3B;WNT10B;FZD7;WNT7B;WNT5A;WNT8A;WNT8B;AXIN2;WNT16;GLI1;GLI2;BMP4;SUFU;DVL1;WNT1;WNT3
Interspecies	M. nemestrina-C. jacchus	Biosynthesis of amino acids	hsa01230	Metabolism - AminoAcids	21	74	0.0311163	PRPS2;PRPS1;ARG2;TPI1;RPEL1;PKLR;ARG1;PGAM1;MAT1A;SDSL;ENO3;ASS1;PC;PKM;MAT2A;PSAT1;CTH;PGK1;NAGS;GAPDH;GLUL
Interspecies	M. nemestrina-C. jacchus	DNA replication	hsa03030	Other	16	36	0.000400174	RFC5;RNASEH2C;RFC3;FEN1;LIG1;RFC1;RFC2;RPA3;POLE2;POLD1;POLD2;MCM4;MCM5;MCM6;DNA2;MCM2
Interspecies	M. nemestrina-C. jacchus	ECM receptor interaction	hsa04512	Signaling	22	82	0.0498953	SDC4;VWF;ITGB5;ITGA3;LAMC3;ITGA1;LAMB4;ITGA2B;FN1;HMMR;LAMC1;HSPG2;THBS1;THBS3;VTN;COL1A2;ITGA11;COL9A1;COL4A6;ITGA7;COL6A3;ITGAV
Interspecies	M. nemestrina-C. jacchus	Focal adhesion	hsa04510	Cell - Adhesion	50	202	0.0235621	GSK3B;ITGB5;LAMC3;ITGA2B;PTEN;ILK;LAMC1;ACTB;CRKL;MYLK;MYLK4;PPP1CC;KDR;RAC3;ITGAV;PDGFRA;VWF;ITGA3;PDPK1;ITGA1;PRKCA;ACTN4;VAV1;VAV2;MYL5;COL4A6;COL6A3;ITGA7;PPP1R12C;THBS1;THBS3;CDC42;VTN;MAPK9;MAPK8;PDGFC;MYL10;MAPK1;PAK2;CAV3;BAD;CAV2;CAV1;LAMB4;FN1;IGF1;COL1A2;ITGA11;COL9A1;BCAR1
Interspecies	M. nemestrina-C. jacchus	Glycosphingolipid biosynthesis ganglio series	hsa00604	Metabolism - Glycan	6	15	0.0481315	SLC33A1;HEXA;ST6GALNAC4;ST3GAL1;ST3GAL2;ST6GALNAC6
Interspecies	M. nemestrina-C. jacchus	Hedgehog signaling pathway	hsa04340	Signaling	19	50	0.00126379	GSK3B;WNT10B;WNT7B;WNT5A;WNT8A;WNT8B;LRP2;WNT16;GLI1;GLI2;BMP4;ZIC2;RAB23;SUFU;WNT1;BTRC;WNT3;CSNK1G2;CSNK1G1
Interspecies	M. nemestrina-C. jacchus	Hippo signaling pathway	hsa04390	Signaling	39	153	0.0270963	YAP1;GSK3B;CRB1;SERPINE1;WNT8A;WNT8B;AFP;ACTB;AMOT;GLI2;SOX2;PPP1CC;PARD6B;YWHAQ;DVL1;TP53BP2;BTRC;WNT1;TEAD1;WNT3;WWTR1;WNT10B;PRKCI;TGFB1;FZD7;WNT7B;WNT5A;AXIN2;WNT16;MPP5;BMP6;BMP4;MOB1A;DLG2;BIRC5;SNAI2;LLGL1;TP73;BMPR1A
Interspecies	M. nemestrina-C. jacchus	Homologous recombination	hsa03440	Other	10	29	0.0350194	RAD52;BLM;RAD51;EME1;RPA3;POLD1;TOP3A;POLD2;RAD54L;SYCP3
Interspecies	M. nemestrina-C. jacchus	Lysosome	hsa04142	Cell - Structure	34	123	0.011541	CTSZ;HEXA;CTSW;ABCB9;CTSV;SGSH;LAPTM4B;LAPTM4A;GNPTAB;AP1G2;CTSL;AP1G1;LAMP3;AP1S2;SLC17A5;CTSF;AGA;CTSB;CD164;ARSA;NAPSA;ATP6AP1;SORT1;SLC11A2;LAPTM5;CTNS;AP4B1;GALC;TPP1;CD68;ATP6V0D1;GLA;ATP6V0C;LGMN
Interspecies	M. nemestrina-C. jacchus	Metabolic pathways	hsa01100	Metabolism - General	279	1239	0.000608276	DMGDH;CDA;PANK2;CMAS;HPSE2;ACSM3;UXS1;ATP5C1;ABAT;ACSM4;ENO3;GBA2;GCSH;HYKK;ANPEP;NDST3;PLCE1;ATP6V1E2;GLUL;ALG8;ST6GAL1;ATP6V1G1;GLCE;CEL;MTHFD1;MTHFD2;UPRT;CYP2E1;ATP6V0D1;CDS1;GCDH;MAOB;RPN1;ATP5J;ATP5H;MTMR4;SDSL;PLA2G7;MTMR7;ACMSD;ATP5B;ADH4;LDHA;SGPL1;INPP5A;RDH12;AFMID;PIP5K1A;PCK1;RIMKLB;HMGCLL1;ST3GAL1;ATP6V1C1;ST3GAL2;PMM1;PMM2;SLC33A1;PRDX6;ACER1;CYP26A1;BHMT;ADI1;CYP2S1;CYP1A1;PLCH1;N…
Interspecies	M. nemestrina-C. jacchus	Mismatch repair	hsa03430	Other	11	23	0.00155682	RFC5;RFC3;LIG1;RFC1;RFC2;MSH3;EXO1;RPA3;POLD1;POLD2;MLH1
Interspecies	M. nemestrina-C. jacchus	p53 signaling pathway	hsa04115	Signaling	20	69	0.0280787	CDKN1A;APAF1;IGFBP3;SERPINE1;SHISA5;PTEN;IGF1;PPM1D;THBS1;DDB2;CASP9;CCNB1;CDK6;CDK4;CCNG2;CASP3;CCNG1;CDK1;RPRM;TP73
Interspecies	M. nemestrina-C. jacchus	Pathways in cancer	hsa05200	Disease - Cancer	98	397	0.00246206	CSF3R;ITGA2B;ARAF;CRKL;FGF5;EDNRA;FGF8;SKP2;PDGFRA;RALBP1;TPM3;DAPK2;F2R;WNT5A;PRKCA;MSH3;COL4A6;CTBP2;CTBP1;MAX;TGFA;LPAR3;FOXO1;RASGRP4;DVL1;WNT1;WNT3;FGF21;WNT10B;TGFB1;JUP;FZD7;FN1;IGF1;BMP4;CXCL12;CDK6;FGF14;CDK4;GNAS;GNB3;GNB5;FGF11;FGF10;RET;GSK3B;CDKN1A;HSP90AB1;LAMC3;PTEN;FASLG;LAMC1;GLI1;GLI2;IKBKB;CASP9;GNGT2;SUFU;CASP3;BDKRB2;RAC3;ITGAV;NKX3-1;APPL1;HSP90AA1;ITGA3;TRAF1;AXIN2;WNT16;MM…
Interspecies	M. nemestrina-C. jacchus	PI3K Akt signaling pathway	hsa04151	Signaling	78	341	0.0375773	GSK3B;CDKN1A;CSF3R;HSP90AB1;CSF1;ITGB5;LAMC3;ITGA2B;PTEN;FASLG;LAMC1;IKBKB;FGF5;CASP9;GYS1;GNGT2;FGF8;CREB3L3;YWHAQ;CREB3L4;CREB3L2;KDR;ITGAV;JAK3;PDGFRA;HSP90AA1;VWF;ITGA3;PDPK1;RPS6;F2R;ITGA1;PRKCA;TSC1;PPP2R5C;PRLR;COL4A6;MTCP1;COL6A3;ITGA7;TLR4;PHLPP1;LPAR3;IL2RG;FOXO3;THBS1;THBS3;VTN;RXRA;CD19;PDGFC;MAPK1;PCK1;EIF4E;FGF21;MCL1;NGFR;BAD;NOS3;LAMB4;FN1;OSM;IGF1;KITLG;COL1A2;FGF14;CDK6;C8ORF44-…
Interspecies	M. nemestrina-C. jacchus	PPAR signaling pathway	hsa03320	Signaling	20	69	0.0280787	CPT1A;PDPK1;SCD5;ILK;NR1H3;CPT1C;CYP7A1;FABP1;FADS2;RXRA;FABP4;SCD;ACOX1;PPARG;ACSBG1;ACOX3;PCK1;PPARA;PLTP;ACSBG2
Interspecies	M. nemestrina-C. jacchus	Proteoglycans in cancer	hsa05205	Disease - Cancer	51	203	0.0171163	CDKN1A;HPSE2;ITGB5;ARAF;FASLG;ACTB;PPP1CC;CTSL;PLAU;CASP3;KDR;PLCE1;ITGAV;PDPK1;WNT5A;RPS6;RRAS2;PRKCA;WNT16;HSPG2;MMP9;DCN;VAV2;MRAS;TLR4;PPP1R12C;HBEGF;CAMK2D;SDC4;WNT8A;WNT8B;THBS1;CDC42;VTN;ERBB4;MAPK1;WNT1;WNT3;WNT10B;TGFB1;CAV3;LUM;CAV2;FZD7;WNT7B;CAV1;STAT3;FN1;IGF1;PTPN6;HPSE
Interspecies	M. nemestrina-C. jacchus	Pyrimidine metabolism	hsa00240	Metabolism - Nucleotides	31	105	0.00566026	CDA;DTYMK;DPYS;NUDT2;TYMS;NT5C;POLD1;POLD2;POLR2F;TK2;TK1;POLR2K;TXNRD2;NME3;CTPS1;UCKL1;NME1;DHODH;NT5C3B;NME6;NME7;POLE2;POLR3E;POLR1C;POLR1E;CMPK2;POLR3H;UPRT;NT5C1B-RDH14;POLR3K;DCTPP1
Interspecies	M. nemestrina-C. jacchus	Ribosome	hsa03010	Cell - Structure	39	137	0.00422993	RPL4;RPL5;MRPS14;MRPL18;RPLP1;MRPS10;RPL8;RPL9;MRPL13;MRPL35;MRPL10;MRPL32;MRPL3;RPS14;RPL7A;RPL18A;RPL36AL;RPL14;RPL15;RPL37;RPS27A;RPL19;RPS12;RPL23;RPS5;RPL22;RPS6;MRPS18A;MRPS2;MRPS7;MRPL24;MRPS5;RPS28;MRPS9;RPL24;RPL22L1;RPL29;RSL24D1;RPS23
Interspecies	M. nemestrina-C. jacchus	RNA transport	hsa03013	Other	48	172	0.00255498	EIF4A2;POP5;POP7;GEMIN2;PHAX;NMD3;CASC3;AAAS;PNN;NXF2;POM121C;SUMO1;NUP85;TGS1;SMN2;EIF4EBP2;NUP43;EIF4E;RPP38;EIF5B;NCBP1;NUP133;ALYREF;PABPC4;RPP40;ELAC1;THOC1;UPF3B;UPF3A;THOC3;TRNT1;EIF2S2;RANGAP1;EIF2S1;THOC7;SRRM1;EIF1;THOC6;EEF1A1;NUP210L;STRAP;EIF3H;GEMIN6;NUP54;EIF3E;NUP98;RAN;KPNB1
Interspecies	M. nemestrina-C. jacchus	Sphingolipid metabolism	hsa00600	Metabolism - Lipids	14	47	0.048514	ARSA;CERS6;SGMS1;SPHK2;SPHK1;GBA2;GALC;ACER1;NEU3;SGPL1;DEGS2;KDSR;GLA;ENPP7
Interspecies	M. nemestrina-C. jacchus	Transcriptional misregulation in cancer	hsa05202	Disease - Cancer	44	180	0.0387354	CDKN1A;HPGD;CCNT1;MAX;HDAC1;CEBPE;PRCC;TMPRSS2;PLAT;MLLT1;BMI1;FOXO1;RXRA;PLAU;NFKBIZ;GRIA3;MEN1;NTRK1;ZBTB17;NGFR;ARNT2;TAF15;JUP;EYA1;IGFBP3;H3F3A;PBX3;GZMB;TRAF1;IGF1;WNT16;MMP9;KLF3;RUNX2;MLF1;SPINT1;WT1;EWSR1;DDIT3;IL2RB;PPARG;NUPR1;ERG;TCF3
Interspecies	M. nemestrina-C. jacchus	Vitamin digestion and absorption	hsa04977	Digestion - And - Absorption	10	24	0.00849182	SLC5A6;SCARB1;SLC46A1;TCN2;SLC23A1;SLC52A3;SLC19A3;APOA4;MMACHC;PLB1
Interspecies	M. nemestrina-S. syndactylus	Fructose and mannose metabolism	hsa00051	Metabolism - Carbohydrate	9	32	0.0449774	GMPPB;HK3;PFKFB3;PMM1;ENOSF1;SORD;AKR1B1;ALDOC;ALDOB
Interspecies	M. nemestrina-S. syndactylus	Intestinal immune network for IgA production	hsa04672	Immune	14	48	0.0102963	CCL25;CD86;ITGA4;IL15;IL6;IL5;CXCL12;HLA-DPB1;CCR9;HLA-DRA;TNFRSF17;MADCAM1;CCR10;HLA-DPA1
Interspecies	M. nemestrina-S. syndactylus	Legionellosis	hsa05134	Disease - Infection	14	55	0.0332969	RAB1A;ARF1;SAR1A;RAB1B;BNIP3;EEF1A1;EEF1G;IL6;CASP7;CASP8;CASP3;IL12B;TLR2;HSPA1A
Interspecies	M. nemestrina-S. syndactylus	Metabolic pathways	hsa01100	Metabolism - General	218	1239	0.0105581	HPSE2;ABAT;ACSM4;ENO3;TDO2;NDST4;NDST3;NAMPT;SEPHS1;ATP6V1G1;ACOT8;ALG6;GLCE;MTHFD1;UPRT;CYP2E1;LIPT2;CDS1;GCDH;MAOA;ATP5J;ATP5H;ADH5;ATP5B;UGCG;INPP5A;RDH12;HLCS;RDH11;PNPO;ST8SIA5;PLCG1;PCK1;RIMKLB;ST3GAL1;ARSB;ATP6V1C1;ST3GAL2;ATP6V1C2;PMM1;SLC33A1;ACADSB;ACER2;ACER1;CYP26A1;BHMT;POLA2;ADI1;FASN;CYP1A1;PPT1;NT5C1B-RDH14;ADA;CDS2;COX7B;MOCS2;HEXA;AKR1B1;COX7C;PFAS;THTPA;MCEE;ATIC;NMRK1;ENOPH1;A…
Interspecies	M. nemestrina-S. syndactylus	Nicotinate and nicotinamide metabolism	hsa00760	Metabolism - CofactorsVitamins	9	29	0.0244792	NT5C;NT5E;NNMT;NT5C1A;NMRK1;NAMPT;AOX1;NT5C1B-RDH14;NUDT12
Interspecies	M. nemestrina-S. syndactylus	Oxidative phosphorylation	hsa00190	Metabolism - Energy	29	133	0.0271473	ATP6V1A;COX7B;NDUFB8;UQCRB;NDUFB11;COX15;COX4I1;NDUFB3;ATP5J;COX7A2;ATP5H;ATP5G3;ATP12A;COX5B;COX7C;ATP5B;UQCRFS1;ATP6V1D;ATP6V1C1;COX10;ATP6V1C2;ATP6V1G1;ATP6AP1;NDUFA1;SDHC;SDHA;COX7B2;PPA1;ATP6V0C
Interspecies	M. nemestrina-S. syndactylus	p53 signaling pathway	hsa04115	Signaling	18	69	0.0134708	CDKN1A;SERPINE1;SIAH1;SHISA5;PTEN;IGF1;SERPINB5;GADD45G;DDB2;CCND3;CDK6;CASP8;RRM2B;ZMAT3;CASP3;FAS;BID;TP73
Interspecies	M. nemestrina-S. syndactylus	Pathways in cancer	hsa05200	Disease - Cancer	74	397	0.0359276	CDKN1A;CSF3R;HSP90AB1;ITGA2B;PTEN;CBLB;FGF1;FGF2;CRKL;EDNRA;EDNRB;CASP8;CASP3;PRKACA;SKP2;NKX3-1;APPL1;PDGFRA;RALBP1;ITGA3;WNT5A;TRAF1;AXIN2;PGF;TGFBR1;BCR;TRAF5;COL4A5;CRK;CTBP2;HDAC1;LAMA1;PTGER2;CUL2;PDGFB;LPAR1;GNAI3;WNT8B;LPAR3;ADCY1;LPAR4;PTGS2;CBL;ADCY7;ADCY6;CDC42;GNA13;GNG10;MAPK8;GNA11;DVL1;ERBB2;GNA12;MAPK1;PLCG1;BID;WNT10B;FZD3;TCF7L1;LAMB3;NOS2;WNT7B;IGF1;GNG13;IL6;CXCL12;CDK6;BCL2;F…
Interspecies	M. nemestrina-S. syndactylus	Primary bile acid biosynthesis	hsa00120	Digestion - And - Absorption	6	17	0.0341275	CYP39A1;HSD3B7;ACOT8;ACOX2;AKR1C4;CYP7A1
Interspecies	M. nemestrina-S. syndactylus	Prion diseases	hsa05020	Disease - Neural	10	35	0.0320793	STIP1;IL6;C5;C8G;C7;MAPK1;NCAM1;NCAM2;PRKACA;HSPA1A
Interspecies	M. nemestrina-S. syndactylus	Tryptophan metabolism	hsa00380	Metabolism - AminoAcids	11	40	0.0330613	GCDH;TDO2;ALDH1B1;AADAT;MAOA;KYNU;CAT;CYP1A1;AOX1;OGDHL;ALDH9A1
Interspecies	M. nemestrina-S. syndactylus	Tyrosine metabolism	hsa00350	Metabolism - AminoAcids	10	35	0.0320793	AOC3;ALDH3A1;MAOA;TYRP1;AOX1;MIF;DBH;FAH;COMT;ADH5
Interspecies	M. nemestrina-S. syndactylus	Ubiquitin mediated proteolysis	hsa04120	Other	31	137	0.0139	DET1;UBA7;AIRE;UBE2D3;CUL2;NEDD4L;UBE3A;CBLB;UBE2L6;CBL;CDC20;CDC23;FBXO4;SKP2;UBE2F;PIAS4;PIAS3;PPIL2;FBXW8;UBE2B;FANCL;SMURF1;SIAH1;UBE2E1;UBE4A;WWP2;DDB2;UBE2R2;TRIM37;SAE1;UBE2M
Interspecies	M. nemestrina-S. syndactylus	Vibrio cholerae infection	hsa05110	Disease - Infection	13	51	0.0389556	ATP6V1A;ARF1;ATP6V1G1;ATP6AP1;SEC61A1;KDELR2;PLCG1;PRKACA;ATP6V0C;ATP6V1D;CFTR;ATP6V1C1;ATP6V1C2
Interspecies	P. anubis-A. fusciceps	Amino sugar and nucleotide sugar metabolism	hsa00520	Metabolism - Carbohydrate	15	48	0.0171621	CMAS;GFPT2;UXS1;GFPT1;PMM2;HEXA;RENBP;GMPPB;NANP;CYB5R3;HKDC1;GNPNAT1;NANS;FUK;PGM1
Interspecies	P. anubis-A. fusciceps	Amoebiasis	hsa05146	Disease - Infection	27	100	0.0150663	RAB5B;LAMC3;LAMA3;PIK3R2;CD1D;C8A;PIK3R5;GNA14;C8G;CASP3;GNA11;PRKACB;SERPINB1;ARG2;LAMB3;NOS2;TGFB3;ACTN2;ACTN4;SERPINB6;COL3A1;COL1A2;GNAS;COL4A5;TLR4;VCL;TLR2
Interspecies	P. anubis-A. fusciceps	B cell receptor signaling pathway	hsa04662	Immune	21	73	0.0147508	LYN;GSK3B;CD72;SYK;INPPL1;DAPP1;NFATC1;PIK3R2;VAV2;PIK3R5;IKBKB;PPP3CA;CD79A;INPP5D;MAPK1;PTPN6;GRB2;FCGR2B;RAF1;HRAS;CD22
Interspecies	P. anubis-A. fusciceps	Bladder cancer	hsa05219	Disease - Cancer	15	41	0.0034283	CDKN1A;EGF;MMP1;DAPK1;SRC;DAPK3;THBS1;EGFR;RASSF1;CDK4;MDM2;MAPK1;RAF1;FGFR3;HRAS
Interspecies	P. anubis-A. fusciceps	Cell cycle	hsa04110	Other	35	124	0.00290871	YWHAE;GSK3B;CDKN1A;PCNA;CCNH;YWHAB;HDAC1;TTK;PKMYT1;SMC3;CCNB1;CDC23;YWHAQ;CDC27;SKP2;BUB1;YWHAG;SMAD2;TGFB3;GADD45A;CDC25C;RBX1;GADD45G;SMC1B;CCNA2;CCNA1;STAG2;RBL1;CDK6;TFDP2;CDK4;CCNE1;MDM2;MCM4;MCM2
Interspecies	P. anubis-A. fusciceps	Central carbon metabolism in cancer	hsa05230	Disease - Metabolic	18	67	0.0436697	NTRK1;IDH1;PTEN;PIK3R2;PDHB;HIF1A;EGFR;PIK3R5;LDHA;HKDC1;MAPK1;RAF1;SLC16A3;PFKM;MET;FGFR3;HRAS;PDK1
Interspecies	P. anubis-A. fusciceps	Chagas disease (American trypanosomiasis)	hsa05142	Disease - Infection	26	104	0.0420239	PIK3R2;CD3E;CD3D;PIK3R5;C3;IKBKB;GNA14;CASP8;GNA11;BDKRB2;MAPK1;CCL2;SMAD2;MAP2K4;ACE;NOS2;TGFB3;IFNGR2;IRAK4;GNAO1;PPP2R2D;GNAS;FAS;TLR4;MYD88;TLR2
Interspecies	P. anubis-A. fusciceps	Complement and coagulation cascades	hsa04610	Immune	23	79	0.00951082	CFD;SERPINB2;F10;C1S;F11;FGG;F2R;PLAUR;F13A1;C8A;KNG1;F5;C3;VTN;F8;C5;C8G;PROC;PLAU;BDKRB2;F13B;CD59;A2M
Interspecies	P. anubis-A. fusciceps	DNA replication	hsa03030	Other	12	36	0.0188099	RFC5;POLE4;RFC3;RNASEH2A;PCNA;RFC2;POLE2;POLD1;POLE3;MCM4;SSBP1;MCM2
Interspecies	P. anubis-A. fusciceps	ErbB signaling pathway	hsa04012	Signaling	26	87	0.00416598	GSK3B;CAMK2D;CDKN1A;SHC1;SRC;CAMK2A;TGFA;PIK3R2;CBLB;AREG;EGFR;PIK3R5;MAPK1;MAP2K7;HRAS;NCK1;MAP2K4;EGF;BAD;GAB1;EREG;NRG3;RPS6KB1;NRG4;GRB2;RAF1
Interspecies	P. anubis-A. fusciceps	Fc gamma R mediated phagocytosis	hsa04666	Immune	24	93	0.0351626	LYN;MARCKSL1;PLA2G4F;SYK;LIMK2;SPHK1;PRKCE;PRKCD;INPPL1;PLA2G4A;PIK3R2;ARPC5;VAV2;PIK3R5;PLD2;CDC42;SCIN;RPS6KB1;CFL2;INPP5D;MAPK1;FCGR2B;RAF1;ARF6
Interspecies	P. anubis-A. fusciceps	Focal adhesion	hsa04510	Cell - Adhesion	46	202	0.0442265	GSK3B;TNXB;SHC1;LAMC3;SRC;ITGA2B;LAMA3;PTEN;PDGFA;PIK3R2;ARHGAP5;THBS1;ACTB;EGFR;MYLK;PIK3R5;CDC42;PPP1CC;VTN;PDGFC;CHAD;MYL10;MAPK1;ITGAV;HRAS;LAMB3;EGF;BAD;ACTN2;ITGA3;PARVA;ACTN4;IGF1;PARVB;RHOA;VAV2;PPP1CA;MYLPF;MYL5;COL1A2;COL4A5;GRB2;RAF1;PPP1R12B;MET;VCL
Interspecies	P. anubis-A. fusciceps	Fructose and mannose metabolism	hsa00051	Metabolism - Carbohydrate	10	32	0.0470755	GMPPB;TPI1;HKDC1;PMM2;SORD;AKR1B1;ALDOA;PFKM;FBP1;FUK
Interspecies	P. anubis-A. fusciceps	Glioma	hsa05214	Disease - Neural	19	65	0.0166648	CAMK2D;CDKN1A;EGF;SHC1;CAMK2A;PTEN;TGFA;PDGFA;PIK3R2;IGF1;EGFR;PIK3R5;CDK6;CDK4;MDM2;MAPK1;GRB2;RAF1;HRAS
Interspecies	P. anubis-A. fusciceps	HepatitisB	hsa05161	Disease - Infection	39	146	0.00499043	CDKN1A;PCNA;YWHAB;SRC;PTEN;PIK3R2;PIK3R5;IFIH1;IKBKB;CASP8;CREB3L3;YWHAQ;CASP3;MAPK1;HRAS;IKBKE;MAP2K4;IFNA13;EGR2;ATP6AP1;APAF1;TGFB3;BAD;NFATC1;NFATC4;CCNA2;CCNA1;MAVS;CDK6;CDK4;CCNE1;IRF7;FAS;BIRC5;GRB2;RAF1;TLR4;MYD88;TLR2
Interspecies	P. anubis-A. fusciceps	HepatitisC	hsa05162	Disease - Infection	32	133	0.0431332	GSK3B;CBLB;PIK3R2;IL2RG;CD3E;CD3D;PIK3R5;IFIH1;TNFSF10;JAK3;IKBKE;IFNA13;EIF2AK1;IFNGR2;IL13;IRAK4;TACR1;MAVS;CDK6;OAS1;CDK4;CCNE1;OAS3;IRF7;FAS;EIF3H;FCGR2B;TLR4;MYD88;TLR2
Interspecies	P. anubis-A. fusciceps	Hippo signaling pathway	hsa04390	Signaling	36	153	0.045312	YAP1;YWHAE;GSK3B;YWHAB;WNT8B;AFP;FGF1;LIMD1;AREG;ACTB;AMOT;GLI2;PPP1CC;RASSF1;YWHAQ;RASSF6;TP53BP2;YWHAG;WNT3;SMAD2;APC2;SMAD1;PRKCI;TGFB3;FBXW11;WNT7B;GDF6;MPP5;PPP1CA;BMP5;BMP4;DLG2;PPP2R2D;BIRC5;SNAI2;LLGL2
Interspecies	P. anubis-A. fusciceps	Homologous recombination	hsa03440	Other	12	29	0.00263603	RAD52;MUS81;BLM;RAD51;EME1;XRCC2;POLD1;TOP3A;RAD54L;SSBP1;NBN;BRCA2
Interspecies	P. anubis-A. fusciceps	Legionellosis	hsa05134	Disease - Infection	16	55	0.0278189	RAB1A;APAF1;SAR1A;SAR1B;EEF1A1;CLK1;EEF1G;PYCARD;C3;CASP7;CASP8;CASP3;CASP1;TLR4;MYD88;TLR2
Interspecies	P. anubis-A. fusciceps	Lysosome	hsa04142	Cell - Structure	31	123	0.0255986	CTSZ;HEXA;CTSV;TCIRG1;LIPA;LITAF;AP3M2;MFSD8;LAPTM4B;AP3M1;LAPTM4A;AP1G2;GM2A;CTSL;LAMP3;SLC17A5;ATP6V0A4;AP4S1;ARSB;CTSB;AP1M1;NAPSA;ATP6AP1;SLC11A2;NAGA;AP4B1;SUMF1;TPP1;DNASE2;MAN2B1;GLA
Interspecies	P. anubis-A. fusciceps	Melanoma	hsa05218	Disease - Cancer	21	71	0.0106571	CDKN1A;EGF;BAD;PTEN;PDGFA;MITF;PIK3R2;IGF1;FGF1;EGFR;PIK3R5;CDK6;FGF14;CDK4;PDGFC;MDM2;MAPK1;RAF1;MET;HRAS;FGF10
Interspecies	P. anubis-A. fusciceps	Metabolic pathways	hsa01100	Metabolism - General	256	1239	0.0049936	DMGDH;PANK4;CDA;AHCYL1;PANK3;CMAS;ACSM3;UXS1;XYLT2;ATP5C1;ACSM4;C1GALT1C1;LIPC;PNP;FLAD1;ANPEP;PPAT;MLYCD;ATP6V1E2;PDHX;ST6GAL1;ALG6;OXSM;ACSL6;TALDO1;ACSL4;CEL;UPB1;CYP27A1;MTHFD2;HMBS;UPRT;UQCRC2;CYP2E1;LAP3;IDO1;PTGES;MAOB;RPN1;ATP5J;ATP5I;ATP5H;MTMR4;ATP5O;PLA2G7;MTMR6;MTMR7;HSD11B1;CYP27B1;LDHA;RDH12;RDH16;ST3GAL4;HAO1;ATP6V0A4;RIMKLB;HMGCLL1;ST3GAL1;ARSB;PCK2;FDFT1;PMM2;SLC33A1;PRDX6;QARS;F…
Interspecies	P. anubis-A. fusciceps	Mismatch repair	hsa03430	Other	9	23	0.0134701	RFC5;RFC3;PCNA;RFC2;EXO1;POLD1;PMS2;SSBP1;MLH1
Interspecies	P. anubis-A. fusciceps	mTOR signaling pathway	hsa04150	Signaling	18	60	0.0148775	PRKAA1;CAB39L;RPS6;PTEN;PIK3R2;IGF1;HIF1A;PIK3R5;IKBKB;RRAGA;RPS6KA6;RPS6KB1;RRAGD;DDIT4;RPS6KA1;MAPK1;RICTOR;EIF4E2
Interspecies	P. anubis-A. fusciceps	Neurotrophin signaling pathway	hsa04722	Neural - Signaling	32	120	0.0105259	YWHAE;GSK3B;CAMK2D;SHC1;CAMK2A;PSEN2;PIK3R2;PIK3R5;NTF4;CDC42;IKBKB;RPS6KA6;IRAK2;NTF3;RPS6KA1;MAPK1;MAP2K7;HRAS;MAP2K5;NTRK1;MAP3K3;NGFR;BAD;RIPK2;PRKCD;GAB1;FRS2;IRAK4;RHOA;CAMK4;GRB2;RAF1
Interspecies	P. anubis-A. fusciceps	NODlike receptor signaling pathway	hsa04621	Signaling	17	57	0.0186962	HSP90AB1;RIPK2;CARD8;CARD9;CARD6;NOD2;MEFV;HSP90B1;PYCARD;IKBKB;CASP8;CASP1;MAPK1;CCL2;NLRP1;SUGT1;TAB1
Interspecies	P. anubis-A. fusciceps	Oocyte meiosis	hsa04114	Other	30	123	0.0416561	YWHAE;CAMK2D;YWHAB;CAMK2A;PKMYT1;SMC3;PPP1CC;PPP3CA;CCNB1;RPS6KA6;CDC23;YWHAQ;CDC27;RPS6KA1;MAPK1;PRKACB;BUB1;YWHAG;FBXW11;SPDYC;PPP2R5D;IGF1;CDC25C;REC8;PPP1CA;RBX1;SMC1B;CCNE1;CPEB2;CPEB4
Interspecies	P. anubis-A. fusciceps	Oxidative phosphorylation	hsa00190	Metabolism - Energy	32	133	0.0431332	ATP6V1A;NDUFB6;COX15;NDUFB5;NDUFA12;NDUFB4;COX17;ATP5C1;ATP5J;ATP5I;ATP5H;TCIRG1;ATP5O;ATP5G2;COX7C;COX5A;UQCRFS1;ATP6V0A4;CYC1;ATP6V1E2;ATP6V1D;LHPP;ATP6AP1;NDUFA5;SDHC;SDHA;ATP5F1;COX6C;NDUFS8;PPA1;NDUFAB1;UQCRC2
Interspecies	P. anubis-A. fusciceps	p53 signaling pathway	hsa04115	Signaling	23	69	0.0014429	CDKN1A;APAF1;GADD45A;EI24;IGFBP3;SIAH1;PTEN;IGF1;THBS1;GADD45G;CCNB1;CDK6;CASP8;RRM2B;SESN3;CDK4;CCNE1;CASP3;CCNG1;SESN2;MDM2;FAS;BID
Interspecies	P. anubis-A. fusciceps	Pancreatic cancer	hsa05212	Disease - Cancer	20	66	0.00944117	SMAD2;RALBP1;RALA;RALB;TGFB3;EGF;BAD;TGFA;PIK3R2;BRCA2;EGFR;PIK3R5;CDC42;IKBKB;CDK6;RAD51;CDK4;MAPK1;RAF1;ARHGEF6
Interspecies	P. anubis-A. fusciceps	Pathways in cancer	hsa05200	Disease - Cancer	95	397	0.00127424	GSK3B;CDKN1A;HSP90AB1;LAMC3;ITGA2B;PTEN;CBLB;GLI1;FGF1;BRCA2;ETS1;GLI2;IKBKB;RASSF1;GNGT2;CASP8;CASP3;BDKRB2;ITGAV;SKP2;PRKACB;HRAS;NKX3-1;APC2;RALBP1;TPM3;ITGA3;MMP1;DCC;DAPK1;F2R;DAPK3;MITF;RHOA;RBX1;CCNA1;TRAF3;CCNE1;TRAF5;COL4A5;BIRC5;RAF1;MET;CSF1R;RALA;FH;RALB;CTBP2;CTBP1;HDAC1;LAMA3;LPAR1;PDGFA;WNT8B;TGFA;LPAR3;PIK3R2;LPAR4;STK4;HIF1A;RASGRP1;EGFR;HSP90B1;PIK3R5;CDC42;GNG10;GNA11;GNA12;MAP…
Interspecies	P. anubis-A. fusciceps	Phospholipase D signaling pathway	hsa04072	Signaling	38	144	0.006846	AGPAT5;PTGFR;RALA;RALB;SHC1;LPAR1;PDGFA;LPAR3;PIK3R2;LPAR4;EGFR;PIK3R5;PLD2;GRM2;GRM5;CYTH4;GRM4;PDGFC;GNA12;MAPK1;HRAS;CYTH1;PLA2G4F;SYK;EGF;SPHK1;F2R;AVPR2;GAB1;PLA2G4A;RRAS2;AVPR1A;RHOA;DNM3;GNAS;GRB2;RAF1;ARF6
Interspecies	P. anubis-A. fusciceps	PI3K Akt signaling pathway	hsa04151	Signaling	75	341	0.0287037	YWHAE;GSK3B;CDKN1A;HSP90AB1;CSF1;YWHAB;LAMC3;ITGA2B;PTEN;FGF1;IKBKB;GNGT2;CREB3L3;YWHAQ;ITGAV;HRAS;JAK3;YWHAG;IFNA13;SYK;ITGA3;RPS6;F2R;PPP2R5D;CCNE1;DDIT4;MTCP1;COL4A5;RAF1;EIF4E2;SGK2;TLR4;MET;TLR2;PHLPP2;CSF1R;PRKAA1;TNXB;LAMA3;LPAR1;PDGFA;LPAR3;PIK3R2;LPAR4;IL2RG;THBS1;EGFR;HSP90B1;PIK3R5;VTN;GNG10;PDGFC;CHAD;MAPK1;PCK2;NGFR;LAMB3;EGF;BAD;IGF1;EPOR;COL1A2;FGF14;CDK6;RPS6KB1;C8ORF44-SGK3;CDK4;…
Interspecies	P. anubis-A. fusciceps	Prostate cancer	hsa05215	Disease - Cancer	23	89	0.0380183	GSK3B;CDKN1A;HSP90AB1;EGF;BAD;PTEN;TGFA;PDGFA;PIK3R2;IGF1;EGFR;PIK3R5;HSP90B1;IKBKB;CREB3L3;CCNE1;PDGFC;MDM2;MAPK1;GRB2;RAF1;HRAS;NKX3-1
Interspecies	P. anubis-A. fusciceps	Proteoglycans in cancer	hsa05205	Disease - Cancer	50	203	0.00922531	CDKN1A;CBLB;ACTB;PPP1CC;CTSL;PLAU;CASP3;ITGAV;PRKACB;HRAS;RPS6;GAB1;PLAUR;RRAS2;FRS2;ANK3;RHOA;VAV2;TIAM1;COL21A1;RAF1;PPP1R12B;TLR4;MET;TLR2;CAMK2D;SRC;CAMK2A;WNT8B;PIK3R2;HIF1A;THBS1;EGFR;PIK3R5;CDC42;VTN;MAPK1;WNT3;SMAD2;LUM;WNT7B;IGF2;IGF1;PPP1CA;RPS6KB1;MDM2;FAS;GRB2;PTPN6;HPSE
Interspecies	P. anubis-A. fusciceps	Pyrimidine metabolism	hsa00240	Metabolism - Nucleotides	32	105	0.00111368	CDA;CANT1;DPYS;NUDT2;NT5E;PNP;POLD1;TWISTNB;POLR2E;POLR2G;TK1;UPP1;POLR2K;RRM1;CTPS1;UPB1;NME1;POLE4;DCTD;NME6;RRM2B;NME7;POLE2;POLR3E;POLE3;POLR1C;CMPK2;UPRT;UMPS;POLR3K;DCTPP1;ITPA
Interspecies	P. anubis-A. fusciceps	Tight junction	hsa04530	Cell - Adhesion	34	139	0.0305756	EPB41;SRC;PTEN;CLDN1;YBX3;ACTB;CDC42;EPB41L3;MYL10;HRAS;JAM2;PRKCI;YES1;ACTN2;PRKCE;MAGI3;PRKCD;RRAS2;ACTN4;SHROOM1;MPP5;TJAP1;RHOA;MYLPF;CLDN6;MYL5;CLDN3;CLDN15;CDK4;PPP2R2D;EXOC4;CLDN18;CLDN16;LLGL2
Interspecies	P. anubis-C. jacchus	Alzheimer's disease	hsa05010	Disease - Neural	44	168	0.0412631	GSK3B;NDUFB8;NDUFB6;CALML6;NDUFB5;NDUFB4;ATP5A1;PSEN2;ATP5C1;ATP5J;COX7A2;ATP5H;ATP5O;ATP5G2;COX7C;APH1A;PPP3CA;ATP5B;APH1B;CASP8;CASP3;UQCRFS1;MAPK1;CACNA1S;CYC1;BID;NDUFV1;NDUFA9;NDUFA8;NDUFA7;APAF1;NDUFA5;BAD;SDHC;SDHA;COX6C;BACE1;NDUFAB1;NDUFS3;FAS;UQCRC2;CALM1;PLCB1;GAPDH
Interspecies	P. anubis-C. jacchus	Bladder cancer	hsa05219	Disease - Cancer	14	41	0.0283104	CDKN1A;MMP1;DAPK1;SRC;DAPK2;ARAF;THBS1;RASSF1;CDK4;E2F1;MAPK1;RAF1;HRAS;HBEGF
Interspecies	P. anubis-C. jacchus	Calcium signaling pathway	hsa04020	Signaling	48	180	0.0254235	RYR1;PTGFR;MYLK2;RYR2;CAMK2D;CALML6;PDE1B;CHRNA7;PDE1A;CHRM5;PTGER3;HTR2C;GRPR;SLC8A1;GRM1;MYLK;PPP3CA;GRM5;EDNRB;HRH2;ERBB4;PLCG2;PLCE1;CACNA1S;DRD1;PRKACB;LHCGR;NOS2;PRKCB;SPHK2;SPHK1;F2R;TNNC2;ATP2B4;AVPR1A;TACR1;P2RX7;P2RX6;STIM1;ADRB3;P2RX3;P2RX1;GNAS;VDAC3;VDAC1;CALM1;SLC25A5;PLCB1
Interspecies	P. anubis-C. jacchus	Cell cycle	hsa04110	Other	35	124	0.0229787	YWHAE;GSK3B;CDKN1A;CCNH;YWHAB;HDAC1;TTK;ORC5;CCNB1;YWHAQ;CDC26;RAD21;CDC27;E2F1;SKP2;BUB1;YWHAG;ZBTB17;TGFB2;TGFB3;CDC25A;SMC1B;CCNA2;STAG2;RBL1;CDK6;WEE2;TFDP2;CDK4;CCNE1;CDK1;MCM4;MCM5;MCM6;MCM2
Interspecies	P. anubis-C. jacchus	Complement and coagulation cascades	hsa04610	Immune	23	79	0.0413876	CR2;CPB2;SERPINA1;SERPINB2;F10;C1S;FGG;F2R;SERPINF2;PLAUR;F13A1;C4BPA;PLG;F2;F5;VTN;PROC;C7;C3AR1;SERPING1;VSIG4;A2M;F2RL2
Interspecies	P. anubis-C. jacchus	Dilated cardiomyopathy	hsa05414	Disease - Cardiovascular	26	90	0.0346265	ITGB1;RYR2;ACTB;SLC8A1;CACNG6;ITGB8;TNNI3;ITGB7;ITGAV;ITGB6;CACNA1S;CACNG2;EMD;PRKACB;CACNG4;TGFB2;TPM4;TGFB3;TPM3;TPM2;IGF1;DES;ITGA11;GNAS;ITGA7;ITGA9
Interspecies	P. anubis-C. jacchus	DNA replication	hsa03030	Other	12	36	0.0485392	RFC3;LIG1;RFC1;RFC2;POLE2;POLD1;POLE3;MCM4;MCM5;MCM6;DNA2;MCM2
Interspecies	P. anubis-C. jacchus	Epstein Barr virus infection	hsa05169	Disease - Infection	56	202	0.00758531	YWHAE;ATF2;GSK3B;CDKN1A;YWHAB;GTF2B;TRADD;TNFAIP3;ITGAL;PSMD8;IKBKB;SPN;YWHAQ;PSMD2;PSMD3;PSMD1;SKP2;PRKACB;JAK3;YWHAG;HLA-DPA1;MAP2K4;CR2;TRAF1;HLA-E;CCNA2;TRAF3;TRAF5;POLR1C;CD44;RBPJL;HDAC4;HDAC5;PSMD12;PSMD14;HDAC1;RELA;GTF2E2;IRAK1;CD19;POLR2D;PLCG2;POLR2E;POLR2G;LYN;EIF2AK1;MAPK13;PSMC1;POLR3E;POLR3F;HLA-DPB1;BCL2;CDK1;POLR3H;TAB1;NFKBIB
Interspecies	P. anubis-C. jacchus	Fatty acid elongation	hsa00062	Metabolism - Lipids	11	25	0.00649053	HADHB;ACOT7;ECHS1;ACAA2;ELOVL4;ELOVL2;ELOVL3;PPT1;ELOVL6;ELOVL7;HSD17B12
Interspecies	P. anubis-C. jacchus	Fatty acid metabolism	hsa01212	Metabolism - Lipids	17	48	0.0113195	PECR;ECHS1;ACAA2;ELOVL2;OXSM;SCD5;ACSL6;ELOVL6;ACSL4;ACSL3;HSD17B12;ACAT2;ACAT1;HADHB;FADS2;PPT1;ACADS
Interspecies	P. anubis-C. jacchus	Fructose and mannose metabolism	hsa00051	Metabolism - Carbohydrate	11	32	0.0467207	GMPPB;HK3;TPI1;ENOSF1;PMM2;SORD;AKR1B1;PFKM;FBP1;FUK;KHK
Interspecies	P. anubis-C. jacchus	Glycine serine and threonine metabolism	hsa00260	Metabolism - AminoAcids	13	40	0.0497675	AOC3;DMGDH;MAOB;PGAM2;GCAT;GNMT;GCSH;GRHPR;BHMT;PSAT1;CTH;SARDH;PHGDH
Interspecies	P. anubis-C. jacchus	Hedgehog signaling pathway	hsa04340	Signaling	17	50	0.0174059	GSK3B;CSNK1G3;CSNK1A1;WNT7B;WNT9B;WNT8B;LRP2;WNT16;GLI2;BMP4;SHH;SMO;RAB23;WNT1;PRKACB;WNT3;CSNK1G1
Interspecies	P. anubis-C. jacchus	Huntingtons disease	hsa05016	Disease - Neural	55	193	0.0044071	ATP5C1;ATP5G2;COX7C;DNALI1;GRM5;CASP8;CREB3L3;CASP3;UQCRFS1;AP2M1;DNAI2;APAF1;SDHC;SDHA;NDUFS3;VDAC3;PPARG;VDAC1;UQCRC2;PLCB1;SLC25A5;NDUFB8;DNAH1;NDUFB6;DNAH8;NDUFB5;HDAC1;NDUFB4;ATP5A1;ATP5J;COX7A2;NRF1;ATP5H;ATP5O;ATP5B;POLR2D;AP2S1;POLR2E;POLR2G;CYC1;PPARGC1A;NDUFV1;DNAI1;NDUFA9;NDUFA8;NDUFA7;DNAH10;NDUFA5;BDNF;AP2B1;COX6C;SOD2;NDUFAB1;TAF4B;DNAL1
Interspecies	P. anubis-C. jacchus	Hypertrophic cardiomyopathy HCM	hsa05410	Disease - Cardiovascular	26	83	0.0124845	ITGB1;RYR2;PRKAA1;PRKAG1;ACTB;SLC8A1;CACNG6;ITGB8;TNNI3;ITGB7;ITGAV;ITGB6;CACNA1S;CACNG2;EMD;CACNG4;TGFB2;TPM4;TGFB3;TPM3;TPM2;IGF1;DES;ITGA11;ITGA7;ITGA9
Interspecies	P. anubis-C. jacchus	Inositol phosphate metabolism	hsa00562	Metabolism - Carbohydrate	21	71	0.0424792	IPPK;ISYNA1;TPI1;IPMK;INPPL1;PTEN;MTMR4;PIK3C2A;MTMR6;PIK3C2B;MINPP1;INPP5A;PIP5KL1;PLCG2;PLCE1;PIP5K1A;PLCH1;PIP5K1B;PLCH2;PLCB1;PI4K2A
Interspecies	P. anubis-C. jacchus	Leishmaniasis	hsa05140	Disease - Infection	22	73	0.0315204	ITGB1;TGFB2;MARCKSL1;NOS2;TGFB3;PRKCB;IFNGR2;CYBA;IRAK4;RELA;MAPK13;HLA-DMA;IRAK1;HLA-DPB1;MAPK1;PTPN6;IL12A;TAB1;HLA-DOA;MYD88;NFKBIB;HLA-DPA1
Interspecies	P. anubis-C. jacchus	Metabolic pathways	hsa01100	Metabolism - General	293	1239	0.00224946	DMGDH;CDA;AHCYL2;PANK2;AHCYL1;CMAS;UXS1;XYLT2;ATP5C1;ACSM5;ACSM4;GBA2;GCSH;HYKK;PNP;ANPEP;PPAT;NDST3;NAMPT;PLCE1;ATP6V1E2;GLUL;PDHX;ST6GAL1;GLCE;OXSM;ACSL6;TALDO1;ACSL4;CEL;ACSL3;BTD;MTHFD2;UPRT;UQCRC2;HPRT1;PI4K2A;PTGES;LIPT2;GCDH;MAOB;RPN1;ATP5J;ATP5I;ATP5H;MTMR4;ATP5O;LIAS;PLA2G7;MTMR6;ACMSD;HSD11B1;ATP5B;LDHA;INPP5A;RDH12;PPCS;RDH10;RDH16;PLCG2;PIP5K1A;PIP5K1B;RIMKLB;HMGCLL1;ARSB;PCK2;PMM2;PR…
Interspecies	P. anubis-C. jacchus	Morphine addiction	hsa05032	Disease - Neural	26	91	0.03935	GABRB3;PDE1B;PDE1A;PDE3B;GNG10;GNGT2;GRK5;GRK4;DRD1;GABRE;PDE8A;PRKACB;GABRA2;GABBR2;GABRA1;GABRP;KCNJ6;PRKCB;PDE4D;PDE4C;OPRM1;GNG13;GABRG1;PDE10A;GNAS;GNB5
Interspecies	P. anubis-C. jacchus	Nitrogen metabolism	hsa00910	Metabolism - Energy	7	17	0.0415695	GLUD1;CA3;CA2;CA4;CA6;GLUL;CA14
Interspecies	P. anubis-C. jacchus	p53 signaling pathway	hsa04115	Signaling	23	69	0.00822607	CDKN1A;APAF1;CD82;EI24;GORAB;IGFBP3;PTEN;IGF1;THBS1;CCNB1;CDK6;CASP8;RRM2B;CDK4;CCNE1;PERP;CASP3;CCNG1;SESN2;CDK1;FAS;BID;RPRM
Interspecies	P. anubis-C. jacchus	Pathways in cancer	hsa05200	Disease - Cancer	96	397	0.0363048	ITGB1;GSK3B;CDKN1A;CSF3R;HSP90AB1;ARAF;PTEN;BRCA2;FGF2;ETS1;GLI2;IKBKB;FGF5;SHH;RASSF1;EDNRB;GNGT2;CASP8;CASP3;ITGAV;SKP2;PRKACB;HRAS;NKX3-1;HSP90AA1;PRKCB;TPM3;MMP1;DAPK1;DAPK2;F2R;WNT9B;MITF;TRAF1;WNT16;RHOA;RUNX1;SMO;MSH3;TRAF3;CCNE1;TRAF5;BIRC5;PPARG;BIRC7;PLCB1;RAF1;RALA;FH;CTBP2;CTBP1;HDAC1;PTGER3;LPAR1;PDGFA;WNT8B;TGFA;LPAR3;STK4;RASGRP1;RELA;RASGRP4;HSP90B1;GNG10;RXRA;GNA12;PLCG2;E2F1;CTN…
Interspecies	P. anubis-C. jacchus	Phospholipase D signaling pathway	hsa04072	Signaling	40	144	0.0206783	SHC4;AGPAT5;PTGFR;RALA;DGKB;LPAR1;PDGFA;LPAR3;AGPAT1;GRM1;GRM2;GRM5;CYTH4;GRM4;GRM6;PDGFC;GNA12;PLCG2;PIP5K1A;MAPK1;PIP5K1B;HRAS;CYTH1;SPHK1;F2R;AVPR2;GAB1;PLA2G4A;RRAS2;PTPN11;AVPR1A;RHOA;DNM3;GNAS;GRB2;RAF1;MS4A2;PLCB1;RAPGEF4;ARF6
Interspecies	P. anubis-C. jacchus	Proteasome	hsa03050	Cell - Structure	17	44	0.00418396	PSMD12;PSMD14;POMP;PSMB9;PSMA8;PSMA5;PSMD8;PSMA6;PSMB4;PSMA4;PSMB2;PSMC1;PSMD2;PSMB1;PSMD3;PSMD1;PSMF1
Interspecies	P. anubis-C. jacchus	Proteoglycans in cancer	hsa05205	Disease - Cancer	53	203	0.0289388	ITGB1;CDKN1A;ARAF;FGF2;ACTB;PPP1CB;PPP1CC;CTSL;CASP3;KDR;PLCE1;TIMP3;ITGAV;PRKACB;HRAS;PRKCB;RPS6;GAB1;WNT9B;PLAUR;RRAS2;FRS2;ANK3;WNT16;RHOA;SMO;RAF1;PPP1R12C;CD44;HBEGF;CD63;CAMK2D;SRC;WNT8B;THBS1;VTN;ERBB4;PLCG2;MAPK1;WNT1;WNT3;TGFB2;CAV3;WNT7B;PTPN11;IGF1;MAPK13;PPP1CA;RPS6KB1;FAS;GRB2;PTPN6;HPSE
Interspecies	P. anubis-C. jacchus	Purine metabolism	hsa00230	Metabolism - Nucleotides	46	176	0.0388695	PRPS1;GDA;PDE1B;PDE1A;AK1;PDE3B;AK3;GMPR;PAPSS2;NT5C;NT5E;PNP;GUK1;PPAT;POLD1;TWISTNB;POLR2D;POLR2E;PDE6D;NT5M;POLR2G;PDE8A;ADSS;GUCY1A3;ADSL;PKLR;PDE4D;PDE4C;NME5;DCK;NME1;NT5C3B;PDE10A;NME6;RRM2B;POLE2;IMPDH2;POLR3E;POLE3;POLR1C;POLR3F;POLR3H;PDE5A;HPRT1;ALLC;PDE9A
Interspecies	P. anubis-C. jacchus	Pyrimidine metabolism	hsa00240	Metabolism - Nucleotides	35	105	0.00131454	CDA;DTYMK;DPYS;TYMS;NT5C;NT5E;PNP;POLD1;TWISTNB;POLR2D;POLR2E;NT5M;POLR2G;TK1;UPP1;TXNRD3;CTPS1;NME5;DCK;UCKL1;NME1;DCTD;NT5C3B;UCK1;NME6;RRM2B;POLE2;POLR3E;POLE3;POLR1C;POLR3F;CMPK2;POLR3H;UPRT;UMPS
Interspecies	P. anubis-C. jacchus	Pyruvate metabolism	hsa00620	Metabolism - Carbohydrate	15	40	0.00950776	FH;PKLR;MDH1;GLO1;PDHB;ACAT2;ACAT1;GRHPR;LDHA;PC;LDHD;ME2;ACSS1;ALDH9A1;PCK2
Interspecies	P. anubis-C. jacchus	Ribosome	hsa03010	Cell - Structure	38	137	0.0241644	RPL4;RPL5;RPL30;MRPS14;MRPL18;MRPS11;MRPL16;MRPS10;MRPL15;RPL8;MRPL34;RPL9;MRPL13;MRPL35;MRPL3;RPL7A;RPS17;RPL18A;RPL36AL;RPL15;RPL37;RPS27A;RPL19;RPS5;RPS6;MRPL27;RPSA;MRPS7;MRPL24;MRPS18C;MRPL22;RPS28;MRPS9;RPS29;RPL37A;RPL24;RPS20;RPL29
Interspecies	P. anubis-C. jacchus	Viral carcinogenesis	hsa05203	Disease - Cancer	52	205	0.048919	YWHAE;ATF2;CDKN1A;YWHAB;GTF2B;TRADD;HDAC11;UBE3A;CASP8;CREB3L3;YWHAQ;CASP3;CCR8;SKP2;PRKACB;HRAS;JAK3;YWHAG;TRAF1;RHOA;HLA-E;CCNA2;KAT2B;RBL1;CCNE1;TRAF3;MAPKAPK2;TRAF5;IRF7;VDAC3;HIST1H2BD;RBPJL;HDAC4;HDAC5;SRC;HDAC1;SRF;HDAC9;RELA;GTF2E2;SCIN;MAPK1;LYN;BAD;GTF2H1;CDK6;CDK4;PSMC1;DNAJA3;REL;CDK1;GRB2
Interspecies	P. anubis-C. jacchus	Vitamin digestion and absorption	hsa04977	Digestion - And - Absorption	9	24	0.0406173	CUBN;BTD;SLC23A1;SLC19A3;APOA1;APOA4;MMACHC;PLB1;SLC19A2
Interspecies	P. anubis-E. patas	Adrenergic signaling in cardiomyocytes	hsa04261	Other	32	148	0.0202002	ATF2;RYR2;CAMK2D;ATP1A4;GNAI3;ADCY3;PIK3R2;PIK3R1;SLC8A1;PIK3R5;PPP1CC;RPS6KA5;PLN;CREB3L4;SCN7A;TNNI3;CACNA1S;PRKACB;TPM2;TPM1;ATP1B3;PPP2R5D;ATP2B2;ATP1B2;PPP2R5C;PPP2R3A;PPP1CA;MAPK13;ACTC1;MYL3;BCL2;PLCB1
Interspecies	P. anubis-E. patas	Alzheimer's disease	hsa05010	Disease - Neural	34	168	0.0415775	COX7B;NDUFB8;NDUFB5;COX4I1;NDUFB3;ATP5J;COX7A2;ATP2A1;ATP5H;ATP5O;ATP5G2;COX5B;TNF;COX7C;HSD17B10;PPP3CA;ATP5B;CASP7;CASP8;UQCRFS1;CACNA1S;CYC1;NOS1;APAF1;NDUFA1;SDHC;GRIN2C;BACE1;CDK5;NDUFAB1;FAS;MAPT;PLCB1;GAPDH
Interspecies	P. anubis-E. patas	AMPK signaling pathway	hsa04152	Signaling	29	124	0.00919052	PRKAA1;PFKFB3;CAB39;PRKAG1;PIK3R2;PIK3R1;FOXO3;FOXO1;PIK3R5;EEF2K;CREB3L4;PPARGC1A;RAB8A;PDPK1;TSC1;PPP2R5D;PPP2R5C;PPP2R3A;PRKAB1;SIRT1;RAB10;CCNA1;TBC1D1;RPS6KB1;RAB14;SCD;PPARG;FBP1;CFTR
Interspecies	P. anubis-E. patas	Arginine and proline metabolism	hsa00330	Metabolism - AminoAcids	14	50	0.0134697	OAT;CKM;MAOB;ARG1;CKMT1A;AMD1;CNDP1;AGMAT;SRM;DAO;P4HA2;P4HA3;CKB;NOS1
Interspecies	P. anubis-E. patas	Basal transcription factors	hsa03022	Other	12	45	0.0307908	TAF7L;GTF2A1;TAF15;TAF13;TAF8;TAF4B;GTF2H1;GTF2F1;MNAT1;TAF4;TAF9B;GTF2F2
Interspecies	P. anubis-E. patas	cAMP signaling pathway	hsa04024	Signaling	41	199	0.0209723	CHRM2;RYR2;ADCYAP1R1;CAMK2D;GNAI3;ATP1A4;ADCY3;PIK3R2;PIK3R1;GLI1;PIK3R5;PLD2;PPP1CC;MAPK8;RAP1A;PLN;CREB3L4;PDE4B;TNNI3;SOX9;CACNA1S;DRD2;PRKACB;GRIA3;GHSR;ABCC4;BDNF;HTR1D;PDE4C;ATP1B3;ATP2B2;ATP1B2;GRIN2C;PPP1CA;MAPK10;ACOX1;PDE3A;PPARA;RAF1;CFTR;CNGB1
Interspecies	P. anubis-E. patas	Cardiac muscle contraction	hsa04260	Other	18	78	0.0393142	RYR2;COX7B;TPM2;COX4I1;TPM1;ATP1A4;ATP1B3;COX7A2;ATP1B2;COX5B;COX7C;SLC8A1;ACTC1;MYL3;UQCRFS1;TNNI3;CACNA1S;CYC1
Interspecies	P. anubis-E. patas	cGMP PKG signaling pathway	hsa04022	Signaling	34	167	0.0385545	OPRD1;ATF2;ATP1A4;GNAI3;ADCY3;GATA4;PIK3R2;ATP2A1;PIK3R1;SLC8A1;PIK3R5;GNA13;PPP1CC;PPP3CA;PLN;EDNRB;CREB3L4;GNA12;KCNMB3;BDKRB2;CACNA1S;MEF2A;MEF2C;ATP1B3;ATP2B2;ATP1B2;PPP1CA;ADRB3;PDE3A;PDE5A;VDAC1;RAF1;PLCB1;CNGB1
Interspecies	P. anubis-E. patas	Collecting duct acid secretion	hsa04966	Other	9	27	0.0140806	ATP6V1A;ATP6V1G1;ATP6V0A2;TCIRG1;ATP6V0C;ATP6V1D;ATP6V1E2;ATP6V1C1;ATP6V1B1
Interspecies	P. anubis-E. patas	Dilated cardiomyopathy	hsa05414	Disease - Cardiovascular	21	90	0.0246269	MYBPC3;RYR2;TGFB2;ITGB4;TPM2;ITGA2B;TPM1;ADCY3;TNF;SLC8A1;ACTC1;PLN;SGCB;MYL3;ITGA6;TNNI3;ITGB7;CACNA1S;EMD;PRKACB;ITGA9
Interspecies	P. anubis-E. patas	Dorso ventral axis formation	hsa04320	Other	8	27	0.0404222	ETV7;PIWIL2;PIWIL3;NOTCH4;GRB2;FMN2;ETS1;CPEB4
Interspecies	P. anubis-E. patas	Epithelial cell signaling in Helicobacter pylori infection	hsa05120	Disease - Infection	17	68	0.0216256	ATP6V1A;MAP2K4;ATP6V1G1;ATP6AP1;TCIRG1;MAPK13;MAPK10;CDC42;MAPK8;PLCG2;ATP6V0A2;ATP6V1E2;ATP6V0C;ATP6V1D;JAM2;ATP6V1C1;ATP6V1B1
Interspecies	P. anubis-E. patas	Fc epsilon RI signaling pathway	hsa04664	Signaling	16	68	0.0426877	MAP2K4;PDPK1;PIK3R2;PIK3R1;TNF;MAPK13;PIK3R5;MAPK10;MAPK8;IL5;INPP5D;BTK;PLCG2;GRB2;RAF1;HRAS
Interspecies	P. anubis-E. patas	Focal adhesion	hsa04510	Cell - Adhesion	44	202	0.00653985	SHC2;LAMC3;ITGB4;ITGA2B;PDGFA;PIK3R2;PIK3R1;LAMC1;CRKL;PIK3R5;CDC42;PPP1CC;VTN;MAPK8;RAP1A;CHAD;ERBB2;MYL10;ITGB7;HRAS;PDGFRA;VWF;CAV2;LAMB2;PDPK1;CAV1;FN1;PARVA;PARVB;PPP1CA;MAPK10;MYLPF;MYL5;COL1A2;COL2A1;COL4A6;BCL2;GRB2;ITGA6;TLN1;RAF1;PPP1R12B;CRK;ITGA9
Interspecies	P. anubis-E. patas	FoxO signaling pathway	hsa04068	Signaling	31	133	0.00763726	PRKAA1;ARAF;PRKAG1;PIK3R2;PIK3R1;FOXO3;STK4;FOXO1;PIK3R5;MAPK8;SKP2;HRAS;USP7;TGFB2;GABARAPL1;HOMER1;GADD45A;PDPK1;BNIP3;PLK1;SOD2;PRKAB1;SIRT1;MAPK13;MAPK10;CCNG2;CDK2;CAT;GRB2;RAF1;IL7R
Interspecies	P. anubis-E. patas	Huntingtons disease	hsa05016	Disease - Neural	42	193	0.00787503	COX7B;NDUFB8;DNAH8;NDUFB5;HDAC1;COX4I1;DCTN4;NDUFB3;ATP5J;COX7A2;NRF1;ATP5H;COX5B;ATP5O;ATP5G2;COX7C;ATP5B;CASP8;CREB3L4;UQCRFS1;POLR2F;CYC1;PPARGC1A;DNAI1;POLR2K;DNAI2;DNAH10;APAF1;BDNF;NDUFA1;SDHC;SOD2;NDUFAB1;TFAM;TAF4B;PPARG;VDAC1;HAP1;PLCB1;TAF4;DNAL4;DNAL1
Interspecies	P. anubis-E. patas	Hypertrophic cardiomyopathy HCM	hsa05410	Disease - Cardiovascular	22	83	0.00477091	MYBPC3;RYR2;TGFB2;PRKAA1;ACE;ITGB4;TPM2;ITGA2B;TPM1;PRKAG1;PRKAB1;TNF;SLC8A1;ACTC1;SGCB;MYL3;ITGA6;TNNI3;ITGB7;CACNA1S;EMD;ITGA9
Interspecies	P. anubis-E. patas	Inflammatory mediator regulation of TRP channels	hsa04750	Other	23	98	0.0180988	CAMK2D;TRPA1;TRPV2;ADCY3;PIK3R2;ALOX12;TRPV1;PIK3R1;HTR2A;PPP1CA;MAPK13;PIK3R5;MAPK10;PPP1CC;ASIC4;MAPK8;P2RY2;PLCG2;BDKRB2;PLCB1;PRKACB;ASIC3;ASIC1
Interspecies	P. anubis-E. patas	Insulin signaling pathway	hsa04910	Metabolism - Insulin	29	139	0.039955	PRKAA1;SHC2;ARAF;PRKAG1;PIK3R2;PIK3R1;FOXO1;PTPRF;CRKL;PIK3R5;PPP1CC;HK3;MAPK8;PPARGC1A;PRKACB;HRAS;SH2B2;PDPK1;TSC1;PHKA1;SORBS1;PRKAB1;PPP1CA;MAPK10;RPS6KB1;GRB2;RAF1;FBP1;CRK
Interspecies	P. anubis-E. patas	Longevity regulating pathway mammal	hsa04211	Other	23	94	0.0110646	ATF2;PRKAA1;PRKAG1;ADCY3;EHMT1;TSC1;PIK3R2;PIK3R1;FOXO3;SOD2;SIRT1;PRKAB1;ATG13;FOXO1;PIK3R5;RPS6KB1;CREB3L4;CAT;PPARG;PPARGC1A;HRAS;PRKACB;APPL1
Interspecies	P. anubis-E. patas	Longevity regulating pathway multiple species	hsa04213	Other	17	64	0.0119352	PRKAA1;CLPB;HDAC1;PRKAG1;ADCY3;PIK3R2;PIK3R1;FOXO3;SOD2;SIRT1;PRKAB1;FOXO1;PIK3R5;RPS6KB1;CAT;HRAS;PRKACB
Interspecies	P. anubis-E. patas	Metabolic pathways	hsa01100	Metabolism - General	212	1239	0.0215359	PANK4;AHCYL2;AHCYL1;PANK1;ABAT;ENO1;GCSH;PNP;NAMPT;ATP6V1E2;ATP6V1G1;ACOT8;TALDO1;ACSL4;MTHFD1;MTHFD2L;IDNK;CYP2E1;HPRT1;PI4K2A;IDO1;GNE;LIPT2;CDS1;TPH1;MAOB;FAXDC2;ATP5J;ATP5H;ATP5O;PLA2G7;ADH5;ACMSD;HSD11B1;UGT8;ATP5B;SGPL1;INPP5A;RDH12;RDH16;PLCG2;ATP6V0A2;PIP5K1A;RIMKLB;HMGCLL1;ARSB;ATP6V1C1;ST3GAL2;SLC33A1;ACER2;ACER1;BST1;CYP2C8;BHMT;PAH;NT5C1B-RDH14;GPI;COX7B;HEXB;MTMR14;HEXA;AKR1B1;COX7C;…
Interspecies	P. anubis-E. patas	Neurotrophin signaling pathway	hsa04722	Neural - Signaling	29	120	0.00571429	YWHAE;SHC2;CAMK2D;PIK3R2;PIK3R1;FOXO3;CRKL;PIK3R5;CDC42;MAPK8;RAP1A;RPS6KA5;PLCG2;SH2B3;HRAS;SH2B2;MAP3K3;NTRK2;BDNF;SORT1;PDPK1;FRS2;IRAK4;MAPK13;MAPK10;BCL2;GRB2;RAF1;CRK
Interspecies	P. anubis-E. patas	Nicotinate and nicotinamide metabolism	hsa00760	Metabolism - CofactorsVitamins	9	29	0.0227524	NT5C;BST1;NADK2;NT5E;PNP;NAMPT;AOX1;NMNAT3;NT5C1B-RDH14
Interspecies	P. anubis-E. patas	NonSmall cell lung cancer	hsa05223	Disease - Cancer	15	56	0.0162669	PDPK1;ARAF;PIK3R2;PIK3R1;FOXO3;STK4;PIK3R5;RASSF1;CDK6;RASSF5;ERBB2;PLCG2;GRB2;RAF1;HRAS
Interspecies	P. anubis-E. patas	Nucleotide excision repair	hsa03420	Other	12	47	0.0421051	RFC5;RFC3;RFC2;RPA3;CETN2;POLE3;GTF2H1;XPC;MNAT1;RAD23B;CUL4B;DDB2
Interspecies	P. anubis-E. patas	Oxidative phosphorylation	hsa00190	Metabolism - Energy	30	133	0.0136368	ATP6V1A;COX7B;NDUFB8;COX15;NDUFB5;COX4I1;NDUFB3;ATP5J;COX7A2;ATP5H;TCIRG1;ATP5O;ATP5G2;COX5B;COX7C;ATP5B;ATP6V0A2;COX11;UQCRFS1;CYC1;ATP6V1E2;ATP6V1D;ATP6V1C1;ATP6V1G1;ATP6AP1;NDUFA1;SDHC;NDUFAB1;ATP6V0C;ATP6V1B1
Interspecies	P. anubis-E. patas	p53 signaling pathway	hsa04115	Signaling	16	69	0.0480906	APAF1;GADD45A;EI24;SIAH1;SHISA5;RCHY1;PPM1D;DDB2;CDK6;CASP8;RRM2B;CCNG2;PERP;CCNG1;CDK2;FAS
Interspecies	P. anubis-E. patas	Pathways in cancer	hsa05200	Disease - Cancer	78	397	0.00734694	RET;LAMC3;ITGA2B;ARAF;LAMC1;GLI1;ETS1;CRKL;SHH;RASSF1;FGF8;EDNRB;CASP8;FGF9;RASSF5;BDKRB2;SKP2;PRKACB;HRAS;APPL1;PDGFRA;HSP90AA1;RALBP1;ARHGEF12;MMP1;DCC;WNT5A;WNT9B;MITF;AXIN2;CCNA1;COL4A6;PPARG;ITGA6;PLCB1;RAF1;CRK;RALA;CTBP2;MAX;HDAC1;GSTP1;LPAR1;GNAI3;ADCY3;PDGFA;WNT8B;LPAR3;PIK3R2;PIK3R1;STK4;FOXO1;RASGRP4;PIK3R5;CDC42;GNA13;GNG10;MAPK8;DVL1;ERBB2;GNA12;PLCG2;WNT10B;EGLN3;TGFB2;LAMB2;FZD7;WN…
Interspecies	P. anubis-E. patas	Phospholipase D signaling pathway	hsa04072	Signaling	34	144	0.00436493	AGPAT5;DGKE;RALA;SHC2;LPAR1;ADCY3;PDGFA;LPAR3;PIK3R2;PIK3R1;AGPAT2;AGPAT3;PIK3R5;PLD2;GNA13;CYTH4;GNA12;PLCG2;PIP5K1A;HRAS;CYTH1;PDGFRA;SPHK1;AVPR2;TSC1;AVPR1A;DNM2;DNM3;KITLG;MRAS;GRB2;RAF1;PLCB1;ARF6
Interspecies	P. anubis-E. patas	Primary immunodeficiency	hsa05340	Disease - Immune	13	37	0.00202467	CIITA;TNFRSF13B;CD3D;UNG;CD79A;CD4;CD8B;LCK;CD8A;RFX5;BTK;IL7R;JAK3
Interspecies	P. anubis-E. patas	Protein processing in endoplasmic reticulum	hsa04141	Other	34	169	0.0447746	TRAM1;SAR1A;UBE2D2;UBE2D3;RNF5;UBE2J1;HERPUD1;DNAJB2;MAPK8;OS9;MAN1A2;BAG1;UBQLN1;BAK1;UBQLN4;SEC31B;TXNDC5;XBP1;HSP90AA1;LMAN1L;EDEM1;UBE2G1;RAD23B;MAPK10;DNAJC3;DNAJA1;DNAJC5;DDIT3;DNAJA2;ERP29;BCL2;PREB;CRYAA;MBTPS2
Interspecies	P. anubis-E. patas	Proteoglycans in cancer	hsa05205	Disease - Cancer	42	203	0.0183988	CAMK2D;ARAF;WNT8B;PIK3R2;PIK3R1;TNF;PIK3R5;CDC42;PPP1CC;VTN;PLAU;ERBB2;PLCG2;TIMP3;PRKACB;HRAS;WNT10B;TGFB2;ARHGEF12;LUM;CAV2;PDPK1;FZD7;WNT7B;CAV1;WNT5A;FN1;WNT9B;PLAUR;FRS2;HSPG2;DCN;MAPK13;PPP1CA;MRAS;RPS6KB1;PDCD4;FAS;GRB2;HPSE;RAF1;PPP1R12B
Interspecies	P. anubis-E. patas	Regulation of actin cytoskeleton	hsa04810	Other	44	214	0.0178957	CHRM2;ITGB4;ITGA2B;ARAF;PDGFA;PIK3R2;PIK3R1;FGD1;CRKL;PIK3R5;CDC42;GNA13;PPP1CC;FGF8;FGF9;CFL2;GNA12;BDKRB2;MYL10;PIP4K2A;PIP5K1A;PIP4K2B;ITGB7;PIP4K2C;HRAS;PDGFRA;ARHGEF12;FN1;F2;PPP1CA;MYLPF;MYL5;DIAPH2;MRAS;ABI2;PFN4;ITGA6;PFN1;RAF1;PPP1R12B;CRK;PFN2;FGF10;ITGA9
Interspecies	P. anubis-E. patas	Ribosome	hsa03010	Cell - Structure	30	137	0.0202962	RPL5;RPLP1;MRPS10;RPL9;MRPL32;RPS14;RPL7A;RPS17;RPL36AL;RPL14;RPL37;RPS27A;RPL19;RPS12;RPL23;RPS5;RPL22;RPSA;MRPL24;MRPS6;RPL3L;MRPS5;MRPS18C;RPS29;RPL37A;RPL24;RPS20;RPL29;RSL24D1;RPS23
Interspecies	P. anubis-E. patas	Signaling pathways regulating pluripotency of stem cells	hsa04550	Other	31	142	0.019335	WNT8B;PIK3R2;PIK3R1;ACVR1B;PIK3R5;SOX2;DVL1;SMARCAD1;JAK2;SKIL;HRAS;JAK3;WNT10B;PCGF6;FZD7;WNT7B;PCGF2;WNT5A;ESRRB;WNT9B;INHBA;HNF1A;AXIN2;KLF4;ACVR2A;TBX3;MAPK13;GRB2;RAF1;NEUROG1;NODAL
Interspecies	P. anubis-E. patas	SNARE interactions in vesicular transport	hsa04130	Other	12	34	0.00285565	STX1B;VAMP7;STX17;SNAP23;STX6;STX2;YKT6;SNAP29;STX11;VAMP3;BET1;VTI1B
Interspecies	P. anubis-E. patas	Sphingolipid metabolism	hsa00600	Metabolism - Lipids	14	47	0.00759227	CERS3;CERS6;SPHK1;SGPP1;ACER2;ACER1;NEU3;UGT8;SGPL1;SPTLC1;SPTLC3;DEGS2;KDSR;B4GALT6
Interspecies	P. anubis-E. patas	Sphingolipid signaling pathway	hsa04071	Other	31	120	0.00144767	OPRD1;GNAI3;PIK3R2;PIK3R1;TNF;PIK3R5;PLD2;GNA13;SGPL1;MAPK8;SPTLC1;SPTLC3;GNA12;BDKRB2;HRAS;CERS3;CERS6;PDPK1;SPHK1;PPP2R5D;PPP2R5C;PPP2R3A;SGPP1;MAPK13;MAPK10;ACER2;ACER1;BCL2;DEGS2;RAF1;PLCB1
Interspecies	P. anubis-E. patas	Synaptic vesicle cycle	hsa04721	Neural - Synaptic - Processes	16	63	0.0220063	ATP6V1A;ATP6V1G1;UNC13A;SYT1;TCIRG1;CPLX2;DNM2;DNM3;STX1B;ATP6V0A2;STX2;ATP6V1E2;ATP6V0C;ATP6V1D;ATP6V1C1;ATP6V1B1
Interspecies	P. anubis-E. patas	Vibrio cholerae infection	hsa05110	Disease - Infection	16	51	0.00251256	SLC12A2;ATP6V1A;ATP6V1G1;ATP6AP1;ADCY3;TCIRG1;PLCG2;ATP6V0A2;KDELR2;ATP6V1E2;ATP6V0C;ATP6V1D;PRKACB;CFTR;ATP6V1C1;ATP6V1B1
Interspecies	P. anubis-M. mulatta	Adrenergic signaling in cardiomyocytes	hsa04261	Other	28	148	0.0450559	ATF2;RYR2;CAMK2D;ATP1A4;GNAI3;PIK3CD;PIK3R2;PIK3R1;SLC8A1;PIK3R5;PPP1CC;CREB3L4;TNNI3;PRKACB;CACNG4;TPM4;TPM2;TPM1;ATP1B3;ATP2B2;ATP1B2;PPP2R5C;PPP2R3A;PPP1CA;PPP2R2C;PPP2R2D;BCL2;PLCB1
Interspecies	P. anubis-M. mulatta	AGE RAGE signaling pathway in diabetic complications	hsa04933	Other	21	101	0.0311079	TGFB2;VCAM1;PRKCE;SERPINE1;CYBB;PIK3CD;NFATC1;PIK3R2;PIK3R1;TNF;AGER;FOXO1;PIK3R5;MAPK10;CDC42;MAPK8;PLCG2;BCL2;COL4A5;PLCB1;HRAS
Interspecies	P. anubis-M. mulatta	Aldosterone regulated sodium reabsorption	hsa04960	Other	10	39	0.0334409	PDPK1;ATP1A4;PIK3CD;ATP1B3;PIK3R2;IGF1;ATP1B2;PIK3R1;PIK3R5;NR3C2
Interspecies	P. anubis-M. mulatta	Alzheimer's disease	hsa05010	Disease - Neural	39	168	0.000540446	COX7B;NDUFB8;NDUFA11;NDUFB4;COX4I1;ATP5A1;COX4I2;NDUFB3;ATP5J;COX7A2;ATP2A1;PSEN1;ATP5H;ATP5G3;ATP5O;ATP5G2;COX5B;TNF;HSD17B10;ATP5B;CASP8;UQCRFS1;CYC1;NDUFA7;APAF1;NDUFA2;NDUFA1;SDHC;SDHA;BACE1;NDUFS8;CDK5;NDUFS4;NDUFAB1;NDUFS3;FAS;MAPT;PLCB1;GAPDH
Interspecies	P. anubis-M. mulatta	AMPK signaling pathway	hsa04152	Signaling	29	124	0.00232191	PFKFB1;PRKAA1;PFKFB3;CAB39;PIK3CD;PIK3R2;PIK3R1;FOXO3;FOXO1;PIK3R5;CREB3L4;PPARGC1A;RAB8A;PRKAB2;PDPK1;TSC1;IGF1;PPP2R5C;PPP2R3A;PRKAB1;SIRT1;CPT1B;RAB10;PPP2R2C;RPS6KB1;RAB14;SCD;PPP2R2D;FBP1
Interspecies	P. anubis-M. mulatta	cAMP signaling pathway	hsa04024	Signaling	37	199	0.0308081	CHRM2;GRIA1;RYR2;ADCYAP1R1;CAMK2D;VIPR2;PTGER3;GNAI3;ATP1A4;PIK3CD;PIK3R2;PIK3R1;GLI1;PIK3R5;PPP1CC;MAPK8;RAP1A;CREB3L4;TNNI3;SOX9;PRKACB;GRIA3;GHSR;BDNF;PDE4D;PDE4C;NFATC1;ATP1B3;ATP2B2;ATP1B2;PPP1CA;MAPK10;ADCY10;GRIN3A;ACOX1;PPARA;RAF1
Interspecies	P. anubis-M. mulatta	Cardiac muscle contraction	hsa04260	Other	17	78	0.0327039	RYR2;COX7B;TPM4;TPM2;COX4I1;COX4I2;TPM1;ATP1A4;ATP1B3;COX7A2;ATP1B2;COX5B;SLC8A1;UQCRFS1;TNNI3;CYC1;CACNG4
Interspecies	P. anubis-M. mulatta	Chagas disease (American trypanosomiasis)	hsa05142	Disease - Infection	22	104	0.0232147	C1QB;MAP2K4;TGFB2;SERPINE1;GNAI3;PIK3CD;PIK3R2;PIK3R1;IRAK4;CD3E;TNF;CD3D;PIK3R5;MAPK10;MAPK8;CASP8;PPP2R2C;PPP2R2D;BDKRB2;FAS;PLCB1;MYD88
Interspecies	P. anubis-M. mulatta	Chronic myeloid leukemia	hsa05220	Disease - Immune	16	73	0.0357729	TGFB2;SHC2;CTBP2;HDAC1;ARAF;PIK3CD;PIK3R2;PIK3R1;CBL;PIK3R5;CRKL;CDK6;GRB2;RAF1;CRK;HRAS
Interspecies	P. anubis-M. mulatta	Circadian rhythm	hsa04710	Other	8	30	0.0439612	PRKAB2;PRKAA1;FBXW11;CRY1;BTRC;PRKAB1;CLOCK;RBX1
Interspecies	P. anubis-M. mulatta	Collecting duct acid secretion	hsa04966	Other	9	27	0.00758578	ATP6V1A;ATP6V1G1;ATP6V0A2;TCIRG1;ATP6V0C;ATP6V1D;ATP6V1E2;ATP6V1C1;ATP6V1F
Interspecies	P. anubis-M. mulatta	Endometrial cancer	hsa05213	Disease - Cancer	12	52	0.0449714	EGF;PDPK1;ARAF;PIK3CD;PIK3R2;GRB2;AXIN2;PIK3R1;RAF1;FOXO3;HRAS;PIK3R5
Interspecies	P. anubis-M. mulatta	Epithelial cell signaling in Helicobacter pylori infection	hsa05120	Disease - Infection	15	68	0.0391311	ATP6V1A;MAP2K4;ATP6V1G1;ATP6AP1;TCIRG1;MAPK10;CDC42;MAPK8;PLCG2;ATP6V0A2;ATP6V1E2;ATP6V0C;ATP6V1D;ATP6V1C1;ATP6V1F
Interspecies	P. anubis-M. mulatta	ErbB signaling pathway	hsa04012	Signaling	22	87	0.00269968	MAP2K4;SHC2;CAMK2D;EGF;ARAF;PIK3CD;PIK3R2;PIK3R1;CBL;AREG;PIK3R5;CRKL;MAPK10;MAPK8;NRG3;RPS6KB1;ERBB4;PLCG2;GRB2;RAF1;CRK;HRAS
Interspecies	P. anubis-M. mulatta	FoxO signaling pathway	hsa04068	Signaling	26	133	0.0366437	PRKAA1;ARAF;PIK3CD;PIK3R2;PIK3R1;FOXO3;FOXO1;PIK3R5;MAPK8;SKP2;HRAS;USP7;TGFB2;PRKAB2;GABARAPL1;HOMER1;EGF;PDPK1;PLK1;IGF1;PRKAB1;SIRT1;MAPK10;GRB2;RAF1;SGK2
Interspecies	P. anubis-M. mulatta	Glioma	hsa05214	Disease - Neural	15	65	0.0270389	SHC2;CAMK2D;EGF;ARAF;PIK3CD;PDGFA;PIK3R2;IGF1;PIK3R1;PIK3R5;CDK6;PLCG2;GRB2;RAF1;HRAS
Interspecies	P. anubis-M. mulatta	Hedgehog signaling pathway	hsa04340	Signaling	16	50	0.000703293	WNT10B;CSNK1G3;CSNK1A1;FBXW11;WNT5A;WNT9B;WNT8A;WNT7A;LRP2;GLI1;SHH;WNT11;SUFU;BTRC;WNT2;PRKACB
Interspecies	P. anubis-M. mulatta	HepatitisB	hsa05161	Disease - Infection	29	146	0.0235182	ATF2;YWHAB;PIK3CD;PIK3R2;PIK3R1;TNF;PIK3R5;MAPK8;CASP8;YWHAQ;CREB3L4;STAT6;HRAS;MAP2K4;TGFB2;ATP6AP1;APAF1;NFATC1;MAPK10;MAVS;CDK6;IRF3;BCL2;IRF7;VDAC3;FAS;GRB2;RAF1;MYD88
Interspecies	P. anubis-M. mulatta	Hippo signaling pathway	hsa04390	Signaling	30	153	0.0253736	YWHAE;YWHAB;SERPINE1;WNT8A;AREG;CTGF;PPP1CC;WNT11;YWHAQ;DVL1;BTRC;TEAD1;WNT2;YWHAG;WWTR1;WNT10B;TGFB2;FBXW11;WNT5A;WNT9B;WNT7A;AXIN2;GDF6;PPP1CA;LATS1;MOB1A;PPP2R2C;PPP2R2D;NF2;TP73
Interspecies	P. anubis-M. mulatta	HTLVI infection	hsa05166	Disease - Infection	46	258	0.0345695	ATF2;WNT8A;PDGFA;PIK3CD;PIK3R2;PIK3R1;IL2RG;CD3E;CD3D;TNF;ETS1;PIK3R5;CDC20;HLA-DMA;MAPK8;CDC23;WNT11;CDC27;DVL1;TP53INP1;PRKACB;HRAS;JAK3;WNT2;WNT10B;MAP3K3;MAP2K4;XBP1;TGFB2;VCAM1;IL15;WNT5A;WNT9B;WNT7A;NFATC1;HLA-E;FOSL1;POLE4;MRAS;LCK;POLE3;VDAC3;HLA-DRA;VDAC1;RAN;HLA-DQB1
Interspecies	P. anubis-M. mulatta	Huntingtons disease	hsa05016	Disease - Neural	45	193	0.00019109	COX7B;NDUFB8;NDUFA11;HDAC1;NDUFB4;COX4I1;ATP5A1;COX4I2;NDUFB3;ATP5J;COX7A2;NRF1;ATP5H;ATP5G3;COX5B;ATP5O;ATP5G2;ATP5B;CASP8;CREB3L4;UQCRFS1;POLR2F;POLR2G;CYC1;PPARGC1A;DNAI1;POLR2K;NDUFA7;DNAH10;APAF1;BDNF;NDUFA2;NDUFA1;SDHC;SDHA;NDUFS8;NDUFAB1;NDUFS4;NDUFS3;VDAC3;TFAM;VDAC1;HAP1;PLCB1;DNAL1
Interspecies	P. anubis-M. mulatta	Insulin resistance	hsa04931	Disease - Metabolic	26	109	0.00284891	PRKAA1;PIK3CD;PIK3R2;PIK3R1;TNF;FOXO1;PIK3R5;PPP1CC;MAPK8;CREB3L4;RPS6KA2;PPARGC1A;MGEA5;PRKAB2;PDPK1;PRKCE;NR1H3;PRKAB1;CPT1B;PPP1CA;MAPK10;RPS6KB1;PPP1R3B;TRIB3;PPARA;SLC27A2
Interspecies	P. anubis-M. mulatta	Insulin signaling pathway	hsa04910	Metabolism - Insulin	30	139	0.00687427	PRKAA1;SHC2;ARAF;PIK3CD;PIK3R2;PIK3R1;CBL;FOXO1;CRKL;PIK3R5;PPP1CC;HK3;MAPK8;PPARGC1A;PRKACB;HRAS;PRKAB2;PDPK1;TSC1;PHKA1;SORBS1;PRKAB1;PPP1CA;MAPK10;RPS6KB1;PPP1R3B;GRB2;RAF1;FBP1;CRK
Interspecies	P. anubis-M. mulatta	Longevity regulating pathway mammal	hsa04211	Other	21	94	0.0146234	KL;ATF2;PRKAB2;PRKAA1;PIK3CD;TSC1;PIK3R2;IGF1;PIK3R1;FOXO3;SIRT1;PRKAB1;ATG13;FOXO1;PIK3R5;RPS6KB1;CREB3L4;PPARGC1A;HRAS;PRKACB;APPL1
Interspecies	P. anubis-M. mulatta	Longevity regulating pathway multiple species	hsa04213	Other	15	64	0.023702	PRKAB2;PRKAA1;HDAC1;PIK3CD;PIK3R2;IGF1;PIK3R1;FOXO3;SIRT1;PRKAB1;FOXO1;PIK3R5;RPS6KB1;HRAS;PRKACB
Interspecies	P. anubis-M. mulatta	Lysosome	hsa04142	Cell - Structure	24	123	0.0441613	CD164;CD63;ATP6AP1;SORT1;HEXB;CTSZ;HEXA;TCIRG1;LITAF;SGSH;AP3M2;MFSD8;LAPTM4B;GNPTG;AP1G2;AP1G1;AP1S2;ATP6V0A2;CTSH;DNASE2;AP1S3;GLA;ATP6V0C;ARSB
Interspecies	P. anubis-M. mulatta	Metabolic pathways	hsa01100	Metabolism - General	207	1239	0.000999407	AHCYL2;AHCYL1;PANK1;ABAT;GCSH;PNP;PPAT;NDST3;ATP6V1E2;ATP6V1G1;ACOT8;OXSM;ACSL4;CEL;CMBL;CHIT1;MTHFD1;CYP2E1;HPRT1;PI4K2A;GNE;LIPT2;CDS1;GCDH;ATP5J;ATP5I;ATP5H;ATP5O;ADH5;ATP5B;LDHA;SGPL1;INPP5A;AFMID;RDH16;PLCG2;ATP6V0A2;RIMKLB;ST3GAL1;ARSB;ATP6V1C1;SLC33A1;ACER2;BST1;CYP2C8;ALDH6A1;NT5C1B-RDH14;GALNTL6;GPI;COX7B;HEXB;HEXA;KHK;THTPA;MCEE;TK2;TK1;ENOPH1;ACAD8;PCYT1B;PGAM2;NME3;PIGC;ALDH5A1;CYP21A…
Interspecies	P. anubis-M. mulatta	Neurotrophin signaling pathway	hsa04722	Neural - Signaling	29	120	0.00136384	YWHAE;SHC2;CAMK2D;PIK3CD;PIK3R2;PIK3R1;PSEN1;FOXO3;CRKL;PIK3R5;CDC42;MAPK8;RAP1A;RPS6KA2;PLCG2;SH2B3;HRAS;MAP3K3;BDNF;SORT1;PDPK1;FRS2;IRAK4;MAPK10;BCL2;GRB2;RAF1;CRK;TP73
Interspecies	P. anubis-M. mulatta	Nicotinate and nicotinamide metabolism	hsa00760	Metabolism - CofactorsVitamins	9	29	0.0125824	NT5C;NT5C3B;BST1;NADK2;NT5E;PNP;NT5C1A;NAPRT;NT5C1B-RDH14
Interspecies	P. anubis-M. mulatta	Non alcoholic fatty liver disease NAFLD	hsa04932	Disease - Metabolic	38	151	0.000111517	PRKAA1;COX7B;NDUFB8;NDUFA11;NDUFB4;COX4I1;COX4I2;NDUFB3;PIK3CD;COX7A2;PIK3R2;PIK3R1;COX5B;TNF;PIK3R5;CDC42;MAPK8;CASP8;UQCRFS1;CYC1;PRKAB2;XBP1;NDUFA7;NDUFA2;NDUFA1;NR1H3;SDHC;SDHA;PRKAB1;MAPK10;NDUFS8;DDIT3;NDUFS4;NDUFAB1;NDUFS3;FAS;CYP2E1;PPARA
Interspecies	P. anubis-M. mulatta	NonSmall cell lung cancer	hsa05223	Disease - Cancer	14	56	0.0165001	ALK;EGF;PDPK1;ARAF;PIK3CD;PIK3R2;PIK3R1;FOXO3;PIK3R5;CDK6;PLCG2;GRB2;RAF1;HRAS
Interspecies	P. anubis-M. mulatta	Nucleotide excision repair	hsa03420	Other	12	47	0.0216168	RFC5;POLE4;LIG1;RFC2;RPA3;CETN2;POLE3;GTF2H1;XPC;GTF2H5;RBX1;CUL4B
Interspecies	P. anubis-M. mulatta	Oocyte meiosis	hsa04114	Other	26	123	0.0146823	YWHAE;CAMK2D;YWHAB;PKMYT1;FBXO43;CDC20;PPP1CC;CDC23;YWHAQ;RPS6KA2;CDC27;BTRC;PRKACB;BUB1;YWHAG;FBXW11;SPDYC;PLK1;IGF1;PPP2R5C;REC8;PPP1CA;RBX1;STAG3;ESPL1;CPEB4
Interspecies	P. anubis-M. mulatta	Oxidative phosphorylation	hsa00190	Metabolism - Energy	42	133	8.18969e-08	ATP6V1A;COX7B;NDUFB8;NDUFA11;COX15;NDUFB4;COX4I1;ATP5A1;COX17;COX4I2;NDUFB3;ATP5J;COX7A2;ATP5I;ATP5H;TCIRG1;ATP5G3;ATP12A;ATP5O;ATP5G2;COX5B;ATP5B;ATP6V0A2;UQCRFS1;CYC1;ATP6V1E2;ATP6V1D;ATP6V1C1;ATP6V1F;ATP6V1G1;NDUFA7;ATP6AP1;NDUFA2;NDUFA1;SDHC;SDHA;NDUFS8;PPA2;NDUFS4;NDUFAB1;NDUFS3;ATP6V0C
Interspecies	P. anubis-M. mulatta	Pancreatic cancer	hsa05212	Disease - Cancer	15	66	0.0307115	RALBP1;TGFB2;RALA;EGF;ARAF;PIK3CD;PIK3R2;PIK3R1;PIK3R5;MAPK10;CDC42;MAPK8;CDK6;RAF1;ARHGEF6
Interspecies	P. anubis-M. mulatta	Parkinsons disease	hsa05012	Disease - Neural	35	142	0.000312703	COX7B;NDUFB8;NDUFA11;NDUFB4;COX4I1;ATP5A1;COX4I2;NDUFB3;GNAI3;ATP5J;COX7A2;PARK7;ATP5H;ATP5G3;ATP5O;ATP5G2;COX5B;UBE2J1;ATP5B;UQCRFS1;CYC1;PRKACB;NDUFA7;APAF1;NDUFA2;NDUFA1;SDHC;SDHA;PINK1;NDUFS8;NDUFS4;NDUFAB1;NDUFS3;VDAC3;VDAC1
Interspecies	P. anubis-M. mulatta	Pathways in cancer	hsa05200	Disease - Cancer	71	397	0.0101445	ARAF;PIK3CD;GLI1;ETS1;CRKL;SHH;CASP8;FGF9;SUFU;BDKRB2;SKP2;PRKACB;HRAS;APPL1;RALBP1;ARHGEF12;MMP1;DAPK1;WNT5A;WNT9B;MITF;TRAF1;AXIN2;RBX1;COL4A5;PLCB1;RAF1;CRK;RALA;CTBP2;MAX;HDAC1;GSTP1;PTGER3;WNT8A;LPAR1;GNAI3;PDGFA;PIK3R2;PIK3R1;LPAR4;PTGS2;RASGRP2;CBL;RASGRP1;FOXO1;RASGRP4;PIK3R5;CDC42;GNA13;GNG10;MAPK8;WNT11;DVL1;PLCG2;WNT2;WNT10B;ARNT2;EGLN3;TGFB2;EGF;WNT7A;IGF1;MAPK10;KITLG;CXCL12;CDK6;CCD…
Interspecies	P. anubis-M. mulatta	Progesterone mediated oocyte maturation	hsa04914	Other	20	98	0.0414457	SPDYC;PLK1;ARAF;GNAI3;PIK3CD;PIK3R2;IGF1;PIK3R1;PKMYT1;CDC25A;PIK3R5;MAPK10;MAPK8;CDC23;RPS6KA2;CDC27;RAF1;PRKACB;BUB1;CPEB4
Interspecies	P. anubis-M. mulatta	Protein processing in endoplasmic reticulum	hsa04141	Other	32	169	0.0337208	TRAM1;SAR1A;SAR1B;UBE2D2;UBE2D3;RNF5;UBE2J1;HERPUD1;DNAJB2;MAPK8;OS9;MAN1A2;BAG1;BAK1;UBQLN4;TXNDC5;XBP1;EDEM1;UBE2E3;EDEM2;RBX1;MAPK10;DNAJC3;DNAJA1;DAD1;DDIT3;DNAJA2;ERP29;BCL2;PREB;CRYAA;MBTPS2
Interspecies	P. anubis-M. mulatta	Proteoglycans in cancer	hsa05205	Disease - Cancer	43	203	0.00207622	CD63;CAMK2D;ARAF;WNT8A;PIK3CD;PIK3R2;PIK3R1;CBL;TNF;PIK3R5;CDC42;PPP1CC;WNT11;PLAU;ERBB4;PLCG2;TIMP3;PRKACB;HRAS;WNT2;WNT10B;TGFB2;ARHGEF12;LUM;CAV2;PDPK1;CAV1;WNT5A;WNT9B;PLAUR;WNT7A;FRS2;ANK3;IGF1;DCN;PPP1CA;MRAS;RPS6KB1;FAS;GRB2;HPSE;RAF1;CD44
Interspecies	P. anubis-M. mulatta	Purine metabolism	hsa00230	Metabolism - Nucleotides	37	176	0.00463537	PRPS2;PDE1C;GDA;PDE1A;AK3;NUDT2;AK4;AK6;NT5C;NT5E;PNP;ZNRD1;PPAT;PDE6D;POLR2F;POLR2G;ENPP4;POLR2K;ADSL;PDE4D;PDE4C;NME3;POLE4;ADCY10;NT5C3B;PKM;RRM2B;NME7;NT5C1A;POLE3;ADSSL1;PDE5A;PDE7B;HPRT1;NT5C1B-RDH14;POLR3K;PDE9A
Interspecies	P. anubis-M. mulatta	Pyrimidine metabolism	hsa00240	Metabolism - Nucleotides	23	105	0.0138607	DTYMK;NME3;NUDT2;DHODH;POLE4;NT5C;DCTD;NT5C3B;NT5E;PNP;ZNRD1;RRM2B;NME7;NT5C1A;POLE3;POLR2F;TK2;POLR2G;NT5C1B-RDH14;TK1;UMPS;POLR3K;POLR2K
Interspecies	P. anubis-M. mulatta	Renal cell carcinoma	hsa05211	Disease - Cancer	17	66	0.00641353	ARNT2;TGFB2;EGLN3;ARAF;PIK3CD;PIK3R2;PIK3R1;ETS1;RBX1;PIK3R5;CRKL;CDC42;RAP1A;GRB2;RAF1;CRK;HRAS
Interspecies	P. anubis-M. mulatta	Ribosome	hsa03010	Cell - Structure	41	137	5.84865e-07	RPL5;MRPS11;RPLP1;MRPL19;MRPL16;MRPS10;MRPL15;MRPL34;RPL9;MRPL35;MRPL32;RPS14;RPL7A;RPS17;RPL36AL;RPL14;RPLP2;RPL15;RPL37;RPS27A;RPL19;RPS12;RPS9;RPS8;RPL23;RPL22;RPSA;MRPS7;MRPL24;MRPS6;RPL3L;MRPL21;MRPS5;RPS28;RPS29;RPL37A;RPL24;RPS20;RPL29;RSL24D1;RPS23
Interspecies	P. anubis-M. mulatta	SNARE interactions in vesicular transport	hsa04130	Other	9	34	0.0351605	STX1B;VAMP7;STX17;STX19;STX6;STX2;YKT6;VAMP3;VTI1B
Interspecies	P. anubis-M. mulatta	Sphingolipid signaling pathway	hsa04071	Other	27	120	0.00563406	TRADD;GNAI3;PIK3CD;PIK3R2;PIK3R1;TNF;PIK3R5;GNA13;SGPL1;MAPK8;BDKRB2;HRAS;CERS3;CERS6;PDPK1;PRKCE;PPP2R5C;PPP2R3A;MAPK10;ACER2;PPP2R2C;PPP2R2D;BCL2;DEGS1;DEGS2;RAF1;PLCB1
Interspecies	P. anubis-M. mulatta	Synaptic vesicle cycle	hsa04721	Neural - Synaptic - Processes	14	63	0.0428023	ATP6V1A;ATP6V1G1;UNC13A;SYT1;TCIRG1;DNM3;STX1B;ATP6V0A2;STX2;ATP6V1E2;ATP6V0C;ATP6V1D;ATP6V1C1;ATP6V1F
Interspecies	P. anubis-M. mulatta	Thyroid hormone signaling pathway	hsa04919	Signaling	23	118	0.0485212	NCOA1;MED1;PDPK1;HDAC1;ATP1A4;PIK3CD;ATP1B3;GATA4;PIK3R2;ATP1B2;PIK3R1;FOXO1;PIK3R5;MED17;RCAN1;MED24;MED30;PLCG2;SLC16A2;RAF1;PLCB1;PRKACB;HRAS
Interspecies	P. anubis-M. mulatta	Vibrio cholerae infection	hsa05110	Disease - Infection	14	51	0.00707485	SLC12A2;ATP6V1A;ATP6V1G1;ATP6AP1;TCIRG1;PLCG2;ATP6V0A2;KDELR2;ATP6V1E2;ATP6V0C;ATP6V1D;PRKACB;ATP6V1C1;ATP6V1F
Interspecies	P. anubis-M. mulatta	Vitamin digestion and absorption	hsa04977	Digestion - And - Absorption	7	24	0.036992	SLC46A1;SLC52A3;SLC19A3;APOA1;LRAT;MMACHC;SLC19A2
Interspecies	P. anubis-M. mulatta	Wnt signaling pathway	hsa04310	Signaling	30	142	0.00935631	CAMK2D;CTBP2;WNT8A;PSEN1;MAPK8;WNT11;DVL1;BTRC;PRKACB;WNT2;WNT10B;FBXW11;CSNK1A1;WNT5A;WNT9B;WNT7A;NFATC1;AXIN2;DKK1;RBX1;DKK4;MAPK10;VANGL1;FOSL1;SFRP4;SFRP1;DAAM1;TBL1XR1;BAMBI;PLCB1
Interspecies	P. anubis-M. nemestrina	Adrenergic signaling in cardiomyocytes	hsa04261	Other	25	148	0.0291219	ATF2;RYR2;CAMK2D;ATP1A4;GNAI3;ADCY3;PIK3R2;PIK3R1;SLC8A1;PIK3R5;PPP1CC;CREB3L4;TNNI3;PRKACB;TPM4;TPM2;TPM1;ATP1B3;ATP2B2;ATP1B2;PPP2R5C;PPP2R3A;PPP1CA;MYL3;BCL2
Interspecies	P. anubis-M. nemestrina	Alzheimer's disease	hsa05010	Disease - Neural	29	168	0.0151828	COX7B;NDUFB8;NDUFA11;COX4I1;COX4I2;NDUFB3;ATP5J;COX7A2;ATP2A1;ATP5H;ATP5O;ATP5G2;COX5B;HSD17B10;PPP3CA;ATP5B;CASP8;UQCRFS1;CYC1;NOS1;APAF1;NDUFA1;SDHC;BACE1;CDK5;NDUFAB1;FAS;MAPT;GAPDH
Interspecies	P. anubis-M. nemestrina	AMPK signaling pathway	hsa04152	Signaling	24	124	0.00658366	PRKAA1;PFKFB4;PFKFB3;CAB39;PDPK1;TSC1;PIK3R2;PIK3R1;PPP2R5C;PPP2R3A;FOXO3;PRKAB1;SIRT1;FOXO1;PIK3R5;RAB10;RPS6KB1;RAB14;SCD;CREB3L4;PCK1;PPARGC1A;FBP1;CFTR
Interspecies	P. anubis-M. nemestrina	cAMP signaling pathway	hsa04024	Signaling	36	199	0.00347287	CHRM2;RYR2;ADCYAP1R1;CAMK2D;GNAI3;ATP1A4;ADCY3;PIK3R2;PIK3R1;GLI1;PIK3R5;PPP1CC;MAPK8;RAP1A;CREB3L4;TNNI3;SOX9;PRKACB;GRIA3;GHSR;PPP1R12A;HTR1D;PDE4C;HTR1A;NFATC1;ATP1B3;ATP2B2;ATP1B2;VAV1;VAV2;PPP1CA;MAPK10;ACOX1;PPARA;RAF1;CFTR
Interspecies	P. anubis-M. nemestrina	Cardiac muscle contraction	hsa04260	Other	17	78	0.00621555	RYR2;COX7B;TPM4;TPM2;COX4I1;COX4I2;TPM1;ATP1A4;ATP1B3;COX7A2;ATP1B2;COX5B;SLC8A1;MYL3;UQCRFS1;TNNI3;CYC1
Interspecies	P. anubis-M. nemestrina	cGMP PKG signaling pathway	hsa04022	Signaling	27	167	0.0395228	ATF2;ATP1A4;GNAI3;ADCY3;PIK3R2;ATP2A1;PIK3R1;SLC8A1;PIK3R5;GNA13;PPP1CC;PPP3CA;CREB3L4;KCNMB3;BDKRB2;MEF2A;GUCY1A2;MEF2C;PPP1R12A;ATP1B3;NFATC1;ATP2B2;ATP1B2;PPP1CA;PDE5A;VDAC1;RAF1
Interspecies	P. anubis-M. nemestrina	Chagas disease (American trypanosomiasis)	hsa05142	Disease - Infection	19	104	0.0256474	C1QB;MAP2K4;TGFB2;NOS2;SERPINE1;GNAI3;PIK3R2;PIK3R1;IRAK4;CD3E;PIK3R5;MAPK10;C3;MAPK8;CASP8;BDKRB2;FAS;TLR4;MYD88
Interspecies	P. anubis-M. nemestrina	Colorectal cancer	hsa05210	Disease - Cancer	12	62	0.0458534	MAPK10;TGFB2;MAPK8;DCC;BCL2;ARAF;PIK3R2;AXIN2;PIK3R1;RAF1;PIK3R5;APPL1
Interspecies	P. anubis-M. nemestrina	Complement and coagulation cascades	hsa04610	Immune	15	79	0.0324405	C1QB;VWF;F12;F11;SERPINE1;ITGB2;CFI;PLAUR;F2;F5;C3;C5;PLAU;BDKRB2;A2M
Interspecies	P. anubis-M. nemestrina	Fc epsilon RI signaling pathway	hsa04664	Signaling	13	68	0.0422901	MAP2K4;PDPK1;PIK3R2;PIK3R1;VAV1;VAV2;PIK3R5;MAPK10;MAPK8;INPP5D;BTK;RAF1;HRAS
Interspecies	P. anubis-M. nemestrina	FoxO signaling pathway	hsa04068	Signaling	22	133	0.0474108	USP7;TGFB2;PRKAA1;GABARAPL1;PDPK1;PLK1;ARAF;PIK3R2;PIK3R1;FOXO3;STK4;PRKAB1;SIRT1;FOXO1;PIK3R5;MAPK10;MAPK8;RAF1;SKP2;PCK1;SGK2;HRAS
Interspecies	P. anubis-M. nemestrina	Glycosphingolipid biosynthesis ganglio series	hsa00604	Metabolism - Glycan	5	15	0.0217358	HEXB;SLC33A1;HEXA;ST3GAL1;ST3GAL2
Interspecies	P. anubis-M. nemestrina	Hedgehog signaling pathway	hsa04340	Signaling	11	50	0.0233558	WNT10B;CSNK1G3;CSNK1A1;FBXW11;SUFU;WNT5A;WNT9B;WNT8A;LRP2;GLI1;PRKACB
Interspecies	P. anubis-M. nemestrina	HepatitisB	hsa05161	Disease - Infection	26	146	0.0142203	ATF2;YWHAB;PIK3R2;PIK3R1;PIK3R5;MAPK8;CASP8;YWHAQ;CREB3L4;STAT6;HRAS;MAP2K4;TGFB2;ATP6AP1;APAF1;NFATC1;HSPG2;MAPK10;MAVS;CDK6;BCL2;IRF7;FAS;RAF1;TLR4;MYD88
Interspecies	P. anubis-M. nemestrina	Hippo signaling pathway	hsa04390	Signaling	25	153	0.0414361	YWHAE;YWHAB;SERPINE1;ITGB2;WNT8A;CTGF;PPP1CC;RASSF1;YWHAQ;DVL1;TEAD1;YWHAG;WWTR1;WNT10B;TGFB2;FBXW11;WNT5A;WNT9B;AXIN2;BMP6;PPP1CA;LATS1;MOB1A;DLG2;TP73
Interspecies	P. anubis-M. nemestrina	Insulin signaling pathway	hsa04910	Metabolism - Insulin	26	139	0.00762351	PRKAA1;ARAF;PIK3R2;PIK3R1;FOXO1;CRKL;PIK3R5;PPP1CC;HK3;MAPK8;PCK1;PPARGC1A;PRKACB;HRAS;PDPK1;TSC1;PHKA1;SORBS1;PRKAB1;PPP1CA;MAPK10;RPS6KB1;PPP1R3B;PRKAR1A;RAF1;FBP1
Interspecies	P. anubis-M. nemestrina	Legionellosis	hsa05134	Disease - Infection	13	55	0.0078497	RAB1A;APAF1;SAR1A;SAR1B;RAB1B;ITGB2;EEF1A1;EEF1G;C3;CASP8;CASP1;TLR4;MYD88
Interspecies	P. anubis-M. nemestrina	Longevity regulating pathway mammal	hsa04211	Other	17	94	0.0365062	ATF2;PRKAA1;ADCY3;TSC1;PIK3R2;PIK3R1;FOXO3;SIRT1;PRKAB1;FOXO1;PIK3R5;RPS6KB1;CREB3L4;PPARGC1A;HRAS;PRKACB;APPL1
Interspecies	P. anubis-M. nemestrina	Longevity regulating pathway multiple species	hsa04213	Other	13	64	0.0270904	PRKAA1;HDAC1;ADCY3;PIK3R2;PIK3R1;FOXO3;SIRT1;PRKAB1;FOXO1;PIK3R5;RPS6KB1;HRAS;PRKACB
Interspecies	P. anubis-M. nemestrina	Lysosome	hsa04142	Cell - Structure	21	123	0.0386695	CD164;ATP6AP1;SORT1;HEXB;CTSZ;HEXA;LITAF;SGSH;AP3M2;MFSD8;LAPTM4B;AP1G2;GM2A;AP1G1;AP1S2;ATP6V0A2;TPP1;AP1S3;AGA;ATP6V0C;ARSB
Interspecies	P. anubis-M. nemestrina	Mineral absorption	hsa04978	Other	11	51	0.0268034	SLC46A1;MT2A;TRPV6;ATP1A4;CYBRD1;ATP1B3;SLC30A1;ATP1B2;ATP7A;SLC39A4;SLC8A1
Interspecies	P. anubis-M. nemestrina	Neurotrophin signaling pathway	hsa04722	Neural - Signaling	22	120	0.0166574	YWHAE;MAP3K3;NTRK2;CAMK2D;SORT1;PDPK1;FRS2;PIK3R2;PIK3R1;IRAK4;FOXO3;CRKL;PIK3R5;MAPK10;CDC42;MAPK8;RAP1A;BCL2;RAF1;SH2B3;HRAS;TP73
Interspecies	P. anubis-M. nemestrina	Non alcoholic fatty liver disease NAFLD	hsa04932	Disease - Metabolic	27	151	0.0120222	PRKAA1;COX7B;NDUFB8;NDUFA11;COX4I1;COX4I2;NDUFB3;COX7A2;PIK3R2;PIK3R1;COX5B;PIK3R5;CDC42;MAPK8;CASP8;UQCRFS1;CYC1;XBP1;NDUFA1;SDHC;PRKAB1;MAPK10;DDIT3;NDUFAB1;FAS;CYP2E1;PPARA
Interspecies	P. anubis-M. nemestrina	NonSmall cell lung cancer	hsa05223	Disease - Cancer	11	56	0.0496358	RASSF1;CDK6;PDPK1;ARAF;PIK3R2;PIK3R1;RAF1;FOXO3;STK4;HRAS;PIK3R5
Interspecies	P. anubis-M. nemestrina	Oocyte meiosis	hsa04114	Other	22	123	0.0217224	YWHAE;CAMK2D;FBXW11;YWHAB;SPDYC;PLK1;ADCY3;PPP2R5C;FBXO43;REC8;PPP1CA;CDC20;PPP1CC;PPP3CA;STAG3;ESPL1;YWHAQ;CDC27;PRKACB;BUB1;YWHAG;CPEB4
Interspecies	P. anubis-M. nemestrina	Oxidative phosphorylation	hsa00190	Metabolism - Energy	27	133	0.00205262	ATP6V1A;COX7B;NDUFB8;NDUFA11;COX15;COX4I1;COX17;COX4I2;NDUFB3;ATP5J;COX7A2;ATP5H;ATP5O;ATP5G2;COX5B;ATP5B;ATP6V0A2;UQCRFS1;CYC1;ATP6V1D;ATP6V1C1;ATP6V1G1;ATP6AP1;NDUFA1;SDHC;NDUFAB1;ATP6V0C
Interspecies	P. anubis-M. nemestrina	Parkinsons disease	hsa05012	Disease - Neural	24	142	0.0318389	COX7B;NDUFB8;APAF1;NDUFA11;COX4I1;COX4I2;NDUFB3;NDUFA1;GNAI3;ATP5J;SDHC;COX7A2;ATP5H;ATP5O;ATP5G2;COX5B;UBE2J1;ATP5B;PINK1;NDUFAB1;UQCRFS1;VDAC1;CYC1;PRKACB
Interspecies	P. anubis-M. nemestrina	Pathways in cancer	hsa05200	Disease - Cancer	58	397	0.0293217	ITGA2B;ARAF;LAMC1;GLI1;ETS1;CRKL;RASSF1;FGF8;CASP8;FGF9;SUFU;BDKRB2;SKP2;PRKACB;HRAS;APPL1;RALBP1;MMP1;DCC;DAPK1;WNT5A;WNT9B;MITF;AXIN2;RAF1;CSF1R;RALA;CTBP2;MAX;HDAC1;GSTP1;WNT8A;LPAR1;GNAI3;ADCY3;PDGFA;PIK3R2;PIK3R1;PTGS2;STK4;FOXO1;PIK3R5;CDC42;GNA13;GNG10;MAPK8;DVL1;WNT10B;TGFB2;NOS2;FN1;MAPK10;KITLG;CXCL12;CDK6;CCDC6;BCL2;FAS
Interspecies	P. anubis-M. nemestrina	Pertussis	hsa05133	Disease - Infection	15	75	0.0211008	C1QB;NOS2;ITGB2;GNAI3;IRAK4;MAPK10;C3;C5;MAPK8;CFL2;CASP1;IRF8;NLRP3;TLR4;MYD88
Interspecies	P. anubis-M. nemestrina	Protein processing in endoplasmic reticulum	hsa04141	Other	27	169	0.0449154	SAR1A;SAR1B;UBE2D2;UBE2D3;RNF5;UBE2J1;HERPUD1;DNAJB2;MAPK8;OS9;MAN1A2;BAG1;BAK1;UBQLN4;TXNDC5;XBP1;EDEM1;MAPK10;DNAJC3;DNAJA1;DNAJC5;DDIT3;DNAJA2;ERP29;BCL2;PREB;CRYAA
Interspecies	P. anubis-M. nemestrina	Proteoglycans in cancer	hsa05205	Disease - Cancer	35	203	0.00843639	CAMK2D;ARAF;WNT8A;PIK3R2;PIK3R1;PIK3R5;CDC42;PPP1CC;PLAU;PRKACB;HRAS;WNT10B;TGFB2;PPP1R12A;LUM;CAV2;PDPK1;CAV1;WNT5A;FN1;WNT9B;PLAUR;FRS2;HSPG2;DCN;VAV2;PPP1CA;MRAS;RPS6KB1;FAS;HPSE;RAF1;PPP1R12B;TLR4;CD44
Interspecies	P. anubis-M. nemestrina	Purine metabolism	hsa00230	Metabolism - Nucleotides	29	176	0.0270974	PRPS2;PDE1C;GDA;AK2;ADCY3;AK3;NUDT2;AK4;AK6;NT5C;PNP;TWISTNB;POLR2F;ENPP4;PDE6A;POLR2K;GUCY1A2;PDE4C;NME3;PKM;RRM2B;NME7;POLE3;ADSSL1;PDE5A;PDE7B;HPRT1;NT5C1B-RDH14;POLR3K
Interspecies	P. anubis-M. nemestrina	Regulation of actin cytoskeleton	hsa04810	Other	36	214	0.0111696	CHRM2;ITGA2B;ITGB2;ARAF;PDGFA;PIK3R2;PIK3R1;CRKL;PIK3R5;CDC42;GNA13;PPP1CC;FGF8;FGF9;CFL2;PDGFC;BDKRB2;PIP4K2B;PIP4K2C;HRAS;PPP1R12A;FN1;F2;VAV1;VAV2;PPP1CA;MYLPF;DIAPH2;MRAS;ABI2;PFN4;PFN1;RAF1;PPP1R12B;PFN2;ITGA9
Interspecies	P. anubis-M. nemestrina	Ribosome	hsa03010	Cell - Structure	30	137	0.000321106	RPL5;RPLP1;MRPS10;MRPL15;MRPL34;RPL9;MRPL32;RPS14;RPS17;RPL36AL;RPL14;RPL15;RPL37;RPS27A;RPL19;RPS12;RPL23;RPL22;RPSA;MRPL24;MRPS6;RPL3L;RPS28;RPS29;RPL37A;RPL24;RPS20;RPL29;RSL24D1;RPS23
Interspecies	P. anubis-M. nemestrina	SNARE interactions in vesicular transport	hsa04130	Other	10	34	0.00365873	STX1B;VAMP7;STX17;SNAP23;STX6;STX2;YKT6;SNAP29;VAMP3;VTI1B
Interspecies	P. anubis-M. nemestrina	Vibrio cholerae infection	hsa05110	Disease - Infection	11	51	0.0268034	ATP6V1A;ATP6V1G1;ATP6AP1;ATP6V0A2;ADCY3;KDELR2;ATP6V0C;ATP6V1D;PRKACB;CFTR;ATP6V1C1
Interspecies	P. anubis-S. syndactylus	Amphetamine addiction	hsa05031	Disease - Neural	17	67	0.0408701	PRKCG;ATF2;CAMK2D;MAOA;FOS;PDYN;GRIN2C;SIRT1;PPP1CA;PPP3CA;GRIN2A;CREB3L4;CREB3L1;PRKACB;CAMK2G;STX1A;SLC18A2
Interspecies	P. anubis-S. syndactylus	Amyotrophic lateral sclerosis (ALS)	hsa05014	Disease - Neural	14	51	0.032615	DAXX;APAF1;SLC1A2;GRIN2C;MAPK13;PPP3CA;CCS;GRIN2A;CASP3;BCL2;CASP1;NOS1;BID;BCL2L1
Interspecies	P. anubis-S. syndactylus	Apoptosis	hsa04210	Other	33	140	0.0184898	PIK3R2;CTSV;PIK3R5;IKBKB;CASP7;MAPK8;TUBA1B;CASP3;CAPN2;CASP2;MAPK1;CTSF;BID;HRAS;CTSB;MAPK3;DFFB;DAXX;PARP3;ENDOG;APAF1;PARP1;GADD45A;GZMB;TRAF1;FOS;PTPN13;EIF2S1;GADD45G;BCL2;FAS;RAF1;BCL2L1
Interspecies	P. anubis-S. syndactylus	Arginine and proline metabolism	hsa00330	Metabolism - AminoAcids	14	50	0.0277337	NOS2;MAOA;ARG1;CKMT1A;AMD1;GOT2;AZIN2;AGMAT;CKMT2;DAO;ALDH1B1;P4HA3;NOS1;ALDH9A1
Interspecies	P. anubis-S. syndactylus	Arginine biosynthesis	hsa00220	Metabolism - AminoAcids	9	20	0.00258642	NOS2;ARG1;GPT2;GOT2;NOS1;NAGS;ASS1;GLS;OTC
Interspecies	P. anubis-S. syndactylus	Biosynthesis of amino acids	hsa01230	Metabolism - AminoAcids	21	74	0.00694866	TKTL1;SDS;RPEL1;PKLR;ARG1;GPT2;IDH1;PGAM1;GOT2;PGAM2;MAT1A;ENO1;ASS1;RPIA;PKM;PSAT1;ALDOC;ALDOB;NAGS;GAPDH;OTC
Interspecies	P. anubis-S. syndactylus	Central carbon metabolism in cancer	hsa05230	Disease - Metabolic	19	67	0.0100177	PDGFRA;IDH1;PGAM1;PGAM2;SLC2A1;PTEN;PIK3R2;HIF1A;PIK3R5;GLS;PKM;SCO2;MAPK1;RAF1;FGFR3;HRAS;FGFR1;MAPK3;PDK1
Interspecies	P. anubis-S. syndactylus	cGMP PKG signaling pathway	hsa04022	Signaling	39	167	0.0130575	OPRD1;ATF2;GUCY1B3;NPR2;ATP1A4;ADCY3;GATA4;PIK3R2;ATP2A1;ADCY1;ADCY7;ADRA1A;MYLK;PIK3R5;GNA13;PPP3CA;EDNRA;EDNRB;CREB3L4;CREB3L1;GNA11;GNA12;KCNMB3;BDKRB2;MAPK1;MEF2D;MAPK3;MEF2A;GUCY1A2;MEF2C;PRKCE;NFATC3;ATP2B4;PPP1CA;GTF2IRD1;PDE5A;RAF1;PLCB1;CNGB1
Interspecies	P. anubis-S. syndactylus	Choline metabolism in cancer	hsa05231	Disease - Cancer	25	101	0.0209283	SLC22A4;SLC44A5;SLC22A3;SLC22A2;SLC22A1;PDGFB;PDGFA;PIK3R2;WASL;HIF1A;PIK3R5;MAPK8;PDGFD;MAPK1;HRAS;MAPK3;PRKCG;PDGFRA;PCYT1B;FOS;GPCPD1;RPS6KB1;GRB2;CHPT1;RAF1
Interspecies	P. anubis-S. syndactylus	Cholinergic synapse	hsa04725	Neural - Synaptic - Processes	27	111	0.0210559	CHRM2;CHRNA3;CAMK2D;CHRNA6;CACNA1B;ADCY3;PIK3R2;ADCY1;ADCY7;PIK3R5;GNG10;GNGT2;CREB3L4;CREB3L1;GNA11;MAPK1;PRKACB;HRAS;CAMK2G;MAPK3;CHRNB2;PRKCG;FOS;BCL2;KCNQ4;KCNQ5;PLCB1
Interspecies	P. anubis-S. syndactylus	Chronic myeloid leukemia	hsa05220	Disease - Immune	18	73	0.0466604	SHC2;CDKN1A;CTBP2;CTBP1;ARAF;PIK3R2;CBLB;TGFBR1;PIK3R5;BCR;IKBKB;E2F1;MAPK1;GRB2;RAF1;HRAS;BCL2L1;MAPK3
Interspecies	P. anubis-S. syndactylus	Epithelial cell signaling in Helicobacter pylori infection	hsa05120	Disease - Infection	17	68	0.0464289	ATP6V1A;MAP2K4;ADAM10;TCIRG1;F11R;MAPK13;CDC42;IKBKB;MAPK8;CASP3;PLCG2;ATP6V0A2;ATP6V0A4;ATP6V1E2;ATP6V1D;JAM2;ATP6V1C2
Interspecies	P. anubis-S. syndactylus	ErbB signaling pathway	hsa04012	Signaling	22	87	0.023002	PRKCG;MAP2K4;SHC2;CAMK2D;CDKN1A;ARAF;PIK3R2;CBLB;AREG;EREG;PIK3R5;MAPK8;RPS6KB1;ERBB4;PLCG2;MAPK1;GRB2;RAF1;MAP2K7;HRAS;CAMK2G;MAPK3
Interspecies	P. anubis-S. syndactylus	Fc epsilon RI signaling pathway	hsa04664	Signaling	17	68	0.0464289	MAP2K4;IL13;PIK3R2;VAV1;VAV2;MAPK13;PIK3R5;MAPK8;IL5;PLCG2;MAPK1;GRB2;MS4A2;RAF1;MAP2K7;HRAS;MAPK3
Interspecies	P. anubis-S. syndactylus	Focal adhesion	hsa04510	Cell - Adhesion	46	202	0.0119865	SHC2;LAMC3;ITGB4;LAMA1;FLT4;ITGA2B;PDGFB;PTEN;PDGFA;PIK3R2;MYLK;PIK3R5;THBS3;CDC42;CCND3;MAPK8;RELN;PDGFD;CHAD;CAPN2;ITGB8;MAPK1;HRAS;MAPK3;PRKCG;PDGFRA;ITGA4;ACTN2;CAV2;ITGA3;PARVB;VAV1;VAV2;PPP1CA;COL1A1;MYLPF;COL1A2;COL9A1;RAPGEF1;BCL2;COL4A5;GRB2;TLN1;RAF1;PPP1R12B;VCL
Interspecies	P. anubis-S. syndactylus	FoxO signaling pathway	hsa04068	Signaling	32	133	0.0150939	PRKAA1;CDKN1A;SETD7;ARAF;PTEN;PRKAG2;PIK3R2;STK4;FOXO1;PIK3R5;IKBKB;MAPK8;MAPK1;HRAS;PCK2;MAPK3;PRKAB2;GABARAPL1;HOMER2;GADD45A;BNIP3;CSNK1E;FBXO32;PRKAB1;SIRT1;TGFBR1;MAPK13;GADD45G;CDK2;GRB2;RAF1;SGK2
Interspecies	P. anubis-S. syndactylus	Gap junction	hsa04540	Cell - Adhesion	24	88	0.00702256	PRKCG;GUCY1A2;PDGFRA;GUCY1B3;PDGFB;LPAR1;HTR2C;ADCY3;PDGFA;ADCY1;ADCY7;GJD2;TUBB8;TUBA1B;GNA11;PDGFD;TUBB1;MAPK1;GRB2;RAF1;PLCB1;HRAS;PRKACB;MAPK3
Interspecies	P. anubis-S. syndactylus	Glioma	hsa05214	Disease - Neural	19	65	0.0070887	PRKCG;PDGFRA;SHC2;CAMK2D;CDKN1A;ARAF;PTEN;PDGFB;PDGFA;PIK3R2;PIK3R5;E2F1;PLCG2;MAPK1;GRB2;RAF1;HRAS;CAMK2G;MAPK3
Interspecies	P. anubis-S. syndactylus	Glycine serine and threonine metabolism	hsa00260	Metabolism - AminoAcids	12	40	0.0237856	GRHPR;BHMT;SDS;DAO;PSAT1;MAOA;PGAM1;GLYCTK;PGAM2;SARDH;GCAT;GNMT
Interspecies	P. anubis-S. syndactylus	HepatitisB	hsa05161	Disease - Infection	38	146	0.00212737	ATF2;CDKN1A;YWHAB;PTEN;PIK3R2;PIK3R5;IKBKB;MAPK8;YWHAQ;CREB3L4;CREB3L1;CASP3;E2F1;PTK2B;MAPK1;HRAS;IKBKE;MAPK3;PRKCG;MAP2K4;EGR2;APAF1;NFATC3;FOS;HSPG2;TGFBR1;DDB2;CCNA1;MAVS;IRF3;CDK2;BCL2;IRF7;FAS;GRB2;RAF1;TLR4;MYD88
Interspecies	P. anubis-S. syndactylus	HIF 1 signaling pathway	hsa04066	Signaling	26	103	0.0146973	CAMK2D;CDKN1A;CUL2;SLC2A1;PIK3R2;ENO1;HIF1A;PIK3R5;PLCG2;MAPK1;EIF4E;CAMK2G;PDK1;MAPK3;PRKCG;EGLN3;NOS2;RPS6;CYBB;RPS6KB1;EIF4E1B;NOX3;BCL2;EIF4E2;TLR4;GAPDH
Interspecies	P. anubis-S. syndactylus	Homologous recombination	hsa03440	Other	9	29	0.0383732	TOP3B;RAD52;BLM;EME1;XRCC2;XRCC3;RAD54L;SSBP1;SYCP3
Interspecies	P. anubis-S. syndactylus	Influenza A	hsa05164	Disease - Infection	39	175	0.0268754	ATF2;CIITA;TMPRSS2;PIK3R2;PLG;NXT2;PIK3R5;IKBKB;DNAJB1;NXF2;MAPK8;PABPN1;CASP1;NLRP3;IL12B;MAPK1;MAP2K7;RAE1;IKBKE;KPNA1;HLA-DPA1;MAPK3;MAP2K4;RSAD2;TMPRSS13;EIF2S1;MAPK13;IL1A;MAVS;IRF3;IRF7;HLA-DPB1;FAS;NUP98;RAF1;TLR4;MYD88;IRF9;HSPA1A
Interspecies	P. anubis-S. syndactylus	Insulin signaling pathway	hsa04910	Metabolism - Insulin	34	139	0.00974961	PRKAA1;SHC2;ARAF;PRKAG2;CBLB;PIK3R2;FOXO1;PTPRF;PIK3R5;SOCS2;IKBKB;MAPK8;PRKAR2B;MAPK1;PPARGC1A;PRKACB;EIF4E;HRAS;PCK2;MAPK3;PRKAB2;PKLR;RPS6;SORBS1;PRKAB1;PPP1CA;RPS6KB1;EIF4E1B;FASN;RAPGEF1;GRB2;RAF1;EIF4E2;FBP1
Interspecies	P. anubis-S. syndactylus	Longevity regulating pathway mammal	hsa04211	Other	24	94	0.0161843	KL;ATF2;PRKAB2;PRKAA1;ADCY3;PRKAG2;PIK3R2;ADCY1;SIRT1;PRKAB1;ADIPOR2;ADCY7;FOXO1;PIK3R5;RPS6KB1;SESN3;CREB3L4;CREB3L1;EIF4E1B;EIF4E2;PPARGC1A;EIF4E;HRAS;PRKACB
Interspecies	P. anubis-S. syndactylus	Melanogenesis	hsa04916	Other	24	100	0.0329298	PRKCG;FZD3;CAMK2D;WNT7B;TYRP1;WNT8A;ADCY3;WNT8B;WNT7A;MITF;ADCY1;ADCY7;POMC;KITLG;EDNRB;CREB3L4;CREB3L1;MAPK1;RAF1;PLCB1;PRKACB;HRAS;CAMK2G;MAPK3
Interspecies	P. anubis-S. syndactylus	Melanoma	hsa05218	Disease - Cancer	19	71	0.0187309	PDGFRA;CDKN1A;ARAF;PTEN;PDGFB;PDGFA;MITF;PIK3R2;FGF1;FGF2;PIK3R5;FGF8;PDGFD;E2F1;MAPK1;RAF1;HRAS;FGFR1;MAPK3
Interspecies	P. anubis-S. syndactylus	mTOR signaling pathway	hsa04150	Signaling	18	60	0.00645192	PRKCG;PRKAA1;CAB39;STRADA;RPS6;PTEN;PIK3R2;HIF1A;PIK3R5;IKBKB;RPS6KB1;EIF4E1B;RRAGD;MAPK1;RICTOR;EIF4E2;EIF4E;MAPK3
Interspecies	P. anubis-S. syndactylus	Neuroactive ligand receptor interaction	hsa04080	Neural - Signaling	59	277	0.0200569	NPFFR2;GABRB3;CHRM2;NPFFR1;HTR2C;PTH1R;ADRA1A;MC4R;GHR;EDNRA;GRM4;EDNRB;GRM7;GRM6;GNRHR;BDKRB2;CHRNB2;GHSR;PTGIR;GPR35;TACR2;NPY1R;TACR1;F2;GABRG1;FSHR;APLNR;OPRD1;CHRNA1;PTGFR;CHRNA3;PTGER3;CHRNA6;LPAR1;CHRNA9;LPAR3;GPR83;PLG;GLRA1;CHRND;GRIN2A;GLRA3;CHRNE;HRH4;GABRE;NTSR1;DRD5;GABRA1;HTR1D;HTR1A;OPRK1;TRPV1;GRIN2C;HCRTR2;TSHR;HCRTR1;P2RX6;P2RX3;P2RX1
Interspecies	P. anubis-S. syndactylus	Oxytocin signaling pathway	hsa04921	Neural - Signaling	35	158	0.037362	RYR1;GUCY1B3;PRKAA1;CAMK2D;CDKN1A;NPR2;ADCY3;PRKAG2;PIK3R2;OXT;ADCY1;ADCY7;MYLK;PIK3R5;CACNG6;PPP3CA;EEF2K;MAPK1;PRKACB;HRAS;CAMK2G;CACNG4;MAPK3;PRKCG;GUCY1A2;PRKAB2;MEF2C;NFATC3;FOS;PRKAB1;PPP1CA;RCAN1;RAF1;PPP1R12B;PLCB1
Interspecies	P. anubis-S. syndactylus	p53 signaling pathway	hsa04115	Signaling	19	69	0.013842	CDKN1A;APAF1;GADD45A;EI24;GORAB;SIAH1;SHISA5;PTEN;SERPINB5;GADD45G;DDB2;CCND3;SESN3;ZMAT3;CASP3;CCNG1;CDK2;FAS;BID
Interspecies	P. anubis-S. syndactylus	Pathways in cancer	hsa05200	Disease - Cancer	90	397	0.000741147	CDKN1A;HSP90AB1;LAMC3;ITGA2B;ARAF;PTEN;SLC2A1;CBLB;GLI1;FGF1;FGF2;GLI3;IKBKB;EDNRA;FGF8;EDNRB;GNGT2;CASP3;BDKRB2;PRKACB;HRAS;NKX3-1;PRKCG;PDGFRA;ITGA3;MMP1;DCC;DAPK1;MITF;FOS;TRAF1;TGFBR1;BCR;CCNA1;MSH3;TRAF5;COL4A5;BIRC7;PLCB1;RAF1;CSF1R;RALA;CTBP2;CTBP1;MAX;LAMA1;GSTP1;CUL2;PTGER3;PDGFB;WNT8A;LPAR1;ADCY3;PDGFA;WNT8B;LPAR3;PIK3R2;ADCY1;RASGRP2;STK4;ADCY7;HIF1A;RASGRP1;FOXO1;PIK3R5;CDC42;GNA13;GN…
Interspecies	P. anubis-S. syndactylus	Pentose phosphate pathway	hsa00030	Metabolism - Carbohydrate	9	29	0.0383732	RPIA;TKTL1;GPI;RPEL1;ALDOC;ALDOB;PGD;FBP1;DERA
Interspecies	P. anubis-S. syndactylus	Pertussis	hsa05133	Disease - Infection	19	75	0.0323962	C1S;NOS2;LY96;FOS;MAPK13;IL1A;CASP7;MAPK8;IRF3;CFL2;CASP3;CASP1;NLRP3;SERPING1;MAPK1;IL12B;TLR4;MYD88;MAPK3
Interspecies	P. anubis-S. syndactylus	Phospholipase D signaling pathway	hsa04072	Signaling	35	144	0.00976901	PTGFR;RALA;SHC2;ARF1;PDGFB;LPAR1;ADCY3;PDGFA;LPAR3;PIK3R2;ADCY1;ADCY7;AGPAT3;PIK3R5;AGPAT4;GNA13;GRM4;GRM7;GRM6;PDGFD;GNA12;PLCG2;PTK2B;MAPK1;HRAS;MAPK3;PDGFRA;DNM2;DNM3;KITLG;GRB2;RAF1;MS4A2;PLCB1;ARF6
Interspecies	P. anubis-S. syndactylus	PI3K Akt signaling pathway	hsa04151	Signaling	71	341	0.0193241	CHRM2;ATF2;CDKN1A;HSP90AB1;CSF1;YWHAB;LAMC3;ITGB4;FLT4;ITGA2B;PTEN;BRCA1;FGF1;FGF2;IKBKB;GHR;CCND3;GNGT2;FGF8;YWHAQ;CREB3L4;CREB3L1;ITGB8;HRAS;YWHAG;PDGFRA;ITGA4;ITGA3;RPS6;PPP2R5C;EIF4E1B;COL4A5;RAF1;EIF4E2;SGK2;TLR4;PHLPP2;CSF1R;PRKAA1;LAMA1;PDGFB;LPAR1;PDGFA;LPAR3;PIK3R2;IL2RG;PIK3R5;THBS3;GNG10;RELN;PDGFD;CHAD;THEM4;MAPK1;EIF4E;PCK2;MAPK3;NGFR;EPOR;COL1A1;KITLG;COL1A2;RPS6KB1;CDK2;IL2RB;COL9A…
Interspecies	P. anubis-S. syndactylus	Platelet activation	hsa04611	Other	28	122	0.0387748	GUCY1B3;ITGA2B;ADCY3;PIK3R2;ADCY1;RASGRP2;ADCY7;RASGRP1;MYLK;PIK3R5;PTGS1;GNA13;PLCG2;MAPK1;PRKACB;MAPK3;GUCY1A2;PTGIR;GP1BA;PPP1CA;MAPK13;COL1A1;COL3A1;COL1A2;P2RX1;TLN1;PLCB1;FERMT3
Interspecies	P. anubis-S. syndactylus	Progesterone mediated oocyte maturation	hsa04914	Other	23	98	0.0455897	HSP90AB1;ARAF;ADCY3;PIK3R2;ADCY1;PKMYT1;ADCY7;ANAPC10;MAPK13;PIK3R5;MAD2L2;CCNA1;MAPK8;CDC26;CDC27;CDK2;MAPK1;RAF1;CPEB2;PRKACB;BUB1;CPEB4;MAPK3
Interspecies	P. anubis-S. syndactylus	Prostate cancer	hsa05215	Disease - Cancer	25	89	0.00397351	CDKN1A;HSP90AB1;GSTP1;ARAF;PTEN;PDGFB;PDGFA;PIK3R2;FOXO1;PIK3R5;IKBKB;CREB3L4;CREB3L1;PDGFD;E2F1;MAPK1;HRAS;MAPK3;NKX3-1;PDGFRA;CDK2;BCL2;GRB2;RAF1;FGFR1
Interspecies	P. anubis-S. syndactylus	Proteoglycans in cancer	hsa05205	Disease - Cancer	47	203	0.00822877	CDKN1A;CAMK2D;HPSE2;SDC2;ARAF;WNT8A;WNT8B;CBLB;PIK3R2;HIF1A;FGF2;PIK3R5;CDC42;PLAU;ERBB4;CASP3;PLCG2;IL12B;MAPK1;PRKACB;HRAS;CAMK2G;MAPK3;PRKCG;FZD3;LUM;CAV2;WNT7B;RPS6;IGF2;WNT7A;FRS2;ANK3;HSPG2;DCN;MAPK13;VAV2;PPP1CA;RPS6KB1;FAS;COL21A1;GRB2;EZR;RAF1;PPP1R12B;TLR4;FGFR1
Interspecies	P. anubis-S. syndactylus	Regulation of actin cytoskeleton	hsa04810	Other	45	214	0.046032	CHRM2;SRC;ARPC5L;ARAF;PIK3CB;IQGAP3;FGF2;ACTB;ARHGAP35;MYLK3;MYLK;MYLK4;PPP1CB;FGD3;CDC42;GNA13;PPP1CC;PAK1;FGF8;FGF9;BDKRB2;PIP4K2A;PIP5K1A;RAC3;ITGB8;PIP4K2B;PDGFRA;MAP2K1;LIMK2;F2R;RRAS2;ACTN4;SSH2;VAV1;VAV2;PPP1CA;TIAM1;FGF14;ABI2;ITGA11;ARHGEF7;PPP1R12B;FGF12;PPP1R12C;CRK;FGFR2;PFN2;FGF10
Interspecies	P. anubis-S. syndactylus	Ribosome	hsa03010	Cell - Structure	35	137	0.00429875	RPL4;RPL5;RPL30;MRPL18;MRPS10;MRPL15;MRPL34;RPL9;MRPL35;RPS14;RPL7A;RPS17;RPL18A;RPL36AL;RPS3;RPL15;MRPL9;RPL37;RPL19;RPS12;RPS9;RPS5;RPL22;RPS6;RPSA;MRPS7;MRPS6;RPL3L;MRPS5;RPS28;RPS29;RPL37A;RPL29;RSL24D1;RPS24
Interspecies	P. anubis-S. syndactylus	SNARE interactions in vesicular transport	hsa04130	Other	12	34	0.00603757	VAMP7;STX7;STX6;BNIP1;VAMP1;STX2;YKT6;SNAP29;STX1A;VAMP3;BET1;VTI1B
Interspecies	P. anubis-S. syndactylus	Synaptic vesicle cycle	hsa04721	Neural - Synaptic - Processes	19	63	0.00489589	UNC13B;NAPA;ATP6V1A;SLC32A1;SYT1;CACNA1B;AP2B1;TCIRG1;DNM2;DNM3;ATP6V0A2;SLC17A7;ATP6V0A4;STX2;ATP6V1E2;ATP6V1D;STX1A;SLC18A2;ATP6V1C2
Interspecies	P. anubis-S. syndactylus	T cell receptor signaling pathway	hsa04660	Immune	24	104	0.0497878	NFATC3;CBLB;PIK3R2;FOS;CD3E;RASGRP1;VAV1;MAPK13;VAV2;PIK3R5;CDC42;IKBKB;PPP3CA;ZAP70;IL5;LCK;GRAP2;MAPK1;GRB2;CD247;RAF1;MAP2K7;HRAS;MAPK3
Interspecies	P. anubis-S. syndactylus	Vitamin digestion and absorption	hsa04977	Digestion - And - Absorption	9	24	0.010804	SLC5A6;CUBN;SLC46A1;TCN2;SLC19A3;LRAT;APOB;MMACHC;SLC19A2
Interspecies	P. troglodytes-A. fusciceps	Adrenergic signaling in cardiomyocytes	hsa04261	Other	37	148	0.0235607	ATF2;CAMK2D;CALML6;CAMK2A;ATP1A4;ATP2A2;CACNA1D;PIK3CB;ADRA1A;ADCY5;PPP1CB;PPP1CC;CREB3L3;CREB3L1;CREB3L2;PRKACA;CACNG2;CAMK2G;CACNG3;CACNG4;TPM4;TPM3;TPM2;TNNC1;CACNA2D3;ATP2B4;PPP2R5A;ATP1B3;CACNA2D4;ATP1B2;PPP2R5C;PPP1CA;MAPK13;ADCY9;CREB1;GNAS;BCL2
Interspecies	P. troglodytes-A. fusciceps	Aldosterone regulated sodium reabsorption	hsa04960	Other	12	39	0.0398657	PRKCG;SLC9A3R2;HSD11B2;PDPK1;PRKCB;ATP1A4;NEDD4L;ATP1B3;IGF1;ATP1B2;PIK3CB;KCNJ1
Interspecies	P. troglodytes-A. fusciceps	Aldosterone synthesis and secretion	hsa04925	Other	22	81	0.0299303	PRKCG;ATF2;CAMK2D;CALML6;PRKCB;CAMK2A;CACNA1D;ADCY5;NR4A2;ADCY9;CREB1;CREB3L3;STAR;PRKD3;CREB3L1;GNA11;CREB3L2;GNAS;PRKD2;PRKD1;PRKACA;CAMK2G
Interspecies	P. troglodytes-A. fusciceps	Amino sugar and nucleotide sugar metabolism	hsa00520	Metabolism - Carbohydrate	16	48	0.00869112	CMAS;UXS1;GFPT1;CYB5R2;NANP;CYB5R1;CYB5R4;CYB5R3;GNPDA2;GMDS;HKDC1;PGM3;PGM2;FUK;PGM1;GNE
Interspecies	P. troglodytes-A. fusciceps	Amphetamine addiction	hsa05031	Disease - Neural	22	67	0.00286265	PRKCG;ATF2;CAMK2D;MAOB;CALML6;PRKCB;CAMK2A;CACNA1D;PDYN;PPP1CA;GRIN1;ADCY5;PPP1CB;PPP1CC;CREB1;CREB3L3;CREB3L1;CREB3L2;GNAS;PRKACA;CAMK2G;SLC18A2
Interspecies	P. troglodytes-A. fusciceps	AMPK signaling pathway	hsa04152	Signaling	33	124	0.0128299	PFKFB1;PFKFB4;PFKFB3;CAB39;CAB39L;PRKAG1;PIK3CB;ADIPOR2;ELAVL1;ADRA1A;ACACA;CAMKK1;CREB3L3;CREB3L1;CREB3L2;LEPR;MLYCD;PCK1;PPARGC1A;RAB8A;PRKAB2;PDPK1;SCD5;PPP2R5A;IGF1;PPP2R5C;CCNA2;TBC1D1;CREB1;SCD;LEP;PPARG;FBP1
Interspecies	P. troglodytes-A. fusciceps	beta Alanine metabolism	hsa00410	Metabolism - AminoAcids	11	31	0.016917	ALDH3A2;HADHA;ALDH1B1;DPYS;EHHADH;CARNS1;ABAT;MLYCD;UPB1;CNDP1;SRM
Interspecies	P. troglodytes-A. fusciceps	Biosynthesis of unsaturated fatty acids	hsa01040	Metabolism - Lipids	8	23	0.0441231	PECR;HADHA;SCD;ELOVL2;SCD5;HSD17B12;ACOX3;ACAA1
Interspecies	P. troglodytes-A. fusciceps	Calcium signaling pathway	hsa04020	Signaling	43	180	0.0324952	CHRM2;RYR1;OXTR;CAMK2D;CALML6;CAMK2A;PTAFR;PTGER3;ATP2A2;CACNA1D;ADRA1A;MYLK3;RYR3;MYLK;MYLK4;GRM5;EDNRB;ERBB4;GNA11;BDKRB2;CD38;PRKACA;CAMK2G;DRD5;PRKCG;PDGFRA;PRKCB;TNNC1;SPHK1;F2R;ATP2B4;PHKA1;AVPR1A;TACR1;GRIN1;P2RX7;ADCY9;P2RX4;ORAI3;ORAI2;GNAS;VDAC1;SLC25A5
Interspecies	P. troglodytes-A. fusciceps	cAMP signaling pathway	hsa04024	Signaling	49	199	0.0139023	CHRM2;OXTR;VIPR2;CALML6;ATP2A2;PIK3CB;PPP1CB;PPP1CC;CREB3L3;CREB3L1;CREB3L2;RAC3;PDE4A;CNGA3;SOX9;PRKACA;MAP2K1;F2R;RRAS2;ARAP3;ATP1B3;ATP1B2;VAV1;VAV2;TIAM1;ADCY9;CREB1;FSHR;ACOX3;ADCYAP1R1;CAMK2D;PTGER3;CAMK2A;ATP1A4;CACNA1D;PLD1;ADCY5;PLD2;PAK1;CAMK2G;DRD5;BDNF;HTR1A;ATP2B4;TSHR;PPP1CA;GRIN1;NFKBIA;GNAS
Interspecies	P. troglodytes-A. fusciceps	Carbon metabolism	hsa01200	Metabolism - General	33	113	0.00282464	PRPS2;PRPS1;ACSS2;RPEL1;DLST;PDHB;ENO1;ENO3;ADH5;MCEE;ME1;IDH3B;PHGDH;HAO1;IDH3A;G6PD;TPI1;PKLR;IDH3G;PGAM1;AMT;MTHFR;SDHA;PGD;HADHA;EHHADH;HKDC1;PCCB;RGN;ALDOC;ALDOA;FBP1;GAPDH
Interspecies	P. troglodytes-A. fusciceps	Cocaine addiction	hsa05030	Disease - Neural	15	49	0.0242673	GPSM1;ATF2;MAOB;BDNF;PDYN;GRIN1;ADCY5;GRM2;CREB1;CREB3L3;CREB3L1;CREB3L2;GNAS;PRKACA;SLC18A2
Interspecies	P. troglodytes-A. fusciceps	Complement and coagulation cascades	hsa04610	Immune	22	79	0.0227729	CFD;SERPINA1;SERPIND1;SERPINC1;F11;FGG;F2R;F13A1;C4BPA;KNG1;SERPINA5;F5;C4A;F8;PROC;C7;BDKRB2;SERPING1;F13B;CD59;MASP1;CD46
Interspecies	P. troglodytes-A. fusciceps	Endocytosis	hsa04144	Other	60	259	0.0250265	ARF1;WIPF1;WIPF3;ARPC5L;SNX12;CBLB;ARRB1;VPS35;RAB8A;AP2M1;SH3GL1;PDGFRA;F2R;VPS37C;VPS37D;ARAP3;TGFBR1;RUFY1;DNM3;ZFYVE16;CHMP4C;STAMBP;CHMP6;VPS25;STAM2;MET;SRC;VPS4B;AGAP2;NEDD4L;CXCR4;VPS26A;VPS26B;ASAP2;PLD1;CBL;PLD2;CDC42;CYTH4;GRK4;ERBB4;GRK7;CXCR2;PIP5K1A;RAB11FIP4;SNX5;CYTH1;SMAD2;GIT2;IQSEC2;CAV3;AP2B1;EHD2;EHD4;CAPZA1;SMAP2;RAB5A;SMAP1;FGFR2;SPG21
Interspecies	P. troglodytes-A. fusciceps	ErbB signaling pathway	hsa04012	Signaling	24	87	0.0201071	SHC4;PRKCG;GSK3B;MAP2K1;CAMK2D;CDKN1A;CDKN1B;SHC1;PRKCB;SRC;CAMK2A;ARAF;TGFA;CBLB;PIK3CB;CBL;PAK1;NRG3;NRG4;ERBB4;MAP2K7;CRK;CAMK2G;NCK1
Interspecies	P. troglodytes-A. fusciceps	Fatty acid metabolism	hsa01212	Metabolism - Lipids	15	48	0.0201356	PECR;ACSL1;ELOVL2;OXSM;SCD5;ACSL6;ACSL5;HSD17B12;ACADSB;ACACA;HADHA;SCD;EHHADH;ACOX3;ACAA1
Interspecies	P. troglodytes-A. fusciceps	Fc gamma R mediated phagocytosis	hsa04666	Immune	24	93	0.042597	LYN;PRKCG;MARCKSL1;MAP2K1;PLA2G4F;SYK;PLA2G4E;PRKCB;LIMK2;SPHK1;ARPC5L;PLA2G4A;PIK3CB;ASAP2;PLD1;VAV1;VAV2;PLD2;CDC42;PAK1;PTPRC;INPP5D;PIP5K1A;CRK
Interspecies	P. troglodytes-A. fusciceps	Fructose and mannose metabolism	hsa00051	Metabolism - Carbohydrate	13	32	0.00256252	PFKFB1;PFKFB4;TPI1;PFKFB3;AKR1B1;KHK;GMDS;HKDC1;ENOSF1;ALDOC;ALDOA;FBP1;FUK
Interspecies	P. troglodytes-A. fusciceps	GABAergic synapse	hsa04727	Neural - Synaptic - Processes	23	88	0.0407004	GABRA2;PRKCG;GABRP;GABRB2;GABARAPL1;SLC38A1;SLC12A5;PRKCB;SRC;GABRA3;ABAT;SLC6A11;CACNA1D;SLC6A1;ADCY5;GABRG1;GNG10;ADCY9;GNGT2;HAP1;GNB5;GABRE;PRKACA
Interspecies	P. troglodytes-A. fusciceps	Gastric acid secretion	hsa04971	Digestion - And - Absorption	21	74	0.0209264	PRKCG;CAMK2D;KCNJ10;CALML6;PRKCB;CAMK2A;ATP1A4;ATP1B3;ATP1B2;ACTB;MYLK3;ADCY5;MYLK;MYLK4;ATP4A;ADCY9;GNAS;SLC26A7;PRKACA;CAMK2G;KCNJ1
Interspecies	P. troglodytes-A. fusciceps	Glioma	hsa05214	Disease - Neural	19	65	0.0200444	SHC4;PRKCG;PDGFRA;MAP2K1;CAMK2D;CDKN1A;CALML6;SHC1;PRKCB;CAMK2A;ARAF;PTEN;TGFA;PIK3CB;IGF1;CDK6;CDK4;E2F2;CAMK2G
Interspecies	P. troglodytes-A. fusciceps	Glycolysis Gluconeogenesis	hsa00010	Metabolism - Carbohydrate	20	67	0.0137202	TPI1;ACSS2;PKLR;PGAM1;PDHB;BPGM;ENO1;ENO3;ADH5;ALDH3A2;LDHA;ALDH1B1;HKDC1;PGM2;ALDOC;ALDOA;PCK1;FBP1;GAPDH;PGM1
Interspecies	P. troglodytes-A. fusciceps	GnRH signaling pathway	hsa04912	Signaling	25	91	0.0188836	CAMK2D;CALML6;SRC;CAMK2A;CACNA1D;PLD1;ADCY5;PLD2;CDC42;GNA11;GNRHR;PRKACA;MAP2K7;CAMK2G;MAP3K3;MAP2K1;PLA2G4F;PLA2G4E;PRKCB;PLA2G4A;MAPK13;MMP14;ADCY9;GNRH2;GNAS
Interspecies	P. troglodytes-A. fusciceps	HIF 1 signaling pathway	hsa04066	Signaling	27	103	0.027396	CAMK2D;CDKN1A;PFKFB3;CDKN1B;EPO;CAMK2A;SLC2A1;PDHB;ENO1;PIK3CB;ENO3;LDHA;CAMK2G;PRKCG;MAP2K1;PRKCB;IFNGR2;RPS6;IGF1;RBX1;EIF4E1B;HKDC1;NOX3;BCL2;TEK;ALDOA;GAPDH
Interspecies	P. troglodytes-A. fusciceps	Insulin secretion	hsa04911	Metabolism - Insulin	24	85	0.0151662	PRKCG;ATF2;CAMK2D;ADCYAP1R1;KCNJ11;PRKCB;CAMK2A;ATP1A4;SLC2A1;ATP1B3;CACNA1D;ATP1B2;ADCY5;ADCY9;CREB1;PCLO;CREB3L3;CREB3L1;GNA11;CREB3L2;GNAS;KCNMB4;PRKACA;CAMK2G
Interspecies	P. troglodytes-A. fusciceps	Lysosome	hsa04142	Cell - Structure	33	123	0.0113506	CTSZ;CTSV;GNS;SGSH;LAPTM4B;AP3M1;LAPTM4A;CTSO;GGA3;CTSL;AP1G1;LAMP3;PSAP;AP1S2;SLC17A5;CTSH;AP1S3;ARSB;NAPSA;ATP6AP1;FUCA1;SLC11A2;AP1B1;M6PR;LAPTM5;NAGA;SUMF1;GALNS;GNPTG;TPP1;DNASE2;CD68;ATP6V0D2
Interspecies	P. troglodytes-A. fusciceps	Melanogenesis	hsa04916	Other	32	100	0.000610711	GSK3B;CAMK2D;WNT2B;CALML6;TCF7;TYRP1;CAMK2A;WNT8A;ADCY5;WNT11;EDNRB;CREB3L3;CREB3L1;CREB3L2;DVL3;PRKACA;CAMK2G;WNT3;PRKCG;MAP2K1;FZD5;FZD4;PRKCB;WNT7B;WNT7A;POMC;KITLG;ADCY9;CREB1;DCT;GNAS;CTNNB1
Interspecies	P. troglodytes-A. fusciceps	Metabolic pathways	hsa01100	Metabolism - General	257	1239	0.00998824	DMGDH;CDA;PGAP1;PANK3;CMAS;UXS1;ATP5C1;ABAT;ENO1;ACSM4;ENO3;IL4I1;NDST1;NSDHL;C1GALT1C1;LIPC;HYKK;PNP;ANPEP;PPAT;NAMPT;MLYCD;SEPHS1;XYLB;EARS2;ST6GAL1;ACSL1;OXSM;ACSL6;ACSL5;CEL;CMBL;UPB1;PISD;INPP4B;BTD;MTHFD2;HMBS;CYP2E1;LAP3;HPRT1;ATP6V0D2;GNE;PTGES;CDS1;GCDH;RPN2;MAOB;FAXDC2;ATP5H;MTMR4;GNS;ADH5;HSD11B1;INPP5B;UGT8;LDHA;INPP5A;HLCS;RDH11;SI;AFMID;PNPO;PIP5K1A;HAO1;PCK1;HMGCLL1;ARSB;FDFT1;MTHF…
Interspecies	P. troglodytes-A. fusciceps	Nicotinate and nicotinamide metabolism	hsa00760	Metabolism - CofactorsVitamins	11	29	0.0098225	NT5E;NNMT;PNP;NT5C1A;NAPRT;NAMPT;ENPP1;CD38;NMNAT2;ENPP3;NADK
Interspecies	P. troglodytes-A. fusciceps	Oxytocin signaling pathway	hsa04921	Neural - Signaling	42	158	0.00566379	RYR1;OXTR;CAMK2D;CDKN1A;CALML6;SRC;CAMK2A;PRKAG1;CACNA1D;PIK3CB;ACTB;MYLK3;RYR3;CAMKK1;ADCY5;MYLK;MYLK4;PPP1CB;PPP1CC;CD38;PRKACA;CACNG2;CAMK2G;CACNG3;CACNG4;GUCY1A3;PRKCG;PRKAB2;MAP2K1;PLA2G4F;PLA2G4E;PRKCB;CACNA2D3;NFATC3;PLA2G4A;CACNA2D4;PPP1CA;RCAN1;ADCY9;GNAS;PPP1R12B;PPP1R12C
Interspecies	P. troglodytes-A. fusciceps	p53 signaling pathway	hsa04115	Signaling	22	69	0.00429139	STEAP3;CDKN1A;APAF1;CD82;IGFBP3;SIAH1;SHISA5;PTEN;IGF1;PPM1D;THBS1;SERPINB5;GADD45G;CCNB1;CDK6;CASP8;CDK4;CCNG2;PERP;CCNG1;BID;RPRM
Interspecies	P. troglodytes-A. fusciceps	Pantothenate and CoA biosynthesis	hsa00770	Metabolism - CofactorsVitamins	7	18	0.0322588	PANK3;VNN1;DPYS;ENPP1;ENPP3;UPB1;AASDHPPT
Interspecies	P. troglodytes-A. fusciceps	Pathways in cancer	hsa05200	Disease - Cancer	90	397	0.0133255	GSK3B;CDKN1A;SPI1;CDKN1B;HSP90AB1;WNT2B;LAMC3;ARAF;PTEN;SLC2A1;CBLB;PIK3CB;FGF2;GLI2;RASSF1;FGF8;EDNRB;GNGT2;CASP8;FGF9;BDKRB2;RAC3;PRKACA;NKX3-1;JAK1;PRKCG;PDGFRA;MAP2K1;PRKCB;TPM3;HGF;DAPK2;F2R;DAPK3;TRAF1;PIAS2;TGFBR1;RBX1;ADCY9;TRAF5;COL4A6;BIRC5;PPARG;CRK;MET;CTBP2;CTBP1;MAX;GSTP1;PTGER3;TCF7;WNT8A;TGFA;CXCR4;RASGRP2;PLD1;STK4;CBL;ADCY5;CDC42;GNA13;GNG10;WNT11;GNA11;DVL3;E2F2;BID;WNT3;RUNX1T…
Interspecies	P. troglodytes-A. fusciceps	Pentose phosphate pathway	hsa00030	Metabolism - Carbohydrate	12	29	0.00309931	PRPS2;PRPS1;G6PD;RPEL1;RGN;PGM2;ALDOC;PGD;ALDOA;FBP1;RBKS;PGM1
Interspecies	P. troglodytes-A. fusciceps	Peroxisome	hsa04146	Cell - Structure	25	83	0.00560373	ABCD4;PECR;MVK;ABCD3;PEX11A;PMVK;HAO1;HACL1;MLYCD;ACAA1;HMGCLL1;ACSL1;EPHX2;ACSL6;ACSL5;PIPOX;SOD2;DHRS4;DAO;EHHADH;PEX5;AGPS;FAR1;ACOX3;CRAT
Interspecies	P. troglodytes-A. fusciceps	Phospholipase D signaling pathway	hsa04072	Signaling	36	144	0.0252419	SHC4;AGPAT5;DGKE;ARF1;SHC1;PIK3CB;PLD1;AGPAT3;ADCY5;PLD2;GNA13;GRM2;GRM5;CYTH4;GRM4;GRM7;GRM6;CXCR2;PIP5K1A;CYTH1;PDGFRA;MAP2K1;PLA2G4F;SYK;PLA2G4E;SPHK1;F2R;AVPR2;PLA2G4A;RRAS2;AVPR1A;DNM3;KITLG;ADCY9;GNAS;AVP
Interspecies	P. troglodytes-A. fusciceps	Platelet activation	hsa04611	Other	31	122	0.0290578	SRC;SNAP23;PIK3CB;RASGRP2;ARHGAP35;ACTB;MYLK3;ADCY5;MYLK;MYLK4;PTGS1;PPP1CB;GNA13;PPP1CC;PRKACA;GUCY1A3;LYN;PLA2G4F;PTGIR;SYK;PLA2G4E;F2R;FGG;PLA2G4A;PPP1CA;MAPK13;COL3A1;ADCY9;TBXAS1;GNAS;LCP2
Interspecies	P. troglodytes-A. fusciceps	Propanoate metabolism	hsa00640	Metabolism - Carbohydrate	11	32	0.0216393	HADHA;MCEE;LDHA;ACSS2;EHHADH;BCKDHB;PCCB;ECHDC1;ABAT;MLYCD;ACACA
Interspecies	P. troglodytes-A. fusciceps	Prostate cancer	hsa05215	Disease - Cancer	24	89	0.0262216	PDGFRA;GSK3B;MAP2K1;CDKN1A;CDKN1B;HSP90AB1;PDPK1;GSTP1;TCF7;ARAF;PTEN;TGFA;PIK3CB;IGF1;NFKBIA;CREB1;CREB3L3;CREB3L1;CREB3L2;BCL2;E2F2;CTNNB1;FGFR2;NKX3-1
Interspecies	P. troglodytes-A. fusciceps	Proteoglycans in cancer	hsa05205	Disease - Cancer	47	203	0.0433733	CDKN1A;CAMK2D;WNT2B;SRC;CAMK2A;ARAF;WNT8A;CBLB;PIK3CB;CBL;FGF2;THBS1;ACTB;PPP1CB;CDC42;PPP1CC;PAK1;WNT11;CTSL;ERBB4;PRKACA;CAMK2G;WNT3;PRKCG;SMAD2;MAP2K1;FZD5;CAV3;FZD4;PRKCB;PDPK1;WNT7B;HGF;RPS6;RRAS2;WNT7A;IGF1;HSPG2;MAPK13;VAV2;PPP1CA;TIAM1;TFAP4;CTNNB1;PPP1R12B;PPP1R12C;MET
Interspecies	P. troglodytes-A. fusciceps	Signaling pathways regulating pluripotency of stem cells	hsa04550	Other	36	142	0.0205813	GSK3B;WNT2B;ONECUT1;WNT8A;PIK3CB;BMI1;FGF2;WNT11;ACVR1C;HESX1;DVL3;OTX1;JAK3;WNT3;JAK1;SMAD2;SMAD1;MAP2K1;FZD5;PCGF5;FZD4;WNT7B;PCGF2;PCGF3;WNT7A;LIFR;PAX6;IGF1;HNF1A;ACVR2B;MAPK13;INHBE;MEIS1;ID3;CTNNB1;FGFR2
Interspecies	P. troglodytes-A. fusciceps	SNARE interactions in vesicular transport	hsa04130	Other	11	34	0.0338581	STX1B;VAMP7;STX19;SNAP23;STX7;STX6;VAMP1;STX2;VAMP5;SNAP29;VAMP3
Interspecies	P. troglodytes-A. fusciceps	Steroid biosynthesis	hsa00100	Metabolism - Lipids	8	20	0.0188219	NSDHL;FAXDC2;CYP51A1;SC5D;DHCR24;CEL;DHCR7;FDFT1
Interspecies	P. troglodytes-A. fusciceps	Ubiquitin mediated proteolysis	hsa04120	Other	33	137	0.0499829	AIRE;UBE2D3;NEDD4L;CBLB;RNF7;BRCA1;CBL;CDC20;FZR1;FBXO4;BTRC;UBE2F;PIAS4;PIAS3;PPIL2;FANCL;UBE2E3;SIAH1;HUWE1;SYVN1;UBE2G1;WWP2;UBE2G2;PIAS2;RBX1;CUL4A;UBE2R2;CDC16;UBA3;UBE2O;SAE1;UBE2M;CUL4B
Interspecies	P. troglodytes-A. fusciceps	Valine leucine and isoleucine degradation	hsa00280	Metabolism - AminoAcids	16	48	0.00869112	ACAD8;BCKDHB;ABAT;ACADSB;ALDH3A2;HADHA;IL4I1;MCEE;AUH;ALDH1B1;OXCT1;IVD;EHHADH;PCCB;ACAA1;HMGCLL1
Interspecies	P. troglodytes-A. fusciceps	Vascular smooth muscle contraction	hsa04270	Other	30	120	0.0383792	RAMP3;CALML6;ARAF;CACNA1D;ADRA1A;MYLK3;ADCY5;MYLK;MYLK4;PPP1CB;GNA13;PPP1CC;GNA11;KCNMB4;PRKACA;GUCY1A3;PRKCG;MAP2K1;PLA2G4F;PTGIR;PLA2G4E;PRKCB;PLA2G4A;AVPR1A;PPP1CA;ADCY9;GNAS;MRVI1;PPP1R12B;PPP1R12C
Interspecies	P. troglodytes-A. fusciceps	Vasopressin regulated water reabsorption	hsa04962	Other	16	44	0.00331947	DCTN5;DCTN4;AVPR2;DYNLL1;DYNLL2;DYNC1LI2;CREB1;ADCY9;CREB3L3;CREB3L1;ARHGDIA;CREB3L2;GNAS;AVP;PRKACA;RAB5A
Interspecies	P. troglodytes-C. jacchus	Adipocytokine signaling pathway	hsa04920	Signaling	25	70	0.016162	SLC2A1;PRKAG1;PRKAG2;SLC2A4;ADIPOR2;CAMKK1;RXRB;RXRA;LEPR;AKT1;PCK1;RXRG;PPARGC1A;CPT1A;ACSL1;ADIPOQ;ACSL6;PTPN11;TNFRSF1B;PRKAB1;TNFRSF1A;LEP;ACSBG1;NFKBIE;ACSBG2
Interspecies	P. troglodytes-C. jacchus	Adrenergic signaling in cardiomyocytes	hsa04261	Other	46	148	0.024799	ATF2;CAMK2D;CALML6;CAMK2A;ATP1A4;GNAI3;ATP2A2;CACNA1D;PIK3R2;ADCY1;PIK3R1;PIK3CB;ADRA1A;ADCY6;ADCY5;PIK3R5;PPP1CB;PPP1CC;RPS6KA5;CREB3L3;AKT1;PRKACA;CAMK2G;CACNG3;CACNG4;TPM4;TPM3;TPM2;CACNA2D1;TNNC1;ATP2B4;PPP2R5A;ATP1B3;PRKCA;ATP2B2;CACNA2D4;ATP1B2;MAPK13;PLCB3;ADCY9;CREB1;ACTC1;MYL3;GNAS;BCL2;PLCB1
Interspecies	P. troglodytes-C. jacchus	Aldosterone regulated sodium reabsorption	hsa04960	Other	16	39	0.0124813	PRKCG;PDPK1;PRKCB;ATP1A4;NEDD4L;PRKCA;ATP1B3;PIK3R2;IGF1;ATP1B2;PIK3CB;PIK3R1;PIK3R5;SLC9A3R2;HSD11B2;KCNJ1
Interspecies	P. troglodytes-C. jacchus	Amino sugar and nucleotide sugar metabolism	hsa00520	Metabolism - Carbohydrate	18	48	0.0229012	CMAS;UXS1;GFPT1;PMM2;CYB5R2;HK3;NANP;CYB5R1;NAGK;CYB5R3;GNPDA2;HKDC1;PGM3;GNPNAT1;PGM2;FUK;PGM1;GNE
Interspecies	P. troglodytes-C. jacchus	Amoebiasis	hsa05146	Disease - Infection	32	100	0.0370567	SERPINB13;LAMA4;PIK3R2;ADCY1;PIK3R1;CD1D;PIK3CB;PIK3R5;C8G;GNA11;IL12B;IL12A;PRKACA;PRKCG;TGFB2;TGFB1;ACTN2;PRKCB;ARG1;FN1;PRKCA;PTK2;SERPINB6;COL1A1;PLCB3;COL1A2;COL4A1;GNAS;COL4A6;COL4A5;PLCB1;RAB5A
Interspecies	P. troglodytes-C. jacchus	Amphetamine addiction	hsa05031	Disease - Neural	26	67	0.00423054	ATF2;CAMK2D;DDC;MAOB;CALML6;CAMK2A;CACNA1D;ADCY5;PPP1CB;PPP1CC;GRIN2A;PPP3CC;CREB3L3;DRD1;PRKACA;CAMK2G;SLC18A2;PRKCG;PRKCB;PRKCA;PDYN;GRIN2C;GRIN2B;GRIN1;CREB1;GNAS
Interspecies	P. troglodytes-C. jacchus	Amyotrophic lateral sclerosis (ALS)	hsa05014	Disease - Neural	18	51	0.0421235	APAF1;SLC1A2;GRIN2C;TNFRSF1B;GRIN2B;MAPK13;TNFRSF1A;GRIN1;GRIN2A;PPP3CC;BCL2;CASP1;NEFM;NOS1;BID;RAB5A;NEFH;PRPH
Interspecies	P. troglodytes-C. jacchus	Axon guidance	hsa04360	Neural - Axon	41	127	0.0175664	SEMA5A;EPHB6;ROBO2;GSK3B;SEMA7A;GNAI3;SEMA3F;NTN1;CDC42;PAK1;ABLIM2;PPP3CC;ABLIM3;DPYSL5;CFL2;CFL1;PLXNA1;RAC3;SRGAP3;SRGAP1;PAK4;PLXNA3;NCK1;EPHA5;EPHA4;NTNG2;EPHA6;SEMA6A;SEMA4D;EPHA8;DCC;UNC5B;SEMA6D;NFATC3;SEMA4F;UNC5C;UNC5D;PTK2;CXCL12;FES;RASA1
Interspecies	P. troglodytes-C. jacchus	Basal cell carcinoma	hsa05217	Disease - Cancer	21	55	0.0117765	APC2;GSK3B;WNT2B;FZD4;WNT7B;WNT5A;TCF7;AXIN1;WNT8A;WNT7A;WNT16;GLI1;BMP4;SHH;SMO;STK36;DVL3;CTNNB1;WNT1;WNT2;WNT3
Interspecies	P. troglodytes-C. jacchus	Calcium signaling pathway	hsa04020	Signaling	58	180	0.00583023	RYR1;MYLK2;OXTR;CALML6;HTR2C;ATP2A2;GRPR;ADRA1A;MYLK3;GRM1;MYLK;MYLK4;HTR6;GRM5;PPP3CC;EDNRB;PLCE1;NOS1;PRKACA;PRKCG;PDGFRA;PRKCB;SPHK2;TNNC1;SPHK1;F2R;TACR2;PRKCA;PHKA1;TACR1;PLCB3;ADCY9;ADRB3;ORAI3;ITPKA;ORAI2;VDAC1;SLC25A5;PLCB1;CAMK2D;PDE1A;CAMK2A;CACNA1D;ADCY1;GRIN2A;GNA11;ERBB2;DRD1;CAMK2G;NTSR1;DRD5;ATP2B4;ATP2B2;GRIN2C;GRIN1;P2RX7;P2RX6;GNAS
Interspecies	P. troglodytes-C. jacchus	cAMP signaling pathway	hsa04024	Signaling	60	199	0.0222812	GLP1R;OXTR;CALML6;PDE3B;ATP2A2;PIK3CB;GLI1;PPP1CB;PPP1CC;HTR6;CREB3L3;ADORA1;CNGA1;AKT1;PLCE1;RAC3;PDE4A;CNGA4;PRKACA;VAV3;F2R;PDE4C;RRAS2;ATP1B3;ATP1B2;VAV2;ADCY9;CREB1;FSHR;ACOX3;CAMK2D;CAMK2A;GNAI3;ATP1A4;CACNA1D;PIK3R2;ADCY1;PIK3R1;PLD1;ADCY6;ADCY5;PIK3R5;GRIN2A;PAK1;DRD1;DRD2;CAMK2G;DRD5;HTR1A;ATP2B4;BRAF;NFATC1;ATP2B2;GRIN2C;GRIN2B;TSHR;GRIN1;GNAS;PDE3A;GHRL
Interspecies	P. troglodytes-C. jacchus	Carbon metabolism	hsa01200	Metabolism - General	38	113	0.0109612	PRPS2;PRPS1;FH;H6PD;RPEL1;DLST;GPT;PDHB;ENO1;ENO3;ADH5;HK3;MCEE;ME1;PGK1;PHGDH;ACSS1;ACADS;IDH3A;G6PD;TPI1;MDH1;IDH3G;PGAM1;IDH2;PGAM2;SDHA;PGD;HADHA;ALDH6A1;PC;SUCLA2;PCCA;EHHADH;HKDC1;ALDOB;ALDOA;GAPDH
Interspecies	P. troglodytes-C. jacchus	Cell adhesion molecules (CAMs)	hsa04514	Cell - Adhesion	45	142	0.0187098	CD86;CD274;CNTNAP1;SELPLG;CD80;NRXN2;PTPRM;VTCN1;F11R;ITGAL;PVR;CLDN1;CLDN20;HLA-DMA;CDH3;MPZ;ITGB8;MADCAM1;CD58;JAM2;JAM3;HLA-DPA1;NTNG2;CADM3;CADM1;ITGA4;HLA-E;CD2;CLDN11;CD4;CLDN3;CD6;SELL;CLDN15;CD8A;CLDN14;CNTN1;HLA-DPB1;CNTN2;HLA-DRA;CLDN18;SIGLEC1;CLDN16;CD22;ITGA9
Interspecies	P. troglodytes-C. jacchus	cGMP PKG signaling pathway	hsa04022	Signaling	50	167	0.0387049	ATF2;MYLK2;CALML6;PDE3B;ATP2A2;PIK3CB;ADRA1A;MYLK3;MYLK;MYLK4;PPP1CB;PPP1CC;PPP3CC;EDNRB;CREB3L3;ADORA1;CNGA1;AKT1;GUCY1A2;ATP1B3;ATP1B2;KCNU1;PLCB3;ADCY9;CREB1;ADRB3;VDAC1;SLC25A5;PLCB1;SRF;ATP1A4;GNAI3;CACNA1D;GATA4;PIK3R2;ADCY1;PIK3R1;ADCY6;ADCY5;PIK3R5;GNA13;GNA11;KCNMB3;KCNMB4;MEF2D;NFATC3;ATP2B4;NFATC1;ATP2B2;PDE3A
Interspecies	P. troglodytes-C. jacchus	Cholinergic synapse	hsa04725	Neural - Synaptic - Processes	36	111	0.0231593	CAMK2D;CAMK2A;GNAI3;CACNA1D;PIK3R2;ADCY1;PIK3R1;PIK3CB;ADCY6;ADCY5;PIK3R5;GNG10;CREB3L3;GNG4;GNA11;AKT1;PRKACA;CAMK2G;KCNJ2;CHRNB2;PRKCG;CHRNB4;PRKCB;PRKCA;GNG13;SLC5A7;PLCB3;ADCY9;CREB1;KCNQ2;BCL2;KCNQ3;GNB3;KCNQ4;KCNQ5;PLCB1
Interspecies	P. troglodytes-C. jacchus	Circadian entrainment	hsa04713	Other	34	95	0.005476	RYR1;CAMK2D;CALML6;CAMK2A;GNAI3;CACNA1D;ADCY1;ADCY6;ADCY5;GNG10;GRIN2A;RPS6KA5;GNG4;NOS1;PRKACA;CAMK2G;PRKCG;KCNJ5;GUCY1A2;PRKCB;PRKCA;GRIN2C;GRIN2B;GNG13;GRIN1;PER2;PER1;MTNR1A;PLCB3;ADCY9;CREB1;GNAS;GNB3;PLCB1
Interspecies	P. troglodytes-C. jacchus	Citrate cycle (TCA cycle)	hsa00020	Metabolism - Carbohydrate	12	30	0.0351982	ACLY;FH;PC;SUCLA2;MDH1;IDH3G;IDH2;DLST;PDHB;SDHA;PCK1;IDH3A
Interspecies	P. troglodytes-C. jacchus	Cocaine addiction	hsa05030	Disease - Neural	20	49	0.00594626	GPSM1;ATF2;DDC;MAOB;GNAI3;PDYN;GRIN2C;GRIN2B;GRIN1;ADCY5;GRM2;GRIN2A;CREB1;CREB3L3;GNAS;DRD1;DRD2;PRKACA;RGS9;SLC18A2
Interspecies	P. troglodytes-C. jacchus	Colorectal cancer	hsa05210	Disease - Cancer	21	62	0.0460177	SMAD2;APC2;GSK3B;TGFB2;TGFB1;DCC;TCF7;AXIN1;ARAF;BRAF;PIK3R2;PIK3CB;PIK3R1;MLH1;TGFBR1;PIK3R5;MSH3;BCL2;AKT1;CTNNB1;RAC3
Interspecies	P. troglodytes-C. jacchus	Complement and coagulation cascades	hsa04610	Immune	26	79	0.0406186	CFD;SERPINA1;SERPINC1;F13A1;PLG;PLAT;SERPINA5;C4A;VTN;C8G;C7;C3AR1;CD59;VSIG4;A2M;CR2;F10;FGG;F2R;SERPINF2;F2;F8;PROC;SERPING1;MASP1;CD46
Interspecies	P. troglodytes-C. jacchus	Dilated cardiomyopathy	hsa05414	Disease - Cardiovascular	30	90	0.0248245	ITGA2B;ATP2A2;CACNA1D;ADCY1;ADCY6;ACTB;ADCY5;SGCA;ITGB8;PRKACA;CACNG3;CACNG4;TGFB2;TGFB1;TPM4;ITGA4;TPM3;TPM2;CACNA2D1;TNNC1;CACNA2D4;IGF1;DES;ADCY9;ACTC1;MYL3;ITGA11;GNAS;ITGA7;ITGA9
Interspecies	P. troglodytes-C. jacchus	ErbB signaling pathway	hsa04012	Signaling	33	87	0.00214305	SHC4;GSK3B;CAMK2D;SRC;CAMK2A;ARAF;TGFA;PIK3R2;PIK3CB;PIK3R1;AREG;PIK3R5;CRKL;PAK1;ERBB2;AKT1;ABL2;MAP2K7;CAMK2G;PAK4;NCK1;PRKCG;EGF;PRKCB;BRAF;PRKCA;PTK2;BTC;NRG3;NRG4;RPS6KB2;CRK;HBEGF
Interspecies	P. troglodytes-C. jacchus	Fatty acid degradation	hsa00071	Metabolism - Lipids	17	44	0.0195975	GCDH;CPT1A;ACSL1;ECI2;ACSL6;ACADSB;ADH5;HADHB;HADHA;ALDH1B1;EHHADH;ACSBG1;ACOX3;HADH;ACAA1;ACSBG2;ACADS
Interspecies	P. troglodytes-C. jacchus	Fatty acid metabolism	hsa01212	Metabolism - Lipids	19	48	0.0105657	PECR;CPT1A;ACSL1;OXSM;SCD5;ACSL6;HSD17B12;ACADSB;HADHB;HADHA;FADS2;SCD;EHHADH;ACSBG1;ACOX3;HADH;ACAA1;ACSBG2;ACADS
Interspecies	P. troglodytes-C. jacchus	Focal adhesion	hsa04510	Cell - Adhesion	70	202	0.000289391	GSK3B;MYLK2;FLT4;ITGA2B;PTEN;PIK3CB;ACTB;ARHGAP35;MYLK3;CRKL;MYLK;MYLK4;PPP1CB;PPP1CC;CCND3;IBSP;TNN;KDR;AKT1;RAC3;ITGB8;PRKCG;VAV3;PDGFRA;ITGA4;ACTN2;PRKCB;PDPK1;HGF;PRKCA;PGF;VAV2;COL4A1;COL4A6;COL4A5;ITGA7;TLN2;PPP1R12C;CRK;ITGA9;SHC4;TNXB;SRC;LAMA4;PIK3R2;PIK3R1;THBS4;PIK3R5;CDC42;VTN;PAK1;CHAD;ERBB2;SPP1;FLNC;PAK4;CAV3;EGF;CAV2;FN1;BRAF;IGF1;PTK2;COL1A1;COL1A2;PARVG;ITGA11;COL9A1;BCL2;CTNNB1
Interspecies	P. troglodytes-C. jacchus	Gap junction	hsa04540	Cell - Adhesion	29	88	0.0313957	SRC;GNAI3;LPAR1;HTR2C;ADCY1;ADCY6;GRM1;ADCY5;GRM5;GNA11;DRD1;DRD2;PRKACA;PRKCG;GUCY1A2;PDGFRA;EGF;PRKCB;TUBB;PRKCA;TUBB4A;TUBA4A;GJD2;PLCB3;ADCY9;CDK1;GNAS;PLCB1;TUBA8
Interspecies	P. troglodytes-C. jacchus	Gastric acid secretion	hsa04971	Digestion - And - Absorption	31	74	0.000416691	MYLK2;CAMK2D;CALML6;CAMK2A;ATP1A4;GNAI3;ADCY1;ADCY6;ACTB;MYLK3;ADCY5;MYLK;MYLK4;CA2;PRKACA;CAMK2G;KCNJ1;KCNJ2;PRKCG;KCNJ10;PRKCB;KCNJ16;ATP1B3;PRKCA;ATP1B2;ATP4A;PLCB3;ADCY9;GNAS;SLC26A7;PLCB1
Interspecies	P. troglodytes-C. jacchus	Glioma	hsa05214	Disease - Neural	23	65	0.0229344	SHC4;PRKCG;PDGFRA;CAMK2D;EGF;CALML6;PRKCB;CAMK2A;ARAF;PTEN;TGFA;BRAF;PIK3R2;PRKCA;PIK3CB;IGF1;PIK3R1;PIK3R5;CDK6;CDK4;AKT1;E2F2;CAMK2G
Interspecies	P. troglodytes-C. jacchus	Glutamatergic synapse	hsa04724	Neural - Synaptic - Processes	38	114	0.0127568	SLC1A2;GNAI3;GRIK4;CACNA1D;ADCY1;PLD1;ADCY6;GRM1;ADCY5;GRM2;GNG10;GRIN2A;GRM5;PPP3CC;GRM4;GRM7;GNG4;DLGAP1;SLC17A7;PRKACA;PRKCG;SLC38A1;PLA2G4F;HOMER1;HOMER2;PLA2G4E;PRKCB;PLA2G4A;PRKCA;GRIN2C;GRIN2B;GRIN1;GNG13;PLCB3;ADCY9;GNAS;GNB3;PLCB1
Interspecies	P. troglodytes-C. jacchus	GnRH signaling pathway	hsa04912	Signaling	29	91	0.0477866	CAMK2D;CALML6;SRC;CAMK2A;CACNA1D;ADCY1;PLD1;ADCY6;ADCY5;CDC42;GNA11;GNRHR;PRKACA;MAP2K7;CAMK2G;PLA2G4F;PLA2G4E;PRKCB;PRKCD;PLA2G4A;PRKCA;MAPK13;MMP14;PLCB3;ADCY9;GNRH2;GNAS;PLCB1;HBEGF
Interspecies	P. troglodytes-C. jacchus	Hedgehog signaling pathway	hsa04340	Signaling	22	50	0.00127684	GSK3B;CSNK1G3;WNT2B;WNT7B;WNT5A;WNT8A;WNT7A;LRP2;WNT16;GLI1;BMP4;SHH;SMO;STK36;RAB23;WNT1;BTRC;PRKACA;WNT2;WNT3;CSNK1G2;CSNK1G1
Interspecies	P. troglodytes-C. jacchus	Hippo signaling pathway	hsa04390	Signaling	49	153	0.0119464	GSK3B;WNT2B;YWHAB;FGF1;LIMD1;AREG;ACTB;PPP1CB;PPP1CC;CCND3;RASSF1;BTRC;TEAD1;TEAD4;APC2;PRKCI;WNT5A;AXIN1;WNT16;FRMD1;TGFBR1;LATS1;AJUBA;YAP1;CRB1;TCF7;WNT8A;AFP;SAV1;TP53BP2;CTNNA1;DVL3;WNT1;WNT2;WNT3;SMAD2;TGFB2;TGFB1;FZD4;WNT7B;WNT7A;BMP6;BMP5;BMP4;DLG2;DLG3;CTNNB1;NF2;BMPR1A
Interspecies	P. troglodytes-C. jacchus	Hypertrophic cardiomyopathy HCM	hsa05410	Disease - Cardiovascular	28	83	0.0251637	ITGA2B;PRKAG1;PRKAG2;ATP2A2;CACNA1D;ACTB;SGCA;ITGB8;CACNG3;CACNG4;TGFB2;TGFB1;ACE;TPM4;ITGA4;TPM3;TPM2;CACNA2D1;TNNC1;CACNA2D4;IGF1;PRKAB1;DES;ACTC1;MYL3;ITGA11;ITGA7;ITGA9
Interspecies	P. troglodytes-C. jacchus	Inflammatory mediator regulation of TRP channels	hsa04750	Other	35	98	0.00506935	CAMK2D;CALML6;SRC;CAMK2A;HTR2C;PIK3R2;ADCY1;IL1RAP;PIK3R1;PIK3CB;ADCY6;ADCY5;PIK3R5;PPP1CB;PPP1CC;ASIC4;TRPM8;PRKACA;ASIC3;CAMK2G;PRKCG;NTRK1;PLA2G4F;PLA2G4E;PRKCB;PRKCD;PLA2G4A;PRKCA;TRPV1;IGF1;MAPK13;PLCB3;ADCY9;GNAS;PLCB1
Interspecies	P. troglodytes-C. jacchus	Inositol phosphate metabolism	hsa00562	Metabolism - Carbohydrate	30	71	0.000430136	MTMR2;INPP1;PTEN;PIK3CB;MTMR4;PIK3C2A;MTMR7;PIK3C2B;INPP5B;INPP5A;INPP5E;PLCE1;PIP4K2A;PIP5K1A;PIP4K2B;MIOX;TPI1;ITPK1;OCRL;SYNJ2;INPP4A;MINPP1;INPP4B;ALDH6A1;PIKFYVE;PLCB3;IMPAD1;ITPKA;PIK3C3;PLCB1
Interspecies	P. troglodytes-C. jacchus	Insulin resistance	hsa04931	Disease - Metabolic	36	109	0.0174425	GSK3B;SLC27A1;SLC2A1;PTEN;PRKAG1;PRKAG2;PIK3R2;PIK3R1;SLC2A4;PIK3CB;FOXO1;PIK3R5;PPP1CB;PPP1CC;RPS6KA6;CREB3L3;RPS6KA2;AKT1;PCK1;PPARGC1A;CPT1A;PRKCB;PDPK1;NR1H2;PRKCD;GFPT1;PTPN11;PRKAB1;TNFRSF1A;CREB1;PPP1R3C;PPP1R3B;PPP1R3D;RPS6KB2;SLC27A6;SLC27A3
Interspecies	P. troglodytes-C. jacchus	Insulin secretion	hsa04911	Metabolism - Insulin	31	85	0.00568115	GLP1R;ATF2;CAMK2D;CAMK2A;ATP1A4;SLC2A1;CACNA1D;ADCY1;ADCY6;ADCY5;PCLO;CREB3L3;GNA11;KCNMB3;KCNMB4;KCNN3;KCNN4;PRKACA;CAMK2G;PRKCG;KCNJ11;PRKCB;ATP1B3;PRKCA;ATP1B2;KCNU1;PLCB3;ADCY9;CREB1;GNAS;PLCB1
Interspecies	P. troglodytes-C. jacchus	Leukocyte transendothelial migration	hsa04670	Immune	37	118	0.0358557	TXK;GNAI3;PIK3R2;PIK3R1;PIK3CB;THY1;F11R;ITGAL;CLDN1;ARHGAP35;ACTB;PIK3R5;CDC42;CLDN20;CTNNA1;JAM2;JAM3;PRKCG;VAV3;ITGA4;ACTN2;PRKCB;RHOH;CYBA;PRKCA;PTPN11;PTK2;MAPK13;VAV2;CLDN11;CXCL12;CLDN3;CLDN15;CLDN14;CLDN18;CTNNB1;CLDN16
Interspecies	P. troglodytes-C. jacchus	Long term potentiation	hsa04720	Neural - Signaling	24	66	0.0144141	PRKCG;CAMK2D;CALML6;PRKCB;CAMK2A;ARAF;BRAF;PRKCA;ADCY1;GRIN2C;GRIN2B;GRM1;GRIN1;PPP1CB;PPP1CC;PLCB3;RPS6KA6;GRM5;GRIN2A;PPP3CC;RPS6KA2;PLCB1;PRKACA;CAMK2G
Interspecies	P. troglodytes-C. jacchus	Melanogenesis	hsa04916	Other	34	100	0.0130078	GSK3B;CAMK2D;WNT2B;CALML6;TCF7;CAMK2A;WNT8A;GNAI3;ADCY1;ADCY6;ADCY5;EDNRB;CREB3L3;DVL3;PRKACA;WNT1;WNT2;CAMK2G;WNT3;PRKCG;FZD4;PRKCB;WNT7B;WNT5A;WNT7A;PRKCA;WNT16;PLCB3;ADCY9;CREB1;DCT;GNAS;CTNNB1;PLCB1
Interspecies	P. troglodytes-C. jacchus	Metabolic pathways	hsa01100	Metabolism - General	333	1239	0.004576	DMGDH;CDA;PGAP1;CMAS;UXS1;XYLT2;ATP5C1;XYLT1;ABAT;ENO1;ACSM4;ENO3;GBA2;IL4I1;ANPEP;PPAT;NDST3;NAMPT;PLCE1;SEPHS1;ATP6V1E2;XYLB;EARS2;ALG8;ST6GAL1;ACSL1;OXSM;ALG2;ACSL6;CEL;CMBL;CYP27A1;INPP4A;INPP4B;BTD;MTHFD1;MTHFD2;UQCRC2;CYP2E1;ATP6V0D1;ATP6V0D2;GNE;PTGES;LIPT2;CDS1;GCDH;MTMR2;RPN2;MAOB;FAXDC2;RPN1;ATP5H;MTMR4;ADH5;MTMR7;ACMSD;INPP5B;UGT8;ATP5B;CYP27B1;DGUOK;UGCG;LDHA;INPP5A;HLCS;RDH11;INPP5E;…
Interspecies	P. troglodytes-C. jacchus	Morphine addiction	hsa05032	Disease - Neural	31	91	0.0166651	PDE1A;PDE3B;GNAI3;ADCY1;ADCY6;ADCY5;GNG10;GRK4;GNG4;ADORA1;PDE4A;DRD1;GABRE;PRKACA;PDE8A;GABRA2;PRKCG;KCNJ5;SLC32A1;PRKCB;GABRA3;PDE4C;PRKCA;GNG13;GABRG1;ADCY9;PDE10A;PDE3A;GNAS;GNB3;PDE7A
Interspecies	P. troglodytes-C. jacchus	mTOR signaling pathway	hsa04150	Signaling	21	60	0.0325703	PRKCG;CAB39;CAB39L;PDPK1;PRKCB;RPS6;PTEN;BRAF;PIK3R2;PRKCA;PIK3CB;IGF1;PIK3R1;HIF1A;PIK3R5;RRAGA;RPS6KA6;RPS6KA2;RRAGD;RPS6KB2;AKT1
Interspecies	P. troglodytes-C. jacchus	NonSmall cell lung cancer	hsa05223	Disease - Cancer	23	56	0.00300828	ALK;PRKCG;EGF;PDPK1;PRKCB;ARAF;TGFA;BRAF;PIK3R2;PRKCA;PIK3CB;PIK3R1;STK4;PIK3R5;RXRB;RASSF1;CDK6;RXRA;CDK4;ERBB2;AKT1;E2F2;RXRG
Interspecies	P. troglodytes-C. jacchus	Other types of Oglycan biosynthesis	hsa00514	Metabolism - Glycan	12	31	0.0453636	LFNG;ST6GAL1;POFUT2;COLGALT2;POGLUT1;FUT9;B3GAT2;B3GAT1;POMT1;PLOD3;GXYLT2;COLGALT1
Interspecies	P. troglodytes-C. jacchus	Oxytocin signaling pathway	hsa04921	Neural - Signaling	52	158	0.00547916	RYR1;MYLK2;OXTR;CALML6;PRKAG1;PRKAG2;PIK3CB;ACTB;MYLK3;MYLK;MYLK4;PPP1CB;PPP1CC;EEF2K;PPP3CC;PRKACA;PRKCG;GUCY1A2;PLA2G4F;CAMK1D;PLA2G4E;PRKCB;CACNA2D1;PLA2G4A;PRKCA;CACNA2D4;PRKAB1;PLCB3;ADCY9;PLCB1;PPP1R12C;CAMK2D;SRC;CAMK2A;GNAI3;CACNA1D;PIK3R2;ADCY1;PIK3R1;ADCY6;CAMKK1;ADCY5;PIK3R5;CAMK2G;CACNG3;KCNJ2;CACNG4;KCNJ5;NFATC3;NFATC1;RCAN1;GNAS
Interspecies	P. troglodytes-C. jacchus	p53 signaling pathway	hsa04115	Signaling	27	69	0.00313856	STEAP3;CD82;EI24;PTEN;PPM1D;CCND3;CCNB1;CASP8;SESN3;ZMAT3;PERP;BID;RPRM;APAF1;GADD45A;IGFBP3;SIAH1;SHISA5;IGF1;CDK6;TP53I3;CCNE2;CDK4;CCNG2;CCNG1;CDK1;MDM4
Interspecies	P. troglodytes-C. jacchus	Pathways in cancer	hsa05200	Disease - Cancer	124	397	0.000356559	SPI1;ITGA2B;ARAF;FGF1;FGF2;CRKL;FGF5;RASSF1;FGF8;EDNRB;FGF9;AKT1;PRKACA;PRKCG;PDGFRA;PRKCB;TPM3;HGF;DAPK2;F2R;WNT5A;PRKCA;PGF;PIAS2;ADCY9;SMO;CCNE2;COL4A1;MSH3;COL4A6;COL4A5;CTBP2;CTBP1;MAX;TCF7;LPAR1;TGFA;PIK3R2;PIK3R1;PLD1;STK4;HIF1A;FOXO1;PIK3R5;GNG10;STK36;DVL3;WNT1;WNT2;WNT3;SMAD2;TGFB2;TGFB1;JUP;FZD4;ZBTB16;FN1;BRAF;IGF1;PTK2;NFKB2;GNG13;BMP4;CXCL12;CDK6;FGF14;CDK4;BCL2;GNAS;GNB3;FGF12;FGFR…
Interspecies	P. troglodytes-C. jacchus	Peroxisome	hsa04146	Cell - Structure	33	83	0.000843601	ABCD4;PECR;ABCD2;ABCD3;PEX11A;ECI2;HSD17B4;PEX26;HMGCL;PRDX1;HACL1;ACAA1;DECR2;HMGCLL1;GSTK1;ACSL1;EPHX2;IDH2;ACSL6;PIPOX;PEX1;SOD2;GNPAT;NUDT7;DAO;PEX6;EHHADH;PEX5;AGPS;FAR1;ACOX3;PEX11G;PAOX
Interspecies	P. troglodytes-C. jacchus	Phosphatidylinositol signaling system	hsa04070	Signaling	40	98	0.000130007	CDS1;MTMR2;DGKE;DGKD;INPP1;CALML6;PTEN;PIK3R2;PIK3R1;PIK3CB;MTMR4;PIK3C2A;MTMR7;PIK3R5;PIK3C2B;INPP5B;INPP5A;PPIP5K2;INPP5E;PLCE1;PIP4K2A;PIP5K1A;PIP4K2B;IP6K3;PRKCG;PRKCB;ITPK1;OCRL;PRKCA;SYNJ2;INPP4A;INPP4B;PIKFYVE;PLCB3;IMPAD1;ITPKA;PIK3C3;PLCB1;DGKH;CDS2
Interspecies	P. troglodytes-C. jacchus	Platelet activation	hsa04611	Other	39	122	0.023623	MYLK2;SRC;ITGA2B;SNAP23;GNAI3;PIK3R2;ADCY1;PIK3R1;PIK3CB;ADCY6;ARHGAP35;ACTB;MYLK3;ADCY5;MYLK;PIK3R5;MYLK4;PTGS1;PPP1CB;GNA13;PPP1CC;P2RY1;AKT1;PRKACA;GUCY1A2;PRKCI;PLA2G4F;PLA2G4E;F2R;FGG;PLA2G4A;MAPK13;COL1A1;PLCB3;COL1A2;ADCY9;GNAS;TLN2;PLCB1
Interspecies	P. troglodytes-C. jacchus	PPAR signaling pathway	hsa03320	Signaling	28	69	0.00140098	SLC27A1;CYP7A1;RXRB;FADS2;RXRA;ME1;OLR1;PCK1;ACAA1;RXRG;CPT1A;ACSL1;PDPK1;ADIPOQ;SCD5;ACSL6;APOA1;CYP27A1;FABP1;FABP4;SCD;FABP6;EHHADH;SLC27A6;PPARG;ACSBG1;ACOX3;ACSBG2
Interspecies	P. troglodytes-C. jacchus	Progesterone mediated oocyte maturation	hsa04914	Other	32	98	0.0281413	HSP90AB1;PDE3B;ARAF;GNAI3;PIK3R2;ADCY1;PIK3R1;PIK3CB;PKMYT1;ADCY6;ADCY5;PIK3R5;FZR1;CCNB1;RPS6KA6;RPS6KA2;AKT1;PRKACA;HSP90AA1;PLK1;BRAF;IGF1;CDC25A;MAPK13;MAD2L2;CCNA2;ADCY9;CDK1;CPEB3;CPEB4;MAD2L1;ANAPC2
Interspecies	P. troglodytes-C. jacchus	Protein processing in endoplasmic reticulum	hsa04141	Other	50	169	0.0470862	HSP90AB1;UBE2D3;MAN1A1;FBXO6;CAPN1;SEC61B;HSP90AA1;FBXO2;UBE2E3;YOD1;PDIA6;RAD23B;CKAP4;DNAJC5;DDIT3;ERP29;CRYAA;PPP1R15A;RPN2;DERL3;HSPA4L;RPN1;UBE2J1;DNAJB2;ATXN3;DNAJB1;LMAN2;BAG1;UBQLN1;SSR1;DNAJC5G;BAK1;MAP2K7;SEC23B;UGGT1;UBQLN4;SEC24B;EDEM1;EIF2AK3;SYVN1;UBE2G1;UBE2G2;MARCH6;DNAJA1;NPLOC4;DNAJC10;BCL2;CALR;P4HB;RNF185
Interspecies	P. troglodytes-C. jacchus	Proteoglycans in cancer	hsa05205	Disease - Cancer	67	203	0.00166814	WNT2B;ARAF;PIK3CB;FGF2;ACTB;PPP1CB;PPP1CC;CTSL;KDR;AKT1;PLCE1;IL12B;PRKACA;PRKCG;PRKCB;PDPK1;HGF;WNT5A;RPS6;RRAS2;PRKCA;WNT16;HSPG2;DCN;VAV2;SMO;COL21A1;PPP1R12C;CD44;HBEGF;CAMK2D;SRC;CAMK2A;WNT8A;PIK3R2;PIK3R1;HIF1A;PIK3R5;CDC42;VTN;PAK1;ERBB2;FLNC;WNT1;WNT2;CAMK2G;WNT3;SMAD2;TGFB2;TGFB1;CAV3;LUM;FZD4;CAV2;WNT7B;IGF2;FN1;WNT7A;BRAF;PTPN11;IGF1;PTK2;MAPK13;TFAP4;RPS6KB2;CTNNB1;HPSE
Interspecies	P. troglodytes-C. jacchus	Rap1 signaling pathway	hsa04015	Signaling	70	211	0.00114457	DOCK4;CSF1;CALML6;FLT4;ITGA2B;PIK3CB;FGF1;ITGAL;SIPA1L3;FGF2;ACTB;CRKL;FGF5;SIPA1L1;FGF8;FGF9;KDR;AKT1;PLCE1;RAC3;PRKCG;MAGI1;PDGFRA;PRKCI;PRKCB;HGF;MAGI3;F2R;MAGI2;PRKCA;PGF;VAV2;PLCB3;ADCY9;PFN4;RAPGEF2;PRKD2;TLN2;RAPGEF5;PLCB1;CRK;PFN2;SRC;LPAR1;GNAI3;PIK3R2;ADCY1;PIK3R1;ADCY6;ADCY5;PIK3R5;CDC42;GRIN2A;P2RY1;DRD2;FARP2;NGFR;EGF;BRAF;IGF1;GRIN2B;MAPK13;GRIN1;FGF14;GNAS;CTNNB1;FGFR4;FGF12;FGFR2;…
Interspecies	P. troglodytes-C. jacchus	Regulation of actin cytoskeleton	hsa04810	Other	63	214	0.0318409	MYLK2;ITGA2B;ARAF;PIK3CB;FGF1;ITGAL;FGF2;ACTB;ARHGAP35;MYLK3;CRKL;MYLK;MYLK4;PPP1CB;FGF5;PPP1CC;FGF8;FGF9;CFL2;CFL1;PIP4K2A;RAC3;ITGB8;PIP4K2B;VAV3;APC2;PDGFRA;ITGA4;ACTN2;F2R;RRAS2;F2;VAV2;PFN4;ITGA7;ARHGEF7;PPP1R12C;CRK;PFN2;ITGA9;SRC;PIK3R2;PIK3R1;IQGAP3;PIK3R5;CDC42;GNA13;PAK1;PIP5K1A;PAK4;EGF;FN1;BRAF;BAIAP2;SSH3;PTK2;PIKFYVE;FGF14;ABI2;ITGA11;FGFR4;FGF12;FGFR2
Interspecies	P. troglodytes-C. jacchus	Signaling pathways regulating pluripotency of stem cells	hsa04550	Other	48	142	0.00419064	GSK3B;WNT2B;ONECUT1;WNT8A;PIK3R2;PIK3R1;PIK3CB;BMI1;FGF2;PIK3R5;ACVR1C;HESX1;AKT1;DVL3;OTX1;WNT1;SKIL;WNT2;JAK3;WNT3;SMAD2;APC2;PCGF5;FZD4;WNT7B;PCGF2;PCGF3;WNT5A;AXIN1;WNT7A;LIFR;PAX6;IGF1;HNF1A;WNT16;KLF4;ACVR2B;MAPK13;INHBE;BMP4;MEIS1;REST;ID3;CTNNB1;FGFR4;NODAL;FGFR2;BMPR1A
Interspecies	P. troglodytes-C. jacchus	Steroid biosynthesis	hsa00100	Metabolism - Lipids	9	20	0.0299496	CYP27B1;FAXDC2;CYP51A1;SC5D;DHCR24;CEL;HSD17B7;LIPA;FDFT1
Interspecies	P. troglodytes-C. jacchus	Thyroid hormone signaling pathway	hsa04919	Signaling	39	118	0.0136175	GSK3B;SRC;ATP1A4;SLC2A1;ATP2A2;GATA4;PIK3R2;PIK3R1;PIK3CB;MED16;HIF1A;FOXO1;ACTB;PIK3R5;RXRB;MED12;RXRA;AKT1;PLCE1;SLC16A2;PRKACA;RXRG;PRKCG;NCOA1;NCOA2;PRKCB;STAT1;PDPK1;ATP1B3;PRKCA;ATP1B2;MED4;MED27;BMP4;SLCO1C1;RCAN1;PLCB3;CTNNB1;PLCB1
Interspecies	P. troglodytes-C. jacchus	Transcriptional misregulation in cancer	hsa05202	Disease - Cancer	53	180	0.0455438	CD86;CCNT2;SPI1;CCNT1;LDB1;PLAT;BMI1;MPO;ELK4;NFKBIZ;PTCRA;IGFBP3;TFE3;PAX3;TRAF1;WNT16;RUNX2;MLF1;EWSR1;DDIT3;BMP2K;PPARG;ERG;SLC45A3;HPGD;BCL2A1;MAX;DOT1L;TMPRSS2;MLLT1;MLLT3;FOXO1;RXRB;RXRA;RXRG;ELANE;RUNX1T1;NTRK1;ZBTB17;NGFR;ARNT2;TAF15;JUP;ZBTB16;H3F3A;IGF1;KLF3;PML;PTK2;PBX1;PER2;MEIS1;NR4A3
Interspecies	P. troglodytes-C. jacchus	Valine leucine and isoleucine degradation	hsa00280	Metabolism - AminoAcids	18	48	0.0229012	BCKDHB;ABAT;ACADSB;ACSF3;HADHB;HADHA;IL4I1;HMGCL;ALDH6A1;MCEE;PCCA;ALDH1B1;OXCT1;EHHADH;HADH;ACAA1;HMGCLL1;ACADS
Interspecies	P. troglodytes-C. jacchus	VEGF signaling pathway	hsa04370	Signaling	22	61	0.0205728	PRKCG;PLA2G4F;SPHK2;PLA2G4E;PRKCB;SRC;SPHK1;PLA2G4A;PIK3R2;PRKCA;PIK3CB;PIK3R1;PTK2;MAPK13;PIK3R5;CDC42;PPP3CC;MAPKAPK3;MAPKAPK2;KDR;AKT1;RAC3
Interspecies	P. troglodytes-C. jacchus	Wnt signaling pathway	hsa04310	Signaling	43	142	0.04392	GSK3B;CAMK2D;WNT2B;CTBP2;CTBP1;TCF7;CAMK2A;WNT8A;PRICKLE1;LRP6;CCND3;PPP3CC;DVL3;RAC3;BTRC;PRKACA;WNT1;WNT2;CAMK2G;CER1;WNT3;PRKCG;APC2;FZD4;PRKCB;CSNK2A3;WNT7B;WNT5A;SIAH1;AXIN1;NFATC3;WNT7A;PRKCA;NFATC1;WNT16;DKK1;SFRP4;SFRP1;PLCB3;SFRP2;DAAM2;CTNNB1;PLCB1
Interspecies	P. troglodytes-E. patas	Adipocytokine signaling pathway	hsa04920	Signaling	23	70	0.0355736	PRKAB2;CPT1A;TRADD;STAT3;ACSL6;SLC2A1;PRKAG1;PRKAG2;TNFRSF1B;ADIPOR1;ADIPOR2;CAMKK1;TNFRSF1A;MAPK10;POMC;IKBKB;MAPK8;AKT1;PCK1;PPARA;JAK2;PPARGC1A;PCK2
Interspecies	P. troglodytes-E. patas	Adrenergic signaling in cardiomyocytes	hsa04261	Other	49	148	0.00271162	ATF2;PIK3CD;PIK3CB;ADRA1A;PPP1CB;PPP1CC;CREB3L3;CREB3L4;CREB3L2;AKT1;SCN5A;PRKACA;TPM4;TPM3;TPM2;TNNC1;PPP2R5A;ATP1B3;CACNA2D4;ATP1B2;PPP2R5C;CACNB2;ADCY9;CREB1;MYL3;PLCB1;CAMK2A;ATP1A4;GNAI3;CACNA1D;ADCY1;PIK3R1;ADCY7;ADCY6;GNAI1;ADCY5;GNAI2;CACNG7;PLN;SCN7A;MAPK1;CACNA1S;CAMK2G;CACNG3;CACNG4;ATP2B2;MAPK13;PPP1R1A;BCL2
Interspecies	P. troglodytes-E. patas	Aldosterone regulated sodium reabsorption	hsa04960	Other	14	39	0.0448013	PRKCG;ATP1A4;NEDD4L;PIK3CD;ATP1B3;ATP1B2;PIK3CB;PIK3R1;SLC9A3R2;HSD11B2;SCNN1B;MAPK1;SFN;KCNJ1
Interspecies	P. troglodytes-E. patas	Aldosterone synthesis and secretion	hsa04925	Other	27	81	0.020073	ATF1;ATF2;KCNK9;CAMK2A;ITPR3;CACNA1D;ADCY1;ADCY7;ADCY6;ADCY5;LIPE;CREB3L3;CREB3L4;GNA11;CREB3L2;CACNA1S;PRKACA;CAMK2G;PRKCG;CAMK1D;NR4A2;ADCY9;CREB1;STAR;PRKD2;PRKD1;PLCB1
Interspecies	P. troglodytes-E. patas	Amyotrophic lateral sclerosis (ALS)	hsa05014	Disease - Neural	18	51	0.0295919	APAF1;SLC1A2;TNFRSF1B;TOMM40L;MAPK13;TNFRSF1A;GRIN1;CCS;PPP3CC;CASP3;CAT;BCL2;CASP1;NEFM;BID;RAB5A;NEFH;PRPH
Interspecies	P. troglodytes-E. patas	Arginine and proline metabolism	hsa00330	Metabolism - AminoAcids	18	50	0.0241764	ARG2;CKM;NOS2;NOS3;ARG1;CKMT1A;AMD1;ODC1;GOT2;PYCR1;CNDP2;SRM;CKMT2;ALDH1B1;P4HA3;ALDH18A1;CKB;ALDH9A1
Interspecies	P. troglodytes-E. patas	Arginine biosynthesis	hsa00220	Metabolism - AminoAcids	9	20	0.0235661	GLUD1;ARG2;NOS2;NOS3;ARG1;GOT2;NAGS;GLUL;ASS1
Interspecies	P. troglodytes-E. patas	Axon guidance	hsa04360	Neural - Axon	43	127	0.00298741	SEMA5A;ROBO2;GSK3B;ROCK1;SEMA3A;SEMA3G;GNAI3;EFNA5;GNAI1;GNAI2;ROBO1;EFNB2;CDC42;ABLIM1;PAK1;EFNB3;PPP3CC;DPYSL5;ABL1;PLXNA1;MAPK1;PAK3;LRRC4C;PAK2;SRGAP1;PLXNA3;EPHA5;SEMA4A;EPHA4;SEMA6C;EPHA6;SEMA6A;UNC5A;DCC;NFATC3;SEMA4F;UNC5D;PTK2;NFATC4;EFNA1;CXCL12;CDK5;RASA1
Interspecies	P. troglodytes-E. patas	Calcium signaling pathway	hsa04020	Signaling	55	180	0.0101396	RYR1;OXTR;CHRM5;HTR4;ADRA1A;MYLK3;MYLK4;GRM5;PPP3CC;EDNRB;BDKRB2;CD38;PRKACA;PRKCG;PDGFRA;LHCGR;TNNC1;SPHK1;TACR2;PHKA1;ADCY9;STIM1;CCKBR;ADRB3;ORAI2;VDAC1;SLC25A5;PLCB1;PTGFR;PDE1C;PDE1A;CAMK2A;PTGER3;CACNA1D;ITPR3;ADCY1;ADCY7;CACNA1E;PLN;HRH2;ERBB4;GNA11;ERBB2;PLCG2;CACNA1S;PLCG1;DRD1;CAMK2G;NOS2;NOS3;ATP2B2;GRIN1;P2RX7;P2RX4;P2RX3
Interspecies	P. troglodytes-E. patas	cAMP signaling pathway	hsa04024	Signaling	66	199	0.000538957	OXTR;VIPR2;PIK3CD;PIK3CB;HTR4;PPP1CB;LIPE;PPP1CC;CREB3L3;CREB3L4;CREB3L2;ADORA1;CNGA1;AKT1;PDE4A;CNGA3;CNGA4;PRKACA;VAV3;PDE4D;RRAS2;ATP1B3;ATP1B2;VAV2;ADCY9;CREB1;ACOX1;FSHR;ACOX3;PPARA;CFTR;HCN4;ROCK1;PTGER3;CAMK2A;GNAI3;ATP1A4;CACNA1D;ADCY1;PIK3R1;PLD1;ADCY7;ADCY6;GNAI1;ADCY5;GNAI2;PLD2;PAK1;MAPK8;PLN;MAPK1;CACNA1S;DRD1;CAMK2G;GRIA3;GABBR2;HTR1A;HTR1B;BRAF;NFATC1;ATP2B2;GRIN1;MAPK10;ADCY10;PDE…
Interspecies	P. troglodytes-E. patas	cGMP PKG signaling pathway	hsa04022	Signaling	52	167	0.00823272	ATF2;PIK3CD;PIK3CB;ADRA1A;MYLK3;MYLK4;PPP1CB;PPP1CC;PPP3CC;EDNRB;CREB3L3;CREB3L4;CREB3L2;ADORA1;BDKRB2;CNGA1;AKT1;PRKG2;ATP1B3;ATP1B2;ADCY9;CREB1;ADRB3;VDAC1;SLC25A5;PLCB1;ROCK1;SRF;ATP1A4;GNAI3;CACNA1D;GATA4;ITPR3;ADCY1;PIK3R1;ADCY7;ADCY6;GNAI1;ADCY5;GNAI2;PLN;GNA11;MAPK1;CACNA1S;NOS3;NFATC3;NFATC1;ATP2B2;NFATC4;PDE3A;GTF2IRD1;MRVI1
Interspecies	P. troglodytes-E. patas	Cholinergic synapse	hsa04725	Neural - Synaptic - Processes	37	111	0.00741635	CHRM5;CAMK2A;GNAI3;PIK3CD;CACNA1D;ITPR3;ADCY1;PIK3R1;PIK3CB;ADCY7;ADCY6;GNAI1;ADCY5;GNAI2;GNG10;CREB3L3;GNG4;CREB3L4;GNA11;CREB3L2;AKT1;MAPK1;CACNA1S;PRKACA;JAK2;CAMK2G;KCNJ2;CHRNB2;PRKCG;KCNJ6;ADCY9;CREB1;BCL2;KCNQ4;KCNQ5;GNB5;PLCB1
Interspecies	P. troglodytes-E. patas	Colorectal cancer	hsa05210	Disease - Cancer	22	62	0.0162475	SMAD2;APC2;GSK3B;TCF7L1;DCC;TCF7;ARAF;PIK3CD;BRAF;AXIN2;PIK3CB;PIK3R1;TGFBR1;MAPK10;MAPK8;CASP3;BCL2;AKT1;BIRC5;CTNNB1;MAPK1;APPL1
Interspecies	P. troglodytes-E. patas	Epithelial cell signaling in Helicobacter pylori infection	hsa05120	Disease - Infection	25	68	0.00658024	ATP6V1A;SRC;NOD1;F11R;CDC42;IKBKB;PAK1;MAPK8;PTPRZ1;CASP3;CXCR2;PLCG2;ATP6V0A2;ATP6V0A4;PLCG1;ATP6V1D;ATP6V1C1;JAM3;ATP6V1F;ATP6V1G1;ATP6AP1;MAPK13;MAPK10;ATP6V0C;ATP6V1B1
Interspecies	P. troglodytes-E. patas	ErbB signaling pathway	hsa04012	Signaling	33	87	0.00107961	SHC4;GSK3B;CDKN1A;SRC;CAMK2A;ARAF;PIK3CD;PIK3CB;PIK3R1;AREG;PAK1;MAPK8;ERBB4;ERBB2;PLCG2;ABL1;AKT1;MAPK1;PLCG1;PAK3;PAK2;CAMK2G;PRKCG;EGF;GAB1;BRAF;NRG2;PTK2;EREG;MAPK10;NRG3;NRG4;CRK
Interspecies	P. troglodytes-E. patas	Estrogen signaling pathway	hsa04915	Signaling	31	99	0.0325523	SHC4;ATF2;SRC;GNAI3;PIK3CD;ITPR3;ADCY1;PIK3R1;PIK3CB;ADCY7;ADCY6;GNAI1;ADCY5;HSP90B1;GNAI2;CREB3L3;CREB3L4;CREB3L2;AKT1;MAPK1;PRKACA;GABBR2;KCNJ6;HSP90AA1;NOS3;PRKCD;ADCY9;CREB1;SP1;PLCB1;HSPA1A
Interspecies	P. troglodytes-E. patas	Focal adhesion	hsa04510	Cell - Adhesion	59	202	0.0208862	GSK3B;FLT4;ITGA2B;TNC;PTEN;PIK3CD;PIK3CB;ACTB;ARHGAP35;MYLK3;MYLK4;PPP1CB;PPP1CC;CCND3;AKT1;ITGB8;ITGB6;PRKCG;VAV3;PDGFRA;ACTN2;HGF;VAV2;MYL5;COL4A5;ITGA6;TLN2;PPP1R12B;CRK;SHC4;TNXB;ROCK1;SRC;PIK3R1;THBS1;CDC42;VTN;PAK1;MAPK8;PDGFD;PDGFC;ERBB2;MYL10;MAPK1;FLNC;PAK3;PAK2;CAV3;LAMB3;EGF;CAV1;BRAF;PARVA;PTK2;MAPK10;PARVG;ITGA11;BCL2;CTNNB1
Interspecies	P. troglodytes-E. patas	GABAergic synapse	hsa04727	Neural - Synaptic - Processes	36	88	0.000115363	GABRB3;GABRB2;SRC;GNAI3;ABAT;CACNA1D;ADCY1;SLC6A1;ADCY7;ADCY6;GNAI1;ADCY5;TRAK2;GNAI2;GABRR2;GNG10;GNG4;CACNA1S;GABRE;PRKACA;SLC38A2;GLUL;PRKCG;GABBR2;GABRP;KCNJ6;GABARAPL1;SLC38A1;SLC12A5;SLC32A1;GABRA3;GAD2;SLC6A11;GABRG1;ADCY9;GNB5
Interspecies	P. troglodytes-E. patas	Gastric acid secretion	hsa04971	Digestion - And - Absorption	28	74	0.00259377	CAMK2A;ATP1A4;GNAI3;ITPR3;ADCY1;ADCY7;ADCY6;ACTB;MYLK3;GNAI1;ADCY5;MYLK4;GNAI2;HRH2;PRKACA;CAMK2G;KCNJ1;KCNJ2;PRKCG;KCNJ16;ATP1B3;ATP1B2;ATP4A;ADCY9;CCKBR;SLC26A7;PLCB1;CFTR
Interspecies	P. troglodytes-E. patas	Glutamatergic synapse	hsa04724	Neural - Synaptic - Processes	40	114	0.00197309	GRIK5;SLC1A2;GNAI3;GRIK4;CACNA1D;ITPR3;ADCY1;PLD1;SLC1A7;ADCY7;ADCY6;GNAI1;ADCY5;PLD2;GNAI2;GNG10;GRM5;PPP3CC;GRM7;GNG4;GRM6;MAPK1;DLGAP1;SLC17A7;PRKACA;SLC38A2;GLUL;GRIA3;PRKCG;SLC38A1;PLA2G4F;HOMER2;PLA2G4E;TRPC1;PLA2G4A;GRIN1;ADCY9;GNB5;PLCB1;SHANK1
Interspecies	P. troglodytes-E. patas	Glyoxylate and dicarboxylate metabolism	hsa00630	Metabolism - Carbohydrate	11	28	0.03781	GCSH;MCEE;PCCA;MDH1;GLYCTK;PCCB;CAT;AFMID;ACO2;GLUL;ACAT2
Interspecies	P. troglodytes-E. patas	GnRH signaling pathway	hsa04912	Signaling	29	91	0.0301752	SRC;CAMK2A;ITPR3;CACNA1D;ADCY1;PLD1;ADCY7;ADCY6;ADCY5;PLD2;CDC42;MAPK8;GNA11;GNRHR;MAPK1;CACNA1S;PRKACA;CAMK2G;MAP3K3;PLA2G4F;PLA2G4E;PRKCD;PLA2G4A;MAPK13;MAPK10;ADCY9;GNRH2;GNRH1;PLCB1
Interspecies	P. troglodytes-E. patas	Herpes simplex infection	hsa05168	Disease - Infection	54	185	0.0264466	PPP1CB;IKBKB;PPP1CC;CASP3;IL12B;SKP2;JAK2;IKBKE;HLA-DPA1;JAK1;USP7;IL15;IFNGR2;CSNK2A3;TRAF1;TYK2;HLA-E;TNFRSF1A;UBE2R2;IRF3;TRAF3;EEF1D;OAS2;OAS3;SRSF2;IRF7;LTA;SRSF3;SRSF4;SRSF7;CLOCK;SRSF9;TLR2;HLA-DQB1;RNASEL;SRSF1;CFP;TAF5L;C5;MAPK8;HLA-DMA;TNFRSF14;CD74;EIF2AK1;EIF2AK2;PILRA;MAPK10;PER2;HLA-DPB1;TAF4B;HLA-DRA;GTF2IRD1;TAF6;TAF4
Interspecies	P. troglodytes-E. patas	HIF 1 signaling pathway	hsa04066	Signaling	33	103	0.0202156	CDKN1A;PFKFB3;SERPINE1;CAMK2A;SLC2A1;PIK3CD;PIK3R1;PIK3CB;ENO3;HK2;HK3;LDHA;ERBB2;PLCG2;AKT1;MAPK1;PLCG1;EIF4E;CAMK2G;PDK1;PRKCG;EGLN3;NOS2;EGF;NOS3;IFNGR2;RPS6;STAT3;ARNT;TF;BCL2;TEK;TLR4
Interspecies	P. troglodytes-E. patas	Hippo signaling pathway	hsa04390	Signaling	49	153	0.00564431	GSK3B;WNT2B;SERPINE1;ITGB2;FGF1;LIMD1;AREG;ACTB;PPP1CB;SOX2;PPP1CC;CCND3;YWHAQ;BTRC;TEAD4;APC2;PRKCI;WNT5A;AXIN2;FRMD1;TGFBR1;LATS1;FRMD6;BIRC5;LLGL1;TCF7;WNT8A;AFP;SAV1;PARD6B;DVL1;TP53BP2;SMAD2;WWTR1;WNT10B;TCF7L1;FZD4;FZD7;WNT7B;WNT7A;MPP5;BMP5;MOB1A;DLG2;DLG3;SNAI2;CTNNB1;NF2;TP73
Interspecies	P. troglodytes-E. patas	Homologous recombination	hsa03440	Other	11	29	0.0487021	RAD52;RAD50;BLM;RAD51;EME1;RPA3;XRCC2;POLD1;TOP3A;XRCC3;RAD54L
Interspecies	P. troglodytes-E. patas	HTLVI infection	hsa05166	Disease - Infection	74	258	0.0166654	ATF1;ATF2;GSK3B;CDKN1A;CRTC3;WNT2B;CRTC1;ITGB2;SLC2A1;PIK3CD;PIK3CB;CD3E;CDC20;IKBKB;CCND3;PPP3CC;AKT1;PRKACA;MYBL1;HLA-DPA1;JAK1;APC2;PDGFRA;IL15RA;IL15;WNT5A;RRAS2;TGFBR1;HLA-E;TNFRSF1A;ADCY9;MRAS;CREB1;LTA;VDAC1;TLN2;SLC25A5;ATF3;HLA-DQB1;SRF;WNT8A;ADCY1;PIK3R1;IL2RG;ADCY7;ADCY6;ADCY5;HLA-DMA;MAPK8;TERT;POLD1;DVL1;TP53INP1;E2F1;E2F2;SMAD2;WNT10B;RANBP1;MAP3K3;EGR2;FZD4;FZD7;WNT7B;NFATC3;WNT7A;…
Interspecies	P. troglodytes-E. patas	Inflammatory mediator regulation of TRP channels	hsa04750	Other	36	98	0.00129499	SRC;CAMK2A;PIK3CD;ITPR3;ADCY1;IL1RAP;PIK3R1;PIK3CB;PLA2G6;ADCY7;ADCY6;ADCY5;PPP1CB;PPP1CC;ASIC4;MAPK8;P2RY2;PLCG2;BDKRB2;PLCG1;TRPM8;PRKACA;ASIC3;CAMK2G;PRKCG;NTRK1;PLA2G4F;PLA2G4E;PRKCD;PLA2G4A;TRPV1;NGF;MAPK13;MAPK10;ADCY9;PLCB1
Interspecies	P. troglodytes-E. patas	Inositol phosphate metabolism	hsa00562	Metabolism - Carbohydrate	24	71	0.0230447	IPPK;MIOX;ISYNA1;TPI1;ITPK1;IPMK;PTEN;PIK3CD;OCRL;PIK3CB;SYNJ2;MTMR7;PIK3C2B;INPP4A;INPP5B;INPP4B;ALDH6A1;PIP5KL1;PLCG2;PIP4K2A;PLCH1;PIP4K2C;PLCG1;PLCB1
Interspecies	P. troglodytes-E. patas	Insulin resistance	hsa04931	Disease - Metabolic	40	109	0.000737901	GSK3B;SLC2A1;PTEN;PRKAG1;PRKAG2;PIK3CD;PYGM;PIK3R1;PIK3CB;FOXO1;PPP1CB;IKBKB;PPP1CC;MAPK8;RPS6KA6;CREB3L3;CREB3L4;RPS6KA2;CREB3L2;AKT1;PCK1;PPARGC1A;PCK2;PRKAB2;CPT1A;NOS3;GFPT2;NR1H2;PRKCD;STAT3;NR1H3;TNFRSF1A;MAPK10;CREB1;PPP1R3C;PPP1R3B;PPP1R3D;SLC27A6;TRIB3;PPARA
Interspecies	P. troglodytes-E. patas	Longevity regulating pathway mammal	hsa04211	Other	34	94	0.002343	ATF2;PRKAG1;PRKAG2;PIK3CD;PIK3CB;ADCY1;PIK3R1;ADIPOR1;FOXO3;ADIPOR2;ADCY7;ADCY6;FOXO1;CAMKK1;ADCY5;CREB3L3;SESN3;CREB3L4;CREB3L2;SESN2;AKT1;PRKACA;PPARGC1A;EIF4E;APPL1;KL;PRKAB2;TSC1;SOD2;ATG13;ADCY9;CREB1;CAT;PPARG
Interspecies	P. troglodytes-E. patas	Lysosome	hsa04142	Cell - Structure	38	123	0.0242131	CTSZ;AP4E1;ABCB9;NAGPA;CTSS;SGSH;GGA2;MFSD8;LAPTM4A;GGA3;GNPTAB;PSAP;AP1S2;ATP6V0A2;ACP5;CTSH;ATP6V0A4;AP4S1;AP1S3;CTSF;ARSB;AP1M2;CTSB;CD164;NAPSA;ATP6AP1;DNASE2B;SORT1;FUCA1;GAA;AP1B1;M6PR;NAGA;SUMF1;GNPTG;MAN2B1;CD68;ATP6V0C
Interspecies	P. troglodytes-E. patas	Melanogenesis	hsa04916	Other	35	100	0.00381131	GSK3B;WNT2B;TCF7;TYRP1;CAMK2A;WNT8A;GNAI3;ADCY1;ADCY7;ADCY6;GNAI1;ADCY5;GNAI2;EDNRB;CREB3L3;CREB3L4;CREB3L2;DVL1;MAPK1;PRKACA;CAMK2G;PRKCG;WNT10B;TCF7L1;FZD4;FZD7;WNT7B;WNT5A;WNT7A;POMC;ADCY9;CREB1;DCT;CTNNB1;PLCB1
Interspecies	P. troglodytes-E. patas	Melanoma	hsa05218	Disease - Cancer	23	71	0.041577	PDGFRA;CDKN1A;EGF;HGF;ARAF;PTEN;PIK3CD;BRAF;PIK3CB;PIK3R1;FGF1;FGF2;CDK6;FGF14;FGF9;PDGFD;PDGFC;E2F1;AKT1;E2F2;MAPK1;FGF12;FGF10
Interspecies	P. troglodytes-E. patas	Metabolic pathways	hsa01100	Metabolism - General	323	1239	0.00328515	DMGDH;AHCYL2;PGAP1;ACSM3;PANK1;XYLT2;ABAT;ENO3;GCSH;NSDHL;PNP;NAMPT;SEPHS1;GLUL;XYLB;EARS2;ATP6V1G1;ACOT8;GLCE;ACSL6;CEL;CMBL;CYP27A1;INPP4A;INPP4B;MTHFD1;MTHFD2;MTHFD2L;IDNK;UPRT;CYP2E1;GNE;PTGES;LIPT2;TPH2;TPH1;ATP5H;PLA2G6;MTMR7;ACMSD;HSD11B1;INPP5B;ATP5B;LDHA;SGPL1;HLCS;PPCS;SI;AFMID;ST3GAL4;PLCG2;PNPO;ATP6V0A2;ATP6V0A4;PLCG1;PCK1;RIMKLB;HMGCLL1;ST3GAL1;ARSB;ATP6V1C1;PCK2;PMM2;MTHFR;PYCR1;PAI…
Interspecies	P. troglodytes-E. patas	Morphine addiction	hsa05032	Disease - Neural	35	91	0.00057608	GABRB3;GABRB2;PDE1C;PDE1A;GNAI3;ADCY1;ADCY7;ADCY6;GNAI1;ADCY5;GNAI2;GABRR2;GNG10;GRK4;GNG4;ADORA1;PDE4A;DRD1;PDE8B;GABRE;PRKACA;PDE8A;PRKCG;GABBR2;GABRP;KCNJ6;SLC32A1;PDE4D;GABRA3;GABRG1;ADCY9;PDE10A;PDE3A;GNB5;PDE7A
Interspecies	P. troglodytes-E. patas	Nicotinate and nicotinamide metabolism	hsa00760	Metabolism - CofactorsVitamins	13	29	0.00724581	NNMT;NMNAT2;NT5C;BST1;NT5E;PNP;NNT;NT5C1A;NAMPT;AOX1;CD38;NT5C1B-RDH14;ENPP3
Interspecies	P. troglodytes-E. patas	Ovarian steroidogenesis	hsa04913	Other	17	50	0.0479056	LHCGR;PLA2G4F;PLA2G4E;PLA2G4A;ADCY1;HSD17B7;ADCY7;CYP19A1;ADCY6;ADCY5;CYP17A1;ADCY9;STAR;FSHR;HSD17B1;CYP1A1;PRKACA
Interspecies	P. troglodytes-E. patas	Oxytocin signaling pathway	hsa04921	Neural - Signaling	52	158	0.00236983	RYR1;OXTR;CDKN1A;PRKAG1;PRKAG2;PIK3CD;PIK3CB;ACTB;MYLK3;MYLK4;PPP1CB;PPP1CC;PPP3CC;CD38;PRKACA;PRKCG;PRKAB2;PLA2G4F;CAMK1D;PLA2G4E;PLA2G4A;CACNA2D4;CACNB2;ADCY9;PPP1R12B;PLCB1;ROCK1;SRC;CAMK2A;GNAI3;CACNA1D;ITPR3;ADCY1;PIK3R1;ADCY7;ADCY6;GNAI1;CAMKK1;ADCY5;GNAI2;CACNG7;MAPK1;CACNA1S;CAMK2G;CACNG3;KCNJ2;CACNG4;KCNJ6;NOS3;NFATC3;NFATC1;NFATC4
Interspecies	P. troglodytes-E. patas	Pancreatic cancer	hsa05212	Disease - Cancer	24	66	0.0089238	SMAD2;RALBP1;RALB;EGF;STAT3;ARAF;PIK3CD;BRAF;PIK3CB;PIK3R1;PLD1;TGFBR1;MAPK10;CDC42;IKBKB;MAPK8;CDK6;RAD51;ERBB2;E2F1;AKT1;E2F2;MAPK1;JAK1
Interspecies	P. troglodytes-E. patas	Pathways in cancer	hsa05200	Disease - Cancer	117	397	0.0012069	CSF3R;ITGA2B;ARAF;FGF1;FGF2;EDNRB;FGF9;AKT1;PRKACA;SKP2;PRKCG;PDGFRA;RALBP1;TPM3;HGF;DAPK2;WNT5A;DAPK3;PIAS2;RUNX1;ADCY9;COL4A5;CSF1R;TCF7;LPAR1;LPAR3;PIK3R1;PLD1;STK4;RASGRP1;FOXO1;RASGRP4;HSP90B1;GNG10;DVL1;PLCG2;ABL1;PLCG1;SMAD2;WNT10B;FZD4;FZD7;ZBTB16;BRAF;PTK2;NFKB2;CXCL12;CDK6;FGF14;BCL2;GNB5;FGF12;FGFR2;FGF10;GSK3B;CDKN1A;WNT2B;PTEN;SLC2A1;PIK3CD;PIK3CB;IKBKB;SHH;CASP3;BDKRB2;NKX3-1;APPL1;…
Interspecies	P. troglodytes-E. patas	Pertussis	hsa05133	Disease - Infection	24	75	0.0435258	C1QB;NOS2;ITGB2;GNAI3;LY96;NOD1;IRAK4;CXCL5;GNAI1;MAPK13;GNAI2;MAPK10;C4A;CASP7;C5;MAPK8;IRF3;CASP3;CASP1;SERPING1;MAPK1;IL12B;SFTPA1;TLR4
Interspecies	P. troglodytes-E. patas	Phospholipase D signaling pathway	hsa04072	Signaling	46	144	0.00752694	SHC4;PTGFR;DGKE;ARF1;RALB;DGKD;LPAR1;PIK3CD;LPAR3;ADCY1;PIK3R1;PIK3CB;PLD1;ADCY7;AGPAT2;ADCY6;AGPAT3;ADCY5;PLD2;GRM5;CYTH4;GRM7;GRM6;PDGFD;PDGFC;CXCR2;PLCG2;AKT1;MAPK1;PLCG1;CYTH1;PDGFRA;PLA2G4F;EGF;PLA2G4E;SPHK1;AVPR2;GAB1;PLA2G4A;RRAS2;TSC1;DNM3;ADCY9;MRAS;PLCB1;DGKH
Interspecies	P. troglodytes-E. patas	Platelet activation	hsa04611	Other	43	122	0.00123748	ROCK1;SRC;ITGA2B;GNAI3;PIK3CD;ITPR3;ADCY1;PIK3R1;PIK3CB;ADCY7;RASGRP1;ADCY6;ARHGAP35;ACTB;MYLK3;GNAI1;ADCY5;MYLK4;GNAI2;PTGS1;PPP1CB;PPP1CC;P2RY1;PLCG2;AKT1;PRKG2;MAPK1;PRKACA;PRKCI;PLA2G4F;PLA2G4E;NOS3;PLA2G4A;MAPK13;ADCY9;STIM1;TBXAS1;BTK;LCP2;ARHGEF1;TLN2;PLCB1;FERMT3
Interspecies	P. troglodytes-E. patas	Prostate cancer	hsa05215	Disease - Cancer	31	89	0.00673155	GSK3B;CDKN1A;TCF7;ARAF;PTEN;PIK3CD;PIK3CB;PIK3R1;FOXO1;HSP90B1;IKBKB;CREB3L3;CREB3L4;PDGFD;CREB3L2;ERBB2;PDGFC;E2F1;AKT1;E2F2;MAPK1;NKX3-1;PDGFRA;HSP90AA1;TCF7L1;EGF;BRAF;CREB1;BCL2;CTNNB1;FGFR2
Interspecies	P. troglodytes-E. patas	Protein processing in endoplasmic reticulum	hsa04141	Other	53	169	0.00659481	TUSC3;UBE2D2;UBE2D3;SEC61A1;MAN1A2;HSP90AA1;LMAN1L;FBXO2;UBE2E3;YOD1;PDIA6;RAD23B;ERN1;DNAJC3;DDIT3;ERP29;PREB;CRYAA;PPP1R15A;SAR1A;HSPA4L;SEL1L;DERL2;RRBP1;SEL1L2;RNF5;HSP90B1;DNAJB2;ATXN3;DNAJB1;ERLEC1;MAPK8;BAG1;UBQLN1;SSR1;DNAJC5G;BAK1;UGGT2;SEC23B;TXNDC5;SEC24B;EIF2AK1;EIF2AK2;UBE2G1;MAPK10;DNAJA1;NPLOC4;DNAJC10;DNAJA2;BCL2;RNF185;MBTPS2;HSPA1A
Interspecies	P. troglodytes-E. patas	Proteoglycans in cancer	hsa05205	Disease - Cancer	64	203	0.00267671	CDKN1A;WNT2B;ARAF;PIK3CD;PIK3CB;FGF2;ACTB;PPP1CB;PPP1CC;CASP3;AKT1;IL12B;PRKACA;PRKCG;HGF;WNT5A;RPS6;GAB1;PLAUR;RRAS2;VAV2;MRAS;COL21A1;ARHGEF1;PPP1R12B;TLR4;CD44;TLR2;ROCK1;SRC;SDC2;CAMK2A;WNT8A;ITPR3;PIK3R1;THBS1;CDC42;VTN;PAK1;ERBB4;ERBB2;PLCG2;MAPK1;PLCG1;FLNC;CAMK2G;SMAD2;WNT10B;CAV3;LUM;FZD4;FZD7;WNT7B;CAV1;STAT3;IGF2;WNT7A;BRAF;PTK2;MAPK13;PDCD4;CTNNB1;PTPN6;HPSE
Interspecies	P. troglodytes-E. patas	Purine metabolism	hsa00230	Metabolism - Nucleotides	57	176	0.00228608	NUDT2;PNP;ATIC;PDE4A;PGM2;ENPP4;ENPP3;PDE8B;PDE8A;PGM1;ENTPD3;PDE4D;NME3;AMPD2;NME1;ADCY9;PKM;NME6;NME7;POLR1B;ADSSL1;GUCY2D;CANT1;PDE1C;PDE1A;PRIM1;AK3;AK4;ADCY1;NTPCR;AK6;ADCY7;ADCY6;PAPSS2;ADCY5;NT5C;NT5E;POLR2B;POLD1;POLR2F;PDE6C;ADSS;POLR2K;PKLR;PAICS;ADCY10;PDE10A;POLR3B;IMPDH1;POLE2;NT5C1A;POLR3E;PDE3A;POLR3G;NT5C1B-RDH14;PDE7A;POLR3K
Interspecies	P. troglodytes-E. patas	Rap1 signaling pathway	hsa04015	Signaling	67	211	0.00177358	FLT4;ITGA2B;ITGB2;PIK3CD;PIK3CB;SIPA1L2;FGF1;SIPA1L3;FGF2;ACTB;FGF9;AKT1;PRKCG;MAGI1;PDGFRA;PRKCI;HGF;MAGI3;MAGI2;NGF;VAV2;ADCY9;MRAS;RAPGEF2;PRKD2;LCP2;TLN2;PRKD1;PFN1;PLCB1;CRK;PFN2;CSF1R;RALB;RGS14;SRC;LPAR1;GNAI3;LPAR3;ADCY1;PIK3R1;EFNA5;ADCY7;THBS1;ADCY6;GNAI1;ADCY5;GNAI2;CDC42;PARD6B;PDGFD;PDGFC;P2RY1;MAPK1;PLCG1;FARP2;EGF;BRAF;MAPK13;GRIN1;EFNA1;FGF14;CTNNB1;TEK;FGF12;FGFR2;FGF10
Interspecies	P. troglodytes-E. patas	Ras signaling pathway	hsa04014	Signaling	63	227	0.0477699	RASGRF2;FLT4;PIK3CD;PIK3CB;FGF1;FGF2;IKBKB;FGF9;AKT1;PRKACA;PRKCG;PDGFRA;PLA2G4F;RALBP1;PLA2G4E;HGF;GAB1;PLA2G4A;RRAS2;NGF;MRAS;RASA1;SHC4;CSF1R;RAB5B;RALB;PLA2G1B;RASAL1;PIK3R1;RASAL2;PLA2G6;EFNA5;PLD1;STK4;RASGRP1;RASGRP4;PLD2;CDC42;GNG10;PAK1;MAPK8;GNG4;PDGFD;PDGFC;PLCG2;ABL1;MAPK1;PLCG1;PAK3;PAK2;EGF;GRIN1;MAPK10;EFNA1;FGF14;REL;TEK;GNB5;RGL1;RAB5A;FGF12;FGFR2;FGF10
Interspecies	P. troglodytes-E. patas	Regulation of actin cytoskeleton	hsa04810	Other	63	214	0.0147554	ITGA2B;CHRM5;ITGB2;ARPC5L;ARAF;PIK3CD;PIK3CB;FGF1;FGF2;ACTB;ARHGAP35;MYLK3;MYLK4;PPP1CB;PPP1CC;FGF9;BDKRB2;PIP4K2A;ITGB8;PIP4K2C;ITGB6;VAV3;APC2;PDGFRA;ACTN2;RRAS2;F2;VAV2;ENAH;MYL5;MRAS;ARHGEF1;ITGA6;PFN1;ARHGEF7;PPP1R12B;CRK;PFN2;ROCK1;SRC;PIK3R1;IQGAP3;FGD1;CDC42;PAK1;SCIN;PDGFD;PDGFC;MYL10;MAPK1;PAK3;PAK2;EGF;BRAF;ARPC5;BAIAP2;PTK2;FGF14;ABI2;ITGA11;FGF12;FGFR2;FGF10
Interspecies	P. troglodytes-E. patas	Regulation of lipolysis in adipocytes	hsa04923	Other	19	56	0.0387225	PTGER3;GNAI3;PIK3CD;PIK3CB;ADCY1;PIK3R1;ADCY7;ADCY6;GNAI1;ADCY5;GNAI2;PTGS1;LIPE;ADCY9;ADRB3;ADORA1;AKT1;PRKG2;PRKACA
Interspecies	P. troglodytes-E. patas	Renin secretion	hsa04924	Digestion - And - Absorption	21	64	0.043863	PDE1C;PDE1A;GNAI3;ITPR3;CACNA1D;ADCY6;GNAI1;ADCY5;GNAI2;PPP3CC;CREB1;ADRB3;PDE3A;ADORA1;PRKG2;CACNA1S;PLCB1;PRKACA;KCNJ2;CLCA4;CTSB
Interspecies	P. troglodytes-E. patas	Retrograde endocannabinoid signaling	hsa04723	Neural - Signaling	33	101	0.0150487	GABRB3;GABRB2;GNAI3;CACNA1D;ITPR3;ADCY1;ADCY7;ADCY6;GNAI1;ADCY5;GNAI2;GABRR2;GNG10;MAPK8;GRM5;GNG4;MAPK1;SLC17A7;CACNA1S;PRKACA;GABRE;GRIA3;PRKCG;GABRP;KCNJ6;SLC32A1;GABRA3;MAPK13;GABRG1;MAPK10;ADCY9;GNB5;PLCB1
Interspecies	P. troglodytes-E. patas	Serotonergic synapse	hsa04726	Neural - Synaptic - Processes	34	112	0.0402815	GABRB3;GABRB2;TPH2;TPH1;ALOX15;ARAF;GNAI3;CACNA1D;ITPR3;HTR4;GNAI1;ADCY5;GNAI2;PTGS1;GNG10;GNG4;CASP3;MAPK1;CACNA1S;PRKACA;SLC18A2;PRKCG;PLA2G4F;KCNJ6;PLA2G4E;TRPC1;HTR1A;PLA2G4A;HTR1B;BRAF;HTR3A;CYP2C8;GNB5;PLCB1
Interspecies	P. troglodytes-E. patas	Signaling pathways regulating pluripotency of stem cells	hsa04550	Other	42	142	0.037492	GSK3B;WNT2B;WNT8A;PIK3CD;PIK3R1;PIK3CB;BMI1;ACVR1B;FGF2;SOX2;ACVR1C;DVL1;HESX1;AKT1;PCGF1;MAPK1;OTX1;JAK2;SKIL;JAK1;SMAD2;APC2;WNT10B;FZD4;FZD7;WNT7B;PCGF3;WNT5A;STAT3;WNT7A;LIFR;PAX6;HNF1A;AXIN2;ACVR2A;POU5F1;MAPK13;INHBE;REST;CTNNB1;TCF3;FGFR2
Interspecies	P. troglodytes-E. patas	Sphingolipid signaling pathway	hsa04071	Other	37	120	0.0266661	ROCK1;SGMS1;TRADD;PTEN;GNAI3;PIK3CD;SGMS2;PIK3R1;PIK3CB;PLD1;GNAI1;PLD2;GNAI2;SGPL1;MAPK8;SPTLC3;S1PR1;ADORA1;BDKRB2;AKT1;MAPK1;S1PR3;BID;PRKCG;CERS6;NOS3;SPHK1;PPP2R5A;PPP2R5C;MAPK13;TNFRSF1A;MAPK10;ACER2;BCL2;DEGS2;PLCB1;CERS2
Interspecies	P. troglodytes-E. patas	Thyroid hormone synthesis	hsa04918	Other	24	71	0.0230447	PRKCG;ATF2;GSR;GPX8;ATP1A4;ATP1B3;ITPR3;ATP1B2;ADCY1;LRP2;ADCY7;ADCY6;ADCY5;HSP90B1;ADCY9;CREB1;CREB3L3;IYD;CREB3L4;CREB3L2;DUOXA2;PLCB1;PRKACA;DUOX2
Interspecies	P. troglodytes-E. patas	Toxoplasmosis	hsa05145	Disease - Infection	36	118	0.0332231	CIITA;GNAI3;LY96;PIK3CD;PIK3R1;PIK3CB;GNAI1;GNAI2;IKBKB;MAPK8;HLA-DMA;CASP3;AKT1;IL12B;MAPK1;JAK2;HLA-DPA1;JAK1;LAMB3;NOS2;IFNGR2;STAT3;IRAK4;TYK2;MAPK13;TNFRSF1A;MAPK10;BCL2;HLA-DPB1;HLA-DRA;ITGA6;BIRC7;TLR4;HSPA1A;TLR2;HLA-DQB1
Interspecies	P. troglodytes-E. patas	Valine leucine and isoleucine degradation	hsa00280	Metabolism - AminoAcids	19	48	0.00688473	BCKDHB;ABAT;ACADSB;ACSF3;HSD17B10;ACAT2;HADHA;ALDH6A1;MCEE;PCCA;AUH;ALDH1B1;IVD;PCCB;AOX1;ACAA1;HMGCLL1;HIBCH;ALDH9A1
Interspecies	P. troglodytes-E. patas	VEGF signaling pathway	hsa04370	Signaling	20	61	0.0487615	PRKCG;PLA2G4F;NOS3;PLA2G4E;SRC;SPHK1;SH2D2A;PLA2G4A;PIK3CD;PIK3CB;PIK3R1;PTK2;MAPK13;CDC42;PPP3CC;MAPKAPK2;PLCG2;AKT1;MAPK1;PLCG1
Interspecies	P. troglodytes-E. patas	Vibrio cholerae infection	hsa05110	Disease - Infection	19	51	0.014248	ATP6V1A;ARF1;ATP6V1G1;ATP6AP1;ACTB;SEC61A1;ADCY9;PLCG2;ATP6V0A2;KDELR2;ATP6V0A4;PLCG1;PRKACA;ATP6V0C;ATP6V1D;CFTR;ATP6V1C1;ATP6V1B1;ATP6V1F
Interspecies	P. troglodytes-M. mulatta	Adipocytokine signaling pathway	hsa04920	Signaling	23	70	0.0412936	PRKAB2;CPT1A;ACSL1;STAT3;ACSL6;SLC2A1;PTPN11;ADIPOR1;ADIPOR2;CPT1B;CAMKK1;TNFRSF1A;MAPK10;POMC;IKBKB;MAPK8;AKT1;ACSBG1;PPARA;JAK2;RXRG;PPARGC1A;PCK2
Interspecies	P. troglodytes-M. mulatta	Adrenergic signaling in cardiomyocytes	hsa04261	Other	44	148	0.0388338	ATF2;CAMK2A;ATP1A4;GNAI3;PIK3CD;CACNA1D;ADCY1;PIK3R1;PIK3CB;ADRA1A;ADCY6;ADCY5;GNAI2;PPP1CC;CREB3L4;CREB3L1;CREB3L2;AKT1;MAPK1;SCN5A;PRKACA;CAMK2G;CACNG3;CACNG4;TPM4;TPM3;TPM2;CACNA2D1;TNNC1;PPP2R5A;ATP1B3;PRKCA;ATP2B2;CACNA2D4;ATP1B2;PPP2R5C;MAPK13;CACNB2;ADCY9;PIK3CA;BCL2;CALM1;PLCB1;RAPGEF4
Interspecies	P. troglodytes-M. mulatta	AGE RAGE signaling pathway in diabetic complications	hsa04933	Other	32	101	0.0310358	SERPINE1;PIK3CD;PIK3R1;PIK3CB;AGER;FOXO1;CDC42;MAPK8;CASP3;AKT1;PLCE1;MAPK1;JAK2;SMAD2;PRKCB;NOS3;STAT1;PRKCD;STAT3;PRKCA;TGFBR1;MAPK13;COL1A1;MAPK10;IL1A;COL3A1;COL1A2;PIK3CA;NOX3;BCL2;COL4A5;PLCB1
Interspecies	P. troglodytes-M. mulatta	Aldosterone regulated sodium reabsorption	hsa04960	Other	15	39	0.0232438	PRKCB;ATP1A4;PIK3CD;PRKCA;ATP1B3;IGF1;ATP1B2;PIK3CB;PIK3R1;SLC9A3R2;HSD11B2;PIK3CA;SCNN1B;MAPK1;KCNJ1
Interspecies	P. troglodytes-M. mulatta	Aldosterone synthesis and secretion	hsa04925	Other	26	81	0.0415653	ATF2;KCNK9;CAMK2A;CACNA1D;ADCY1;ADCY6;ADCY5;LIPE;CREB3L4;CREB3L1;GNA11;CREB3L2;PRKACA;CAMK2G;CAMK1D;PRKCB;PRKCA;NR4A2;ADCY9;STAR;CYP21A2;CAMK4;PRKD2;PRKD1;CALM1;PLCB1
Interspecies	P. troglodytes-M. mulatta	Amphetamine addiction	hsa05031	Disease - Neural	22	67	0.0455627	ATF2;PRKCB;HDAC1;CAMK2A;PRKCA;CACNA1D;PDYN;GRIN2B;GRIN1;ADCY5;PPP1CC;GRIN2A;GRIN3A;CREB3L4;CAMK4;CREB3L1;CREB3L2;DRD1;CALM1;PRKACA;CAMK2G;SLC18A2
Interspecies	P. troglodytes-M. mulatta	cAMP signaling pathway	hsa04024	Signaling	72	199	2.21292e-05	OXTR;VIPR2;PIK3CD;PIK3CB;HTR4;LIPE;PPP1CC;HTR6;EDNRA;CREB3L4;CREB3L1;CREB3L2;ADORA1;CNGA1;AKT1;PLCE1;PDE4A;CNGA3;CNGA4;PRKACA;VAV3;MAP2K1;PDE4D;F2R;PDE4C;RRAS2;ATP1B3;ATP1B2;VAV1;VAV2;ADCY9;PIK3CA;ACOX1;FSHR;ACOX3;PPARA;RAPGEF4;ROCK1;PTGER3;CAMK2A;GNAI3;ATP1A4;CACNA1D;ADCY1;PIK3R1;PLD1;ADCY6;ADCY5;GNAI2;GRIN2A;PAK1;MAPK8;RAP1A;MAPK1;DRD1;CAMK2G;DRD5;GABBR2;BAD;HTR1A;BRAF;ATP2B2;GRIN2B;TSHR;GRIN1;…
Interspecies	P. troglodytes-M. mulatta	Central carbon metabolism in cancer	hsa05230	Disease - Metabolic	23	67	0.0251176	NTRK1;PDGFRA;G6PD;MAP2K1;PGAM1;SLC2A1;PTEN;PIK3CD;PIK3CB;PIK3R1;HIF1A;HK3;LDHA;PKM;PIK3CA;SCO2;HKDC1;ERBB2;AKT1;MAPK1;SLC16A3;FGFR2;PDK1
Interspecies	P. troglodytes-M. mulatta	Cholinergic synapse	hsa04725	Neural - Synaptic - Processes	38	111	0.00526179	CAMK2A;GNAI3;PIK3CD;CACNA1D;ADCY1;PIK3R1;PIK3CB;ADCY6;ADCY5;GNAI2;GNG10;GNGT2;CREB3L4;CREB3L1;GNA11;CREB3L2;AKT1;MAPK1;PRKACA;JAK2;CAMK2G;KCNJ2;KCNJ3;CHRNB2;MAP2K1;KCNJ6;PRKCB;PRKCA;ADCY9;PIK3CA;CAMK4;KCNQ2;BCL2;KCNQ3;KCNQ4;KCNQ5;GNB5;PLCB1
Interspecies	P. troglodytes-M. mulatta	Circadian entrainment	hsa04713	Other	31	95	0.022293	RYR1;CAMK2A;GNAI3;CACNA1D;ADCY1;ADCY6;ADCY5;GNAI2;GNG10;GRIN2A;GNGT2;RASD1;PRKG2;MAPK1;NOS1;PRKACA;CAMK2G;KCNJ3;KCNJ5;KCNJ6;PRKCB;PRKCA;GRIN2B;GRIN1;PER2;ADCY10;ADCY9;PER3;GNB5;CALM1;PLCB1
Interspecies	P. troglodytes-M. mulatta	Cocaine addiction	hsa05030	Disease - Neural	17	49	0.0450628	GPSM1;ATF2;GNAI3;PDYN;GRIN2B;GRIN1;ADCY5;GNAI2;GRIN2A;GRIN3A;CDK5;CREB3L4;CREB3L1;CREB3L2;DRD1;PRKACA;SLC18A2
Interspecies	P. troglodytes-M. mulatta	Colorectal cancer	hsa05210	Disease - Cancer	24	62	0.00438838	SMAD2;APC2;GSK3B;MAP2K1;BAD;DCC;TCF7;ARAF;PIK3CD;BRAF;AXIN2;PIK3CB;PIK3R1;TGFBR1;MAPK10;MAPK8;PIK3CA;CASP3;BCL2;AKT1;BIRC5;CTNNB1;MAPK1;APPL1
Interspecies	P. troglodytes-M. mulatta	Endometrial cancer	hsa05213	Disease - Cancer	20	52	0.00961462	APC2;GSK3B;MAP2K1;EGF;BAD;TCF7;ARAF;PTEN;ILK;PIK3CD;BRAF;AXIN2;PIK3CB;PIK3R1;FOXO3;PIK3CA;ERBB2;AKT1;CTNNB1;MAPK1
Interspecies	P. troglodytes-M. mulatta	ErbB signaling pathway	hsa04012	Signaling	32	87	0.00290174	SHC4;GSK3B;CDKN1A;SRC;CAMK2A;ARAF;PIK3CD;PIK3CB;PIK3R1;AREG;PAK1;MAPK8;ERBB2;ABL1;AKT1;ABL2;MAPK1;PAK2;CAMK2G;PAK4;MAP2K1;EGF;BAD;PRKCB;BRAF;PRKCA;NRG2;MAPK10;NRG3;PIK3CA;NRG4;CRK
Interspecies	P. troglodytes-M. mulatta	Estrogen signaling pathway	hsa04915	Signaling	32	99	0.0234829	SHC4;ATF2;SRC;GNAI3;PIK3CD;ADCY1;PIK3R1;PIK3CB;ADCY6;ADCY5;GNAI2;CREB3L4;CREB3L1;CREB3L2;AKT1;MAPK1;PRKACA;KCNJ3;KCNJ5;GABBR2;MAP2K1;KCNJ6;HSP90AA1;NOS3;PRKCD;ESR2;ADCY9;PIK3CA;CALM1;PLCB1;HSPA1A;FKBP5
Interspecies	P. troglodytes-M. mulatta	Focal adhesion	hsa04510	Cell - Adhesion	69	202	0.000242815	GSK3B;MYLK2;FLT4;ITGA2B;PTEN;ILK;PIK3CD;PIK3CB;ACTB;ARHGAP35;PPP1CC;CCND3;IBSP;TNN;AKT1;TNR;ITGB8;ITGAV;VAV3;PDGFRA;MAP2K1;PRKCB;ITGA3;HGF;PRKCA;VAV1;VAV2;MYL5;PIK3CA;COL6A2;COL4A5;TLN2;PPP1R12B;CRK;SHC4;TNXB;ROCK1;SRC;LAMA1;PIK3R1;THBS4;CDC42;PAK1;MAPK8;RAP1A;RELN;PDGFC;CHAD;ERBB2;SPP1;MYL10;MAPK1;FLNB;PAK2;PAK4;CAV3;EGF;BAD;CAV1;BRAF;PARVA;IGF1;COL1A1;MAPK10;COL1A2;ITGA11;COL9A1;BCL2;CTNNB1
Interspecies	P. troglodytes-M. mulatta	GABAergic synapse	hsa04727	Neural - Synaptic - Processes	32	88	0.00356276	SRC;GNAI3;ABAT;CACNA1D;ADCY1;SLC6A1;ADCY6;ADCY5;TRAK2;GNAI2;GNG10;GNGT2;GABRE;PRKACA;SLC38A2;GLUL;GABRD;GABRA2;GABBR2;GABRP;KCNJ6;GABARAPL1;SLC38A1;SLC12A5;PRKCB;GABRA3;GAD2;PRKCA;SLC6A11;GABRG1;ADCY9;GNB5
Interspecies	P. troglodytes-M. mulatta	Gastric acid secretion	hsa04971	Digestion - And - Absorption	25	74	0.0246224	MYLK2;CAMK2A;ATP1A4;GNAI3;ADCY1;ADCY6;ACTB;ADCY5;GNAI2;HRH2;PRKACA;CAMK2G;KCNJ1;KCNJ2;PRKCB;KCNJ16;ATP1B3;PRKCA;ATP1B2;ATP4A;SLC9A4;ADCY9;SLC26A7;CALM1;PLCB1
Interspecies	P. troglodytes-M. mulatta	Glioma	hsa05214	Disease - Neural	23	65	0.0173947	SHC4;PDGFRA;MAP2K1;CDKN1A;EGF;PRKCB;CAMK2A;ARAF;PTEN;PIK3CD;BRAF;PRKCA;PIK3CB;IGF1;PIK3R1;CDK6;PIK3CA;MDM2;AKT1;E2F2;MAPK1;CALM1;CAMK2G
Interspecies	P. troglodytes-M. mulatta	Glutamatergic synapse	hsa04724	Neural - Synaptic - Processes	38	114	0.00856713	SLC1A2;GNAI3;SLC1A3;GRIK4;CACNA1D;ADCY1;PLD1;SLC1A7;ADCY6;ADCY5;GNAI2;GNG10;GRIN2A;GRM5;GNGT2;GRM7;GRM6;MAPK1;DLGAP1;SLC17A7;PRKACA;SLC38A2;GLUL;KCNJ3;SLC38A1;PLA2G4F;HOMER2;PLA2G4E;PRKCB;PLA2G4A;PRKCA;GRIN2B;GRIN1;GRIN3A;ADCY9;GNB5;PLCB1;SHANK1
Interspecies	P. troglodytes-M. mulatta	GnRH signaling pathway	hsa04912	Signaling	30	91	0.0210669	SRC;CAMK2A;CACNA1D;ADCY1;PLD1;ADCY6;ADCY5;CDC42;MAPK8;GNA11;GNRHR;MAPK1;PRKACA;CAMK2G;MAP3K3;MAP2K1;PLA2G4F;PLA2G4E;PRKCB;PRKCD;PLA2G4A;PRKCA;MAPK13;MAPK10;MMP14;ADCY9;GNRH2;GNRH1;CALM1;PLCB1
Interspecies	P. troglodytes-M. mulatta	Herpes simplex infection	hsa05168	Disease - Infection	54	185	0.0339635	IKBKB;PPP1CC;CASP3;IL12B;SKP2;JAK2;HLA-DPA1;JAK1;USP7;IL15;IFNGR2;CSNK2A3;HLA-E;TNFRSF1A;UBE2R2;OAS1;TRAF3;EEF1D;OAS2;SRSF2;IRF7;LTA;SRSF3;SRSF7;CLOCK;SRSF9;TLR2;HLA-DQB1;RNASEL;SRSF1;CFP;TAF5L;C5;MAPK8;HLA-DMA;TNFRSF14;TAF9B;CD74;STAT1;TAF13;EIF2AK1;TAF10;PTPN11;PILRA;EIF2S1;PML;MAPK10;PER2;MAVS;PER3;HLA-DPB1;TAF4B;HLA-DRA;TAF6
Interspecies	P. troglodytes-M. mulatta	HIF 1 signaling pathway	hsa04066	Signaling	40	103	0.000262995	CDKN1A;PFKFB3;EPO;SERPINE1;CAMK2A;SLC2A1;PIK3CD;PIK3R1;ENO1;PIK3CB;HIF1A;ENO3;HK3;LDHA;ERBB2;AKT1;MAPK1;EIF4E;CAMK2G;PDK1;MAP2K1;EGLN3;NOS2;EGF;PRKCB;NOS3;IFNGR2;RPS6;STAT3;PRKCA;IGF1;RBX1;TF;PIK3CA;EIF4E1B;HKDC1;NOX3;BCL2;TEK;ALDOA
Interspecies	P. troglodytes-M. mulatta	Inflammatory mediator regulation of TRP channels	hsa04750	Other	32	98	0.0202902	SRC;CAMK2A;PIK3CD;ADCY1;IL1RAP;PIK3R1;PIK3CB;ADCY6;ADCY5;PPP1CC;MAPK8;TRPM8;PRKACA;ASIC3;CAMK2G;NTRK1;PLA2G4F;PLA2G4E;PRKCB;PRKCD;TRPV2;PLA2G4A;PRKCA;TRPV1;IGF1;NGF;MAPK13;MAPK10;ADCY9;PIK3CA;CALM1;PLCB1
Interspecies	P. troglodytes-M. mulatta	Influenza A	hsa05164	Disease - Infection	51	175	0.039434	ATF2;GSK3B;CIITA;PIK3CD;PIK3CB;NXT2;ACTB;PYCARD;IKBKB;AKT1;IL12B;KPNA2;JAK2;HLA-DPA1;JAK1;MAP2K1;PRKCB;IFNGR2;PRKCA;IRAK4;TNFRSF1A;DNAJC3;IL1A;OAS1;PIK3CA;OAS2;IRF7;VDAC1;HLA-DQB1;RNASEL;TMPRSS4;FURIN;PIK3R1;DNAJB1;MAPK8;HLA-DMA;PABPN1;MAPK1;IL33;STAT1;EIF2AK1;MX1;TMPRSS13;EIF2S1;PML;MAPK13;MAPK10;MAVS;HLA-DPB1;HLA-DRA;HSPA1A
Interspecies	P. troglodytes-M. mulatta	Inositol phosphate metabolism	hsa00562	Metabolism - Carbohydrate	28	71	0.00158214	IPPK;MTMR1;ISYNA1;PTEN;PIK3CD;PIK3CB;MTMR7;PIK3C2B;INPP5B;PIP5KL1;INPP5E;PLCE1;PIP4K2A;PIP5K1B;PIP4K2C;MIOX;TPI1;ITPK1;IPMK;OCRL;INPP4A;INPP4B;ALDH6A1;PIKFYVE;PIK3CA;PLCH1;PIK3C3;PLCB1
Interspecies	P. troglodytes-M. mulatta	Insulin resistance	hsa04931	Disease - Metabolic	40	109	0.000992315	GSK3B;SLC27A1;SLC2A1;PTEN;PIK3CD;PYGM;PIK3R1;PIK3CB;FOXO1;IKBKB;PPP1CC;MAPK8;RPS6KA6;CREB3L4;CREB3L1;RPS6KA2;CREB3L2;AKT1;PPARGC1A;PCK2;MLXIP;PRKAB2;CPT1A;PRKCB;NOS3;GFPT2;PRKCD;STAT3;NR1H3;PTPN11;CPT1B;TNFRSF1A;MAPK10;PPP1R3C;PIK3CA;PPP1R3B;SLC27A6;TRIB3;PPARA;SLC27A2
Interspecies	P. troglodytes-M. mulatta	Longevity regulating pathway mammal	hsa04211	Other	32	94	0.0107825	ATF2;EHMT1;PIK3CD;PIK3CB;ADCY1;PIK3R1;ADIPOR1;FOXO3;ADIPOR2;ADCY6;FOXO1;CAMKK1;ADCY5;SESN3;CREB3L4;CREB3L1;CREB3L2;AKT1;PRKACA;PPARGC1A;EIF4E;APPL1;KL;PRKAB2;TSC1;IGF1;ATG13;ADCY9;PIK3CA;CAMK4;EIF4E1B;PPARG
Interspecies	P. troglodytes-M. mulatta	MAPK signaling pathway	hsa04010	Signaling	71	255	0.0465518	ATF2;RASGRF2;FGF1;FGF2;ELK4;IKBKB;RPS6KA6;FGF8;FGF9;CASP3;RPS6KA2;AKT1;PRKACA;MAP3K6;MAP4K1;PDGFRA;PLA2G4F;MAP2K1;DUSP3;PLA2G4E;PRKCB;CACNA2D1;PLA2G4A;RRAS2;PRKCA;CACNA2D4;DUSP8;NGF;TGFBR1;TNFRSF1A;IL1A;CACNB2;MRAS;RASA1;DDIT3;MAPKAPK2;RAPGEF2;MAPT;CRK;SRF;CACNA1D;STK4;CDC42;PAK1;MAPK8;RAP1A;MAPK1;FLNB;PAK2;CACNG3;MAP4K3;CACNG4;NTRK1;MAP3K3;EGF;GADD45A;NFATC3;BRAF;MAPK13;GADD45G;MAPK10;FGF14;TAOK…
Interspecies	P. troglodytes-M. mulatta	Melanogenesis	hsa04916	Other	35	100	0.0048603	GSK3B;WNT2B;TCF7;TYRP1;CAMK2A;GNAI3;ADCY1;ADCY6;ADCY5;GNAI2;EDNRB;CREB3L4;CREB3L1;CREB3L2;DVL1;MAPK1;PRKACA;WNT2;CAMK2G;WNT3;WNT10B;FZD3;MAP2K1;FZD4;PRKCB;WNT7B;WNT5A;WNT7A;PRKCA;POMC;ADCY9;DCT;CTNNB1;CALM1;PLCB1
Interspecies	P. troglodytes-M. mulatta	Melanoma	hsa05218	Disease - Cancer	28	71	0.00158214	CDKN1A;ARAF;PTEN;PIK3CD;PIK3CB;PIK3R1;FGF1;FGF2;FGF8;FGF9;PDGFC;AKT1;E2F2;MAPK1;PDGFRA;MAP2K1;EGF;BAD;HGF;BRAF;IGF1;CDK6;FGF14;PIK3CA;MDM2;FGF12;FGF11;FGF10
Interspecies	P. troglodytes-M. mulatta	Morphine addiction	hsa05032	Disease - Neural	32	91	0.00635816	PDE1C;GNAI3;ADCY1;ADCY6;ADCY5;GNAI2;GNG10;GNGT2;GRK4;ADORA1;PDE4A;DRD1;PDE8B;GABRE;PRKACA;GABRD;KCNJ3;GABRA2;KCNJ5;GABBR2;GABRP;KCNJ6;PRKCB;PDE4D;GABRA3;PDE4C;PRKCA;GABRG1;ADCY9;PDE3A;PDE7B;GNB5
Interspecies	P. troglodytes-M. mulatta	mTOR signaling pathway	hsa04150	Signaling	21	60	0.0253579	STRADA;PRKCB;RPS6;PTEN;PIK3CD;BRAF;TSC1;PRKCA;PIK3CB;IGF1;PIK3R1;HIF1A;IKBKB;RPS6KA6;PIK3CA;EIF4E1B;RPS6KA2;RRAGD;AKT1;MAPK1;EIF4E
Interspecies	P. troglodytes-M. mulatta	Neurotrophin signaling pathway	hsa04722	Neural - Signaling	38	120	0.0203513	SHC4;GSK3B;CAMK2A;PSEN2;PIK3CD;PIK3R1;PIK3CB;FOXO3;CDC42;IKBKB;MAPK8;RPS6KA6;RAP1A;IRAK2;RPS6KA2;ABL1;AKT1;MAPK1;CAMK2G;NTRK1;MAP3K3;MAP2K1;BAD;SORT1;PRKCD;PTPN11;BRAF;IRAK4;NGF;MAPK13;MAPK10;PIK3CA;CAMK4;MAPKAPK2;BCL2;CALM1;CRK;TP73
Interspecies	P. troglodytes-M. mulatta	Nicotinate and nicotinamide metabolism	hsa00760	Metabolism - CofactorsVitamins	12	29	0.0222931	NT5C;BST1;NT5E;NNMT;PNP;NNT;NT5C1A;NAPRT;NAMPT;CD38;NMNAT2;NT5C1B-RDH14
Interspecies	P. troglodytes-M. mulatta	NonSmall cell lung cancer	hsa05223	Disease - Cancer	20	56	0.0229863	ALK;MAP2K1;EGF;BAD;PRKCB;ARAF;PIK3CD;BRAF;PRKCA;PIK3CB;PIK3R1;FOXO3;STK4;CDK6;PIK3CA;ERBB2;AKT1;E2F2;MAPK1;RXRG
Interspecies	P. troglodytes-M. mulatta	Oxytocin signaling pathway	hsa04921	Neural - Signaling	51	158	0.00546695	RYR1;MYLK2;OXTR;CDKN1A;PIK3CD;OXT;PIK3CB;ACTB;PPP1CC;CD38;PRKACA;PRKAB2;MAP2K1;PLA2G4F;CAMK1D;PLA2G4E;PRKCB;CACNA2D1;PLA2G4A;PRKCA;CACNA2D4;CACNB2;ADCY9;PIK3CA;PPP1R12B;PLCB1;ROCK1;SRC;CAMK2A;GNAI3;CACNA1D;ADCY1;PIK3R1;PTGS2;ADCY6;CAMKK1;ADCY5;GNAI2;MAPK1;CAMK2G;CACNG3;KCNJ2;CACNG4;KCNJ3;KCNJ5;KCNJ6;NOS3;NFATC3;NFATC4;CAMK4;CALM1
Interspecies	P. troglodytes-M. mulatta	Pancreatic cancer	hsa05212	Disease - Cancer	27	66	0.000995359	RALB;ARAF;PIK3CD;PIK3CB;PIK3R1;PLD1;CDC42;IKBKB;MAPK8;ERBB2;AKT1;E2F2;MAPK1;JAK1;SMAD2;RALBP1;MAP2K1;EGF;BAD;STAT1;STAT3;BRAF;TGFBR1;MAPK10;CDK6;RAD51;PIK3CA
Interspecies	P. troglodytes-M. mulatta	Pathways in cancer	hsa05200	Disease - Cancer	119	397	0.000971005	CSF3R;ITGA2B;ARAF;FGF1;FGF2;EDNRA;FGF8;EDNRB;FGF9;AKT1;PRKACA;SKP2;PDGFRA;MAP2K1;RALBP1;PRKCB;TPM3;HGF;DAPK2;F2R;WNT5A;PRKCA;PIAS2;RBX1;ADCY9;COL4A5;TCF7;LPAR1;LPAR3;PIK3R1;LPAR4;PLD1;STK4;HIF1A;FOXO1;GNG10;DVL1;ABL1;WNT2;WNT3;SMAD2;WNT10B;FZD3;FZD4;ZBTB16;BRAF;IGF1;CDK6;FGF14;MDM2;BCL2;GNB5;FGF12;FGF11;FGFR2;FGF10;GSK3B;CDKN1A;WNT2B;PTEN;SLC2A1;PIK3CD;PIK3CB;IKBKB;SHH;GNGT2;CASP3;ITGAV;NKX3-1;AP…
Interspecies	P. troglodytes-M. mulatta	Phosphatidylinositol signaling system	hsa04070	Signaling	32	98	0.0202902	IPPK;MTMR1;DGKE;DGKD;PTEN;PIK3CD;PIK3R1;PIK3CB;MTMR7;PIK3C2B;INPP5B;PPIP5K2;INPP5E;PLCE1;PIP4K2A;PIP5K1B;PIP4K2C;IP6K3;PRKCB;IPMK;ITPK1;OCRL;PRKCA;INPP4A;INPP4B;PIKFYVE;PIK3CA;PIK3C3;CALM1;PLCB1;DGKH;CDS2
Interspecies	P. troglodytes-M. mulatta	Phospholipase D signaling pathway	hsa04072	Signaling	46	144	0.00982948	SHC4;PTGFR;DGKE;ARF1;RALB;DGKD;LPAR1;PIK3CD;LPAR3;ADCY1;PIK3R1;LPAR4;PIK3CB;PLD1;AGPAT2;ADCY6;AGPAT3;ADCY5;GRM5;CYTH4;GRM7;GRM6;PDGFC;AKT1;MAPK1;PIP5K1B;CYTH1;PDGFRA;MAP2K1;PLA2G4F;EGF;PLA2G4E;F2R;AVPR2;PLA2G4A;RRAS2;TSC1;PRKCA;PTPN11;DNM3;ADCY9;MRAS;PIK3CA;PLCB1;DGKH;RAPGEF4
Interspecies	P. troglodytes-M. mulatta	Platelet activation	hsa04611	Other	43	122	0.00166834	MYLK2;ROCK1;SRC;ITGA2B;GNAI3;PIK3CD;ADCY1;PIK3R1;PIK3CB;ADCY6;ARHGAP35;ACTB;ADCY5;GNAI2;PTGS1;PPP1CC;RAP1A;P2RY1;AKT1;PRKG2;MAPK1;PRKACA;PRKCI;PLA2G4F;PTGIR;PLA2G4E;NOS3;F2R;PLA2G4A;MAPK13;COL1A1;COL3A1;COL1A2;ADCY9;STIM1;PIK3CA;P2RX1;TBXAS1;BTK;LCP2;ARHGEF1;TLN2;PLCB1
Interspecies	P. troglodytes-M. mulatta	PPAR signaling pathway	hsa03320	Signaling	25	69	0.00978659	SLC27A1;ILK;CPT2;ME1;ACAA1;RXRG;PCK2;CPT1A;MMP1;ACSL1;ACSL6;APOA1;NR1H3;APOC3;CPT1B;SCD;ACOX1;FABP6;EHHADH;SLC27A6;PPARG;ACSBG1;ACOX3;PPARA;SLC27A2
Interspecies	P. troglodytes-M. mulatta	Progesterone mediated oocyte maturation	hsa04914	Other	31	98	0.0340885	ARAF;GNAI3;PIK3CD;ADCY1;PIK3R1;PIK3CB;PKMYT1;ADCY6;ADCY5;GNAI2;FZR1;MAPK8;RPS6KA6;RPS6KA2;AKT1;MAPK1;PRKACA;MAP2K1;HSP90AA1;PLK1;BRAF;IGF1;CDC25A;MAPK13;MAPK10;MAD2L2;ADCY9;PIK3CA;CPEB3;CPEB2;CPEB4
Interspecies	P. troglodytes-M. mulatta	Prostate cancer	hsa05215	Disease - Cancer	31	89	0.00834903	GSK3B;CDKN1A;TCF7;ARAF;PTEN;PIK3CD;PIK3CB;PIK3R1;FOXO1;IKBKB;CREB3L4;CREB3L1;CREB3L2;ERBB2;PDGFC;AKT1;E2F2;MAPK1;NKX3-1;PDGFRA;HSP90AA1;MAP2K1;EGF;BAD;BRAF;IGF1;PIK3CA;BCL2;MDM2;CTNNB1;FGFR2
Interspecies	P. troglodytes-M. mulatta	Protein processing in endoplasmic reticulum	hsa04141	Other	56	169	0.00196195	TUSC3;UBE2D2;UBE2D3;SEC61A1;MAN1A2;MAN1A1;CAPN1;SEC61B;PDIA3;HSP90AA1;FBXO2;UBE2E3;UBE2E1;PDIA6;RAD23B;CKAP4;RBX1;ERN1;DNAJC3;DDIT3;ERP29;PREB;PPP1R15A;SAR1A;SAR1B;SEL1L;DERL2;SEL1L2;RNF5;ATXN3;DNAJB1;MAPK8;BAG1;UBQLN1;SSR1;DNAJC5G;BAK1;SEC23B;UGGT1;TXNDC5;SEC24B;SEC24A;EIF2AK1;SYVN1;UBE2G1;UBE2G2;MARCH6;EIF2S1;MAPK10;DNAJA1;NPLOC4;DNAJC10;DNAJA2;BCL2;RNF185;HSPA1A
Interspecies	P. troglodytes-M. mulatta	Proteoglycans in cancer	hsa05205	Disease - Cancer	64	203	0.00381211	CDKN1A;WNT2B;HPSE2;ARAF;PIK3CD;PIK3CB;FGF2;ACTB;PPP1CC;PLAU;CASP3;AKT1;PLCE1;IL12B;ITGAV;PRKACA;MAP2K1;PRKCB;HGF;WNT5A;RPS6;RRAS2;PRKCA;HSPG2;VAV2;MRAS;PIK3CA;COL21A1;ARHGEF1;PPP1R12B;CD44;TLR2;SDC4;ROCK1;SRC;CAMK2A;PIK3R1;HIF1A;CDC42;PAK1;ERBB2;MAPK1;FLNB;WNT2;CAMK2G;WNT3;SMAD2;WNT10B;FZD3;CAV3;LUM;FZD4;WNT7B;CAV1;STAT3;IGF2;WNT7A;BRAF;PTPN11;IGF1;MAPK13;MDM2;CTNNB1;PTPN6
Interspecies	P. troglodytes-M. mulatta	Purine metabolism	hsa00230	Metabolism - Nucleotides	53	176	0.0200104	NUDT2;PNP;PDE4A;PGM2;ENPP4;PDE8B;PGM1;PDE4D;PDE4C;NME3;AMPD2;NME1;ADCY9;PKM;NME6;RRM2B;NME7;POLR1B;POLR1E;GUCY2D;CANT1;PDE1C;GMPS;AK4;ADCY1;NTPCR;AK6;ADCY6;ADCY5;NT5C;DGUOK;NT5E;POLR2C;POLD1;POLR2D;POLR2F;PDE6C;ADSS;POLR2K;PKLR;PAICS;ADCY10;POLR3A;POLR3B;IMPDH1;NT5C1A;POLR3E;PDE3A;POLR3G;PDE7B;NT5C1B-RDH14;POLR3K;ITPA
Interspecies	P. troglodytes-M. mulatta	Rap1 signaling pathway	hsa04015	Signaling	73	211	0.000104098	DOCK4;FLT4;ITGA2B;PIK3CD;PIK3CB;FGF1;FGF2;ACTB;SIPA1L1;FGF8;FGF9;AKT1;PLCE1;MAGI1;PDGFRA;PRKCI;MAP2K1;PRKCB;HGF;F2R;MAGI2;PRKCA;NGF;VAV2;ADCY9;MRAS;PIK3CA;RAPGEF2;PRKD2;LCP2;TLN2;PRKD1;PFN1;PLCB1;CRK;PFN2;RAPGEF4;RALB;SRC;LPAR1;GNAI3;LPAR3;ADCY1;PIK3R1;LPAR4;EFNA5;ADCY6;ADCY5;GNAI2;CDC42;PARD6B;GRIN2A;RAP1A;PDGFC;P2RY1;MAPK1;FARP2;EGF;BRAF;IGF1;GRIN2B;MAPK13;GRIN1;EFNA1;FGF14;CTNNB1;TEK;CALM1;FGF…
Interspecies	P. troglodytes-M. mulatta	Ras signaling pathway	hsa04014	Signaling	69	227	0.00715948	RASGRF2;FLT4;PIK3CD;PIK3CB;FGF1;FGF2;IKBKB;GNGT2;FGF8;FGF9;AKT1;PLCE1;PRKACA;PDGFRA;PLA2G4F;RALBP1;MAP2K1;PLA2G4E;PRKCB;HGF;PLA2G4A;RRAS2;PRKCA;NGF;PLA2G16;ZAP70;MRAS;PIK3CA;RASA1;SHC4;RAB5B;RALB;RASAL1;PIK3R1;RASAL2;EFNA5;PLD1;STK4;CDC42;GNG10;GRIN2A;PAK1;MAPK8;RAP1A;PDGFC;ABL1;ABL2;MAPK1;PAK2;PAK4;EGF;BAD;PTPN11;IGF1;GRIN2B;GRIN1;MAPK10;EFNA1;FGF14;TEK;GNB5;CALM1;RGL1;RAB5A;FGF12;FGF11;FGFR2;LA…
Interspecies	P. troglodytes-M. mulatta	Regulation of actin cytoskeleton	hsa04810	Other	61	214	0.0402888	MYLK2;ITGA2B;ARAF;PIK3CD;PIK3CB;FGF1;FGF2;ACTB;ARHGAP35;PPP1CC;FGF8;FGF9;PIP4K2A;ITGB8;ITGAV;PIP4K2C;VAV3;APC2;PDGFRA;MAP2K1;ITGA3;F2R;RRAS2;VAV1;VAV2;ENAH;MYL5;MRAS;PIK3CA;ARHGEF1;PFN1;ARHGEF7;PPP1R12B;CRK;PFN2;ROCK1;SRC;PIK3R1;IQGAP3;FGD3;CDC42;PAK1;SCIN;PDGFC;MYL10;MAPK1;PIP5K1B;PAK2;PAK4;EGF;BRAF;ARPC5;BAIAP2;PIKFYVE;FGF14;ABI2;ITGA11;FGF12;FGF11;FGFR2;FGF10
Interspecies	P. troglodytes-M. mulatta	Regulation of lipolysis in adipocytes	hsa04923	Other	21	56	0.0111728	PTGER3;GNAI3;PIK3CD;PIK3CB;ADCY1;PIK3R1;PTGS2;ADCY6;TSHR;ADCY5;GNAI2;PTGS1;PLA2G16;LIPE;ADCY9;PIK3CA;ADRB3;ADORA1;AKT1;PRKG2;PRKACA
Interspecies	P. troglodytes-M. mulatta	Renal cell carcinoma	hsa05211	Disease - Cancer	22	66	0.0388494	ARNT2;EGLN3;MAP2K1;HGF;ARAF;SLC2A1;PIK3CD;PTPN11;BRAF;PIK3CB;PIK3R1;HIF1A;RBX1;CDC42;PAK1;RAP1A;PIK3CA;AKT1;MAPK1;PAK2;CRK;PAK4
Interspecies	P. troglodytes-M. mulatta	Signaling pathways regulating pluripotency of stem cells	hsa04550	Other	48	142	0.00252039	GSK3B;WNT2B;PIK3CD;PIK3R1;PIK3CB;BMI1;ACVR1B;FGF2;ACVR1C;DVL1;HESX1;AKT1;MAPK1;OTX1;JAK2;SKIL;WNT2;WNT3;JAK1;SMAD2;APC2;WNT10B;FZD3;MAP2K1;FZD4;WNT7B;PCGF3;WNT5A;ESRRB;STAT3;WNT7A;LIFR;PAX6;IGF1;AXIN2;KLF4;ACVR2B;ACVR2A;POU5F1;MAPK13;INHBE;MEIS1;REST;PIK3CA;CTNNB1;TCF3;NODAL;FGFR2
Interspecies	P. troglodytes-M. mulatta	Sphingolipid signaling pathway	hsa04071	Other	38	120	0.0203513	ROCK1;SGMS1;PTEN;GNAI3;PIK3CD;SGMS2;PIK3R1;PIK3CB;PLD1;GNAI2;SGPL1;MAPK8;SPTLC2;S1PR1;ADORA1;AKT1;MAPK1;S1PR3;BID;CERS4;MAP2K1;CERS6;PRKCB;NOS3;PPP2R5A;PRKCA;PPP2R5C;SGPP2;MAPK13;TNFRSF1A;MAPK10;ACER2;ACER1;PIK3CA;BCL2;DEGS2;PLCB1;CERS2
Interspecies	P. troglodytes-M. mulatta	Thyroid hormone signaling pathway	hsa04919	Signaling	38	118	0.0154889	GSK3B;THRB;SRC;HDAC1;NOTCH4;ATP1A4;SLC2A1;PIK3CD;GATA4;PIK3R1;PIK3CB;HIF1A;FOXO1;ACTB;MED12L;MED12;AKT1;PLCE1;MAPK1;ITGAV;SLC16A2;PRKACA;RXRG;NCOA1;NCOA2;MAP2K1;BAD;PRKCB;STAT1;ATP1B3;PRKCA;ATP1B2;MED27;SLCO1C1;PIK3CA;MDM2;CTNNB1;PLCB1
Interspecies	P. troglodytes-M. mulatta	Valine leucine and isoleucine degradation	hsa00280	Metabolism - AminoAcids	17	48	0.0372286	BCKDHB;ABAT;ACADSB;ACSF3;HSD17B10;ACAT2;HADHA;HMGCL;ALDH6A1;MCEE;PCCA;AUH;ALDH1B1;IVD;EHHADH;PCCB;ACAA1
Interspecies	P. troglodytes-M. nemestrina	Adrenergic signaling in cardiomyocytes	hsa04261	Other	41	148	0.00478486	ATF2;CAMK2A;ATP1A4;GNAI3;PIK3CD;CACNA1D;ADCY1;PIK3R1;PIK3CB;ADRA1A;ADCY6;ADCY5;GNAI2;PPP1CB;PPP1CC;CREB3L4;CREB3L1;CREB3L2;AKT1;MAPK1;SCN5A;PRKACA;CAMK2G;CACNG3;CACNG4;TPM4;TPM3;TPM2;TNNC1;PPP2R5A;ATP1B3;ATP2B2;CACNA2D4;ATP1B2;PPP2R5C;MAPK13;CACNB2;ADCY9;ACTC1;AGTR1;BCL2
Interspecies	P. troglodytes-M. nemestrina	Aldosterone regulated sodium reabsorption	hsa04960	Other	12	39	0.0484025	SLC9A3R2;HSD11B2;SCNN1B;ATP1A4;NEDD4L;PIK3CD;MAPK1;ATP1B3;ATP1B2;PIK3CB;PIK3R1;KCNJ1
Interspecies	P. troglodytes-M. nemestrina	cAMP signaling pathway	hsa04024	Signaling	56	199	0.000746198	OXTR;VIPR2;PIK3CD;PIK3CB;PPP1CB;LIPE;PPP1CC;EDNRA;CREB3L4;CREB3L1;CREB3L2;ADORA1;CNGA1;AKT1;PDE4A;CNGA4;PRKACA;VAV3;PDE4D;RRAS2;ARAP3;ATP1B3;ATP1B2;VAV1;VAV2;ADCY9;ACOX1;FSHR;PPARA;HCN4;PTGER3;CAMK2A;GNAI3;ATP1A4;CACNA1D;ADCY1;PIK3R1;PLD1;ADCY6;ADCY5;GNAI2;PAK1;MAPK8;MAPK1;DRD1;CAMK2G;GRIA3;DRD5;GABBR2;ATP2B2;TSHR;GRIN1;MAPK10;ADCY10;PDE3A;GHRL
Interspecies	P. troglodytes-M. nemestrina	Cell adhesion molecules (CAMs)	hsa04514	Cell - Adhesion	37	142	0.0191588	CD86;CD274;SDC4;ITGB2;PTPRM;VTCN1;F11R;PVR;GLG1;HLA-DMA;ITGB8;MADCAM1;ITGAV;LRRC4C;MPZL1;JAM3;CD276;HLA-DPA1;NTNG1;CADM3;ITGA4;HLA-E;CLDN11;CLDN6;VCAN;NFASC;CLDN4;CD8A;CLDN14;CNTN1;HLA-DPB1;CNTN2;HLA-DRA;CLDN18;SIGLEC1;CD22;HLA-DQB1
Interspecies	P. troglodytes-M. nemestrina	cGMP PKG signaling pathway	hsa04022	Signaling	42	167	0.0237944	ATF2;SRF;ATP1A4;GNAI3;PIK3CD;CACNA1D;GATA4;ADCY1;PIK3R1;PIK3CB;ADRA1A;ADCY6;MYLK3;ADCY5;GNAI2;PPP1CB;PPP1CC;EDNRA;EDNRB;CREB3L4;CREB3L1;GNA11;CREB3L2;ADORA1;KCNMB3;BDKRB2;CNGA1;AKT1;MAPK1;GUCY1A3;NOS3;NFATC3;ATP1B3;ATP2B2;ATP1B2;NFATC4;ADCY9;AGTR1;PDE3A;MRVI1;VDAC1;SLC25A5
Interspecies	P. troglodytes-M. nemestrina	Chagas disease (American trypanosomiasis)	hsa05142	Disease - Infection	29	104	0.0144222	C1QB;SERPINE1;GNAI3;PIK3CD;ADCY1;PIK3R1;PIK3CB;GNAI2;IKBKB;GNA14;MAPK8;GNA11;BDKRB2;CCL3;AKT1;IL12B;MAPK1;SMAD2;TGFB2;ACE;NOS2;IFNGR2;IRAK4;MAPK13;TGFBR2;TNFRSF1A;MAPK10;TLR4;TLR2
Interspecies	P. troglodytes-M. nemestrina	Colorectal cancer	hsa05210	Disease - Cancer	19	62	0.0161439	SMAD2;APC2;TGFB2;TCF7L1;ARAF;PIK3CD;AXIN2;PIK3CB;PIK3R1;TGFBR2;MAPK10;MAPK8;CASP3;BCL2;AKT1;BIRC5;CTNNB1;MAPK1;APPL1
Interspecies	P. troglodytes-M. nemestrina	Complement and coagulation cascades	hsa04610	Immune	26	79	0.0018483	CFD;C1QB;SERPINA1;C1S;SERPINC1;PROS1;SERPINE1;ITGB2;C4BPA;TFPI;SERPINA5;C4A;C8G;C7;PLAU;BDKRB2;VSIG4;CD55;F10;VWF;F11;F5;SERPING1;MASP1;CD46;F2RL2
Interspecies	P. troglodytes-M. nemestrina	Epithelial cell signaling in Helicobacter pylori infection	hsa05120	Disease - Infection	20	68	0.0217289	ATP6V1A;ATP6V1G1;ATP6AP1;SRC;NOD1;F11R;MAPK13;MAPK10;CDC42;IKBKB;PAK1;MAPK8;PTPRZ1;CASP3;CXCR2;ATP6V0A2;ATP6V0C;ATP6V1D;ATP6V1C1;JAM3
Interspecies	P. troglodytes-M. nemestrina	ErbB signaling pathway	hsa04012	Signaling	25	87	0.0151274	SHC4;CDKN1A;SRC;CAMK2A;ARAF;PIK3CD;PIK3CB;PIK3R1;AREG;PAK1;MAPK8;ERBB4;ERBB2;ABL1;AKT1;MAPK1;PAK2;CAMK2G;PAK4;EGF;GAB1;MAPK10;NRG3;NRG4;CRK
Interspecies	P. troglodytes-M. nemestrina	Focal adhesion	hsa04510	Cell - Adhesion	54	202	0.00315901	FLT4;ITGA2B;PTEN;ILK;PIK3CD;PIK3CB;ARHGAP35;MYLK3;PPP1CB;PPP1CC;CCND3;TNN;AKT1;ITGB8;ITGAV;VAV3;PDGFRA;ITGA4;VWF;ITGA3;VAV1;VAV2;MYL5;COL6A2;COL4A5;TLN2;PPP1R12B;CRK;SHC4;TNXB;SRC;LAMA1;PIK3R1;THBS4;CDC42;PAK1;MAPK8;PDGFC;CHAD;ERBB2;MYL10;MAPK1;FLNC;PAK2;PAK4;CAV3;EGF;CAV1;MAPK10;PARVG;ITGA11;COL9A1;BCL2;CTNNB1
Interspecies	P. troglodytes-M. nemestrina	GABAergic synapse	hsa04727	Neural - Synaptic - Processes	30	88	0.00044401	GABRB3;GABRB2;SRC;GNAI3;ABAT;CACNA1D;ADCY1;SLC6A1;ADCY6;ADCY5;TRAK2;GNAI2;GNG10;GABRE;PRKACA;SLC38A2;GLUL;GABBR2;GABRP;KCNJ6;GABARAPL1;SLC38A1;SLC12A5;GABRA4;GABRA3;GAD2;SLC6A11;GABRG1;ADCY9;GNB5
Interspecies	P. troglodytes-M. nemestrina	Herpes simplex infection	hsa05168	Disease - Infection	44	185	0.0499911	RNASEL;SRSF1;TAF5L;PPP1CB;IKBKB;PPP1CC;MAPK8;HLA-DMA;CASP3;IL12B;TNFRSF14;SKP2;HLA-DPA1;JAK1;CD74;USP7;IL15;TAF13;EIF2AK1;IFNGR2;CSNK2A3;TAF10;TRAF1;PILRA;EIF2S1;HLA-E;TNFRSF1A;MAPK10;PER2;MAVS;UBE2R2;OAS1;TRAF3;EEF1D;SRSF2;IRF7;HLA-DPB1;SRSF3;TAF4B;HLA-DRA;TAF6;CLOCK;TLR2;HLA-DQB1
Interspecies	P. troglodytes-M. nemestrina	HIF 1 signaling pathway	hsa04066	Signaling	30	103	0.00680774	CDKN1A;PFKFB3;SERPINE1;CAMK2A;SLC2A1;PIK3CD;PIK3R1;ENO1;PIK3CB;ENO3;HK3;LDHA;ERBB2;AKT1;HMOX1;MAPK1;EIF4E;CAMK2G;PDK1;NOS2;EGF;NOS3;IFNGR2;RPS6;STAT3;TF;EIF4E1B;NOX3;BCL2;TLR4
Interspecies	P. troglodytes-M. nemestrina	Hippo signaling pathway	hsa04390	Signaling	38	153	0.0362465	WNT2B;SERPINE1;ITGB2;WNT8B;FGF1;AREG;CTGF;SAV1;PPP1CB;PPP1CC;PARD6B;CCND3;YWHAQ;DVL1;BTRC;SMAD2;APC2;WWTR1;WNT10B;TGFB2;PRKCI;TCF7L1;FZD4;WNT7B;WNT5A;AXIN2;MPP5;TGFBR2;LATS1;MOB1A;DLG2;DLG3;BIRC5;SNAI2;CTNNB1;NF2;LLGL1;TP73
Interspecies	P. troglodytes-M. nemestrina	HTLVI infection	hsa05166	Disease - Infection	60	258	0.0389504	ATF2;CDKN1A;CRTC3;WNT2B;CRTC1;ITGB2;SLC2A1;PIK3CD;PIK3CB;CDC20;IKBKB;CCND3;AKT1;PRKACA;HLA-DPA1;JAK1;APC2;PDGFRA;IL1R1;IL15;WNT5A;RRAS2;HLA-E;TGFBR2;TNFRSF1A;ADCY9;MRAS;VDAC1;TLN2;SLC25A5;ATF3;HLA-DQB1;SRF;WNT8B;ADCY1;PIK3R1;IL2RG;ADCY6;ADCY5;HLA-DMA;MAPK8;POLD1;DVL1;TP53INP1;E2F2;SMAD2;WNT10B;RANBP1;MAP3K3;EGR2;TGFB2;FZD4;WNT7B;NFATC3;NFATC4;HLA-DPB1;CTNNB1;HLA-DRA;TCF3;RAN
Interspecies	P. troglodytes-M. nemestrina	Inflammatory bowel disease IBD	hsa05321	Disease - Immune	19	65	0.0264757	SMAD2;TGFB2;IFNGR2;IL13;STAT3;RORA;GATA3;IL2RG;IL1A;HLA-DMA;IL5;HLA-DPB1;HLA-DRA;IL12B;STAT6;TLR4;TLR2;HLA-DQB1;HLA-DPA1
Interspecies	P. troglodytes-M. nemestrina	Inflammatory mediator regulation of TRP channels	hsa04750	Other	26	98	0.0358816	SRC;CAMK2A;PIK3CD;ALOX12;ADCY1;IL1RAP;PIK3R1;PIK3CB;ADCY6;ADCY5;PPP1CB;PPP1CC;MAPK8;P2RY2;BDKRB2;TRPM8;PRKACA;ASIC3;CAMK2G;NTRK1;IL1R1;PRKCD;TRPV2;MAPK13;MAPK10;ADCY9
Interspecies	P. troglodytes-M. nemestrina	Insulin resistance	hsa04931	Disease - Metabolic	33	109	0.00240048	SLC27A1;SLC2A1;PTEN;PIK3CD;PIK3R1;PIK3CB;FOXO1;PPP1CB;IKBKB;PPP1CC;MAPK8;RPS6KA6;CREB3L4;CREB3L1;RPS6KA2;CREB3L2;AKT1;PPARGC1A;PRKAB2;CPT1A;NOS3;GFPT2;PRKCD;GFPT1;STAT3;NR1H3;TNFRSF1A;MAPK10;PPP1R3C;PPP1R3D;SLC27A6;TRIB3;PPARA
Interspecies	P. troglodytes-M. nemestrina	Intestinal immune network for IgA production	hsa04672	Immune	16	48	0.0114329	CCL25;CD86;ITGA4;IL15;TNFSF13B;HLA-DMA;IL5;HLA-DPB1;CCR9;HLA-DRA;TNFRSF17;MADCAM1;CCL28;CCR10;HLA-DQB1;HLA-DPA1
Interspecies	P. troglodytes-M. nemestrina	Leishmaniasis	hsa05140	Disease - Infection	20	73	0.0446044	TGFB2;ITGA4;NOS2;IFNGR2;ITGB2;IRAK4;PTGS2;MAPK13;IL1A;HLA-DMA;HLA-DPB1;HLA-DRA;MAPK1;IL12B;PTPN6;TLR4;TLR2;HLA-DQB1;HLA-DPA1;JAK1
Interspecies	P. troglodytes-M. nemestrina	Longevity regulating pathway mammal	hsa04211	Other	26	94	0.0218465	ATF2;PIK3CD;PIK3CB;ADCY1;PIK3R1;FOXO3;ADIPOR2;ADCY6;FOXO1;CAMKK1;ADCY5;CREB3L4;CREB3L1;CREB3L2;AKT1;PRKACA;PPARGC1A;EIF4E;APPL1;KL;PRKAB2;TSC1;ATG13;ADCY9;EIF4E1B;PPARG
Interspecies	P. troglodytes-M. nemestrina	Lysosome	hsa04142	Cell - Structure	35	123	0.00552519	CTSZ;HEXA;CTSW;ABCB9;SGSH;GGA2;LAPTM4B;GGA3;GNPTAB;PSAP;AP1S2;ATP6V0A2;CTSH;AP4S1;AP1S3;AGA;ARSB;AP1M2;CTSB;CD164;NAPSA;ATP6AP1;SORT1;FUCA1;GAA;AP1B1;NAGA;IGF2R;SUMF1;GALC;GNPTG;TPP1;MAN2B1;CD68;ATP6V0C
Interspecies	P. troglodytes-M. nemestrina	Metabolic pathways	hsa01100	Metabolism - General	261	1239	0.017223	PGAP1;HPSE2;ACSM3;XYLT2;ABAT;ENO1;ACSM4;ENO3;GCSH;HYKK;PNP;TDO2;NDST4;NAMPT;SEPHS1;GLUL;XYLB;EARS2;ATP6V1G1;ACOT8;GLCE;ACSL6;CEL;CMBL;INPP4A;INPP4B;MTHFD1;MTHFD2;MTHFD2L;UPRT;CYP2E1;GNE;PTGES;LIPT2;TPH2;ATP5J;ATP5H;SDSL;PLA2G7;MTMR7;INPP5B;ATP5B;ADH4;LDHA;SGPL1;RDH12;HLCS;PNPO;ATP6V0A2;RIMKLB;ST3GAL1;ARSB;ATP6V1C1;PMM2;PYCR1;PAICS;PRDX6;ACADSB;ACER2;ACER1;CYP26A1;CYP2C8;BHMT;ALDH6A1;UCK1;ADI1;CYP…
Interspecies	P. troglodytes-M. nemestrina	Morphine addiction	hsa05032	Disease - Neural	26	91	0.0144703	GABRB3;GABRB2;PDE1C;GNAI3;ADCY1;ADCY6;ADCY5;GNAI2;GNG10;GRK4;ADORA1;PDE4A;DRD1;PDE8B;GABRE;PRKACA;GABBR2;GABRP;KCNJ6;GABRA4;PDE4D;GABRA3;GABRG1;ADCY9;PDE3A;GNB5
Interspecies	P. troglodytes-M. nemestrina	Pancreatic cancer	hsa05212	Disease - Cancer	22	66	0.0033515	SMAD2;RALBP1;TGFB2;EGF;STAT3;ARAF;PIK3CD;PIK3CB;PIK3R1;PLD1;TGFBR2;MAPK10;CDC42;IKBKB;MAPK8;CDK6;RAD51;ERBB2;AKT1;E2F2;MAPK1;JAK1
Interspecies	P. troglodytes-M. nemestrina	Pathways in cancer	hsa05200	Disease - Cancer	92	397	0.0145808	CDKN1A;CSF3R;WNT2B;ITGA2B;ARAF;PTEN;SLC2A1;PIK3CD;PIK3CB;FGF1;FGF2;IKBKB;SHH;EDNRA;EDNRB;CASP3;BDKRB2;AKT1;ITGAV;PRKACA;SKP2;NKX3-1;APPL1;JAK1;APC2;PDGFRA;RALBP1;TPM3;ITGA3;DAPK2;WNT5A;TRAF1;AXIN2;PIAS2;TGFBR2;ADCY9;TRAF3;AGTR1;COL4A5;BIRC5;PPARG;BIRC7;CRK;HDAC1;LAMA1;PTGER3;LPAR1;GNAI3;WNT8B;LPAR3;ADCY1;PIK3R1;PTGS2;PLD1;STK4;RASGRP1;ADCY6;FOXO1;ADCY5;GNAI2;CDC42;GNG10;MAPK8;GNA11;DVL1;ERBB2;ABL…
Interspecies	P. troglodytes-M. nemestrina	Pertussis	hsa05133	Disease - Infection	23	75	0.00861453	C1QB;C1S;NOS2;ITGB2;GNAI3;LY96;C4BPA;NOD1;IRAK4;CXCL5;MAPK13;GNAI2;MAPK10;IL1A;C4A;MAPK8;CASP3;IRF8;SERPING1;MAPK1;IL12B;SFTPA1;TLR4
Interspecies	P. troglodytes-M. nemestrina	Phospholipase D signaling pathway	hsa04072	Signaling	36	144	0.0371792	SHC4;PTGFR;DGKE;ARF1;DGKD;LPAR1;PIK3CD;LPAR3;ADCY1;PIK3R1;PIK3CB;PLD1;AGPAT2;ADCY6;AGPAT3;GRM1;ADCY5;GRM5;CYTH4;GRM7;GRM6;PDGFC;CXCR2;AKT1;MAPK1;CYTH1;PDGFRA;EGF;AVPR2;GAB1;RRAS2;TSC1;DNM3;ADCY9;MRAS;AGTR1
Interspecies	P. troglodytes-M. nemestrina	Platelet activation	hsa04611	Other	33	122	0.0151406	SRC;ITGA2B;GNAI3;PIK3CD;ADCY1;PIK3R1;PIK3CB;RASGRP1;ADCY6;ARHGAP35;MYLK3;ADCY5;GNAI2;PTGS1;PPP1CB;PPP1CC;P2RY1;AKT1;MAPK1;PRKACA;GUCY1A3;PRKCI;PTGIR;VWF;NOS3;MAPK13;ADCY9;P2RX1;TBXAS1;BTK;LCP2;TLN2;FERMT3
Interspecies	P. troglodytes-M. nemestrina	Protein processing in endoplasmic reticulum	hsa04141	Other	42	169	0.0286569	SAR1A;TUSC3;SAR1B;UBE2D2;DERL3;UBE2D3;SEL1L;DERL2;SEL1L2;RNF5;ATXN3;DNAJB1;SEC61A1;MAPK8;MAN1A2;UBQLN1;SSR1;DNAJC5G;BAK1;TXNDC5;SEC24B;EIF2AK1;UBE2E3;UBE2E1;YOD1;UBE2G1;EIF2S1;PDIA6;RAD23B;ERN1;MAPK10;DNAJC3;DNAJA1;NPLOC4;DDIT3;DNAJC10;DNAJA2;ERP29;BCL2;PREB;RNF185;HSPA1A
Interspecies	P. troglodytes-M. nemestrina	Proteoglycans in cancer	hsa05205	Disease - Cancer	50	203	0.0215507	CDKN1A;WNT2B;HPSE2;ARAF;PIK3CD;PIK3CB;FGF2;PPP1CB;PPP1CC;PLAU;CASP3;AKT1;IL12B;ITGAV;PRKACA;WNT5A;RPS6;GAB1;RRAS2;VAV2;MRAS;COL21A1;PPP1R12B;TLR4;CD44;TLR2;SDC4;SRC;CAMK2A;WNT8B;PIK3R1;CDC42;PAK1;ERBB4;ERBB2;MAPK1;FLNC;CAMK2G;SMAD2;WNT10B;TGFB2;CAV3;FZD4;WNT7B;CAV1;STAT3;IGF2;MAPK13;CTNNB1;PTPN6
Interspecies	P. troglodytes-M. nemestrina	Purine metabolism	hsa00230	Metabolism - Nucleotides	47	176	0.00571548	GUCY2D;CANT1;PDE1C;AK3;NUDT2;AK4;ADCY1;NTPCR;AK6;ADCY6;PAPSS2;ADCY5;NT5C;NT5E;PNP;POLD1;POLR2D;PDE4A;POLR2F;PDE6C;ENPP4;PDE8B;ADSS;POLR2K;PGM1;GUCY1A3;PKLR;PDE4D;NME3;AMPD2;PAICS;NME1;ADCY10;ADCY9;PKM;NME6;NME7;IMPDH1;NT5C1A;POLR1B;POLR3E;PDE3A;POLR3G;POLR1E;NT5C1B-RDH14;ALLC;POLR3K
Interspecies	P. troglodytes-M. nemestrina	Pyrimidine metabolism	hsa00240	Metabolism - Nucleotides	27	105	0.0472556	CANT1;DPYS;NUDT2;TYMS;NT5C;NT5E;PNP;POLD1;POLR2D;POLR2F;TK1;UPP1;POLR2K;NME3;NME1;UCK1;NME6;NME7;NT5C1A;POLR1B;POLR3E;DPYD;POLR3G;POLR1E;UPRT;NT5C1B-RDH14;POLR3K
Interspecies	P. troglodytes-M. nemestrina	Regulation of actin cytoskeleton	hsa04810	Other	51	214	0.0360917	ITGA2B;CHRM5;ITGB2;ARAF;PIK3CD;PIK3CB;FGF1;FGF2;ARHGAP35;MYLK3;PPP1CB;PPP1CC;BDKRB2;PIP4K2A;ITGB8;ITGAV;PIP4K2C;VAV3;APC2;PDGFRA;ITGA4;ITGA3;RRAS2;VAV1;VAV2;ENAH;MYL5;MRAS;PFN1;ARHGEF7;PPP1R12B;CRK;PFN2;SRC;PIK3R1;CDC42;PAK1;SCIN;PDGFC;MYL10;MAPK1;PAK2;PAK4;EGF;ARPC5;BAIAP2;ABI2;ITGA11;FGF12;FGFR2;FGF10
Interspecies	P. troglodytes-M. nemestrina	Regulation of lipolysis in adipocytes	hsa04923	Other	17	56	0.024242	PTGER3;GNAI3;PIK3CD;PIK3CB;ADCY1;PIK3R1;PTGS2;ADCY6;TSHR;ADCY5;GNAI2;PTGS1;LIPE;ADCY9;ADORA1;AKT1;PRKACA
Interspecies	P. troglodytes-M. nemestrina	Retrograde endocannabinoid signaling	hsa04723	Neural - Signaling	28	101	0.0173025	GABRB3;GABRB2;GNAI3;CACNA1D;ADCY1;PTGS2;ADCY6;GRM1;ADCY5;GNAI2;GNG10;MAPK8;GRM5;MAPK1;SLC17A7;SLC17A8;PRKACA;GABRE;GRIA3;GABRP;KCNJ6;GABRA4;GABRA3;MAPK13;GABRG1;MAPK10;ADCY9;GNB5
Interspecies	P. troglodytes-M. nemestrina	Rheumatoid arthritis	hsa05323	Disease - Immune	25	90	0.0229937	CD86;ATP6V1A;ITGB2;CXCL5;TNFSF13B;HLA-DMA;CCL3;ATP6V0A2;ATP6V1D;ATP6V1C1;HLA-DPA1;IL11;TGFB2;ATP6V1G1;ATP6AP1;IL15;MMP3;IL1A;HLA-DPB1;HLA-DRA;LTB;TLR4;ATP6V0C;TLR2;HLA-DQB1
Interspecies	P. troglodytes-M. nemestrina	Signaling pathways regulating pluripotency of stem cells	hsa04550	Other	37	142	0.0191588	WNT2B;WNT8B;PIK3CD;PIK3R1;PIK3CB;BMI1;ACVR1B;FGF2;ACVR1C;DVL1;HESX1;AKT1;MAPK1;OTX1;SKIL;JAK1;SMAD2;APC2;WNT10B;FZD4;WNT7B;PCGF3;WNT5A;STAT3;LIFR;PAX6;AXIN2;ACVR2A;POU5F1;MAPK13;INHBE;MEIS1;REST;CTNNB1;TCF3;NODAL;FGFR2
Interspecies	P. troglodytes-M. nemestrina	Sphingolipid metabolism	hsa00600	Metabolism - Lipids	14	47	0.0449518	CERS3;CERS4;CERS6;SGMS1;CERK;SGMS2;ACER2;GALC;ACER1;NEU3;SGPL1;ACER3;DEGS2;CERS2
Interspecies	P. troglodytes-M. nemestrina	Sphingolipid signaling pathway	hsa04071	Other	32	120	0.0202708	SGMS1;TRADD;PTEN;GNAI3;PIK3CD;SGMS2;PIK3R1;PIK3CB;PLD1;GNAI2;SGPL1;MAPK8;ADORA1;BDKRB2;AKT1;MAPK1;S1PR3;BID;CERS3;CERS4;CERS6;NOS3;PPP2R5A;PPP2R5C;MAPK13;TNFRSF1A;MAPK10;ACER2;ACER1;BCL2;DEGS2;CERS2
Interspecies	P. troglodytes-M. nemestrina	Toxoplasmosis	hsa05145	Disease - Infection	33	118	0.00910835	CIITA;LAMA1;GNAI3;LY96;PIK3CD;PIK3R1;PIK3CB;GNAI2;IKBKB;MAPK8;HLA-DMA;CASP3;AKT1;IL12B;MAPK1;HLA-DPA1;JAK1;TGFB2;NOS2;IFNGR2;STAT3;IRAK4;MAPK13;TNFRSF1A;MAPK10;BCL2;HLA-DPB1;HLA-DRA;BIRC7;TLR4;HSPA1A;TLR2;HLA-DQB1
Interspecies	P. troglodytes-P. anubis	Acute myeloid leukemia	hsa05221	Disease - Immune	19	57	0.0464781	JUP;BAD;ZBTB16;TCF7;ARAF;PIK3CD;BRAF;PIK3R2;PIK3CB;RUNX1;PIK3R5;IKBKB;CCNA1;RPS6KB1;AKT1;MAPK1;GRB2;RAF1;HRAS
Interspecies	P. troglodytes-P. anubis	Adrenergic signaling in cardiomyocytes	hsa04261	Other	45	148	0.0206342	ATF2;CAMK2D;CALML6;CAMK2A;ADCY3;ATP2A2;PIK3CD;CACNA1D;PIK3R2;ADCY1;PIK3CB;ADRA1A;ADCY6;SLC8A1;ADCY5;PIK3R5;GNAI2;PPP1CC;CACNG7;CREB3L3;CREB3L2;AKT1;MAPK1;TNNI3;SCN5A;PRKACA;PRKACB;CAMK2G;CACNG3;CACNG4;TPM3;TNNC1;PPP2R5A;PRKCA;PPP2R5D;ATP2B2;CACNA2D4;ATP1B2;PPP2R5C;PPP1CA;MAPK13;ADCY9;CREB1;BCL2;RAPGEF4
Interspecies	P. troglodytes-P. anubis	Aldosterone synthesis and secretion	hsa04925	Other	26	81	0.0358616	ATF1;ATF2;CAMK2D;KCNK9;CALML6;CAMK2A;ADCY3;CACNA1D;ADCY1;ADCY6;ADCY5;CREB3L3;GNA11;CREB3L2;PRKACA;PRKACB;CAMK2G;CAMK1D;PRKCA;NR4A2;ADCY9;CREB1;STAR;CYP21A2;CAMK4;PRKD1
Interspecies	P. troglodytes-P. anubis	Amphetamine addiction	hsa05031	Disease - Neural	24	67	0.0111026	ATF2;CAMK2D;CALML6;HDAC1;CAMK2A;PRKCA;CACNA1D;PDYN;GRIN2C;SIRT1;PPP1CA;GRIN1;ADCY5;PPP1CC;PPP3CA;GRIN2A;CREB1;CREB3L3;CAMK4;CREB3L2;PRKACA;PRKACB;CAMK2G;SLC18A2
Interspecies	P. troglodytes-P. anubis	Axon guidance	hsa04360	Neural - Axon	40	127	0.0156645	SEMA5A;ITGB1;ROBO2;ROCK1;SEMA3D;SEMA3A;SEMA3E;EFNA5;NTN1;GNAI2;ROBO1;EFNB2;PPP3CA;ABLIM1;PAK1;EFNB3;DPYSL5;CFL2;ABL1;PLXNA1;MAPK1;SRGAP3;PAK2;SRGAP1;HRAS;PAK4;SEMA4A;EPHA4;EPHA6;SEMA6A;DCC;UNC5B;NFATC3;SEMA4F;UNC5D;PTK2;CXCL12;FES;RASA1;EPHA3
Interspecies	P. troglodytes-P. anubis	beta Alanine metabolism	hsa00410	Metabolism - AminoAcids	12	31	0.0348016	ALDH3A2;HADHA;ECHS1;ALDH1B1;DPYS;EHHADH;CARNS1;GAD2;ABAT;CNDP1;ALDH9A1;CNDP2
Interspecies	P. troglodytes-P. anubis	Butanoate metabolism	hsa00650	Metabolism - Carbohydrate	11	28	0.0380889	HADHA;HMGCL;ALDH5A1;ECHS1;ACSM3;OXCT1;EHHADH;GAD2;ABAT;ACADS;ACAT2
Interspecies	P. troglodytes-P. anubis	Calcium signaling pathway	hsa04020	Signaling	53	180	0.0240403	CHRM2;RYR1;CALML6;CHRM5;ATP2A2;ATP2A1;GRPR;HTR4;ADRA1A;MYLK3;SLC8A1;MYLK4;PPP3CA;GRM5;EDNRB;CD38;NOS1;PRKACA;PRKACB;PDGFRA;LHCGR;TNNC1;PRKCA;PHKA1;AVPR1A;ADCY9;ORAI3;ORAI2;SLC25A5;PTGFR;CAMK2D;CAMK2A;PTGER3;ADCY3;CACNA1D;ADCY1;GNA14;GRIN2A;HRH2;ERBB4;GNA11;ERBB2;PTK2B;CAMK2G;NTSR1;NOS2;ATP2B2;GRIN2C;GRIN1;P2RX7;P2RX3;CAMK4;PLCD1
Interspecies	P. troglodytes-P. anubis	cAMP signaling pathway	hsa04024	Signaling	68	199	0.000176491	CHRM2;VIPR2;CALML6;ATP2A2;PIK3CD;PIK3CB;HTR4;GLI1;PPP1CC;CREB3L3;CREB3L2;ADORA1;CNGA1;AKT1;PDE4A;CNGA3;CNGA4;PRKACA;PRKACB;VAV3;GHSR;PPP1R12A;PDE4D;PDE4C;RRAS2;ATP1B2;VAV2;ADCY9;CREB1;FSHR;ACOX3;RAF1;RAPGEF4;CNGB1;CAMK2D;ROCK1;PTGER3;CAMK2A;ADCY3;CACNA1D;PIK3R2;ADCY1;PLD1;ADCY6;ADCY5;GNAI2;PIK3R5;GRIN2A;PAK1;MAPK8;MAPK1;TNNI3;CAMK2G;GABBR2;BAD;BDNF;HTR1A;HTR1B;BRAF;NFATC1;ATP2B2;GRIN2C;TSHR;PPP1C…
Interspecies	P. troglodytes-P. anubis	Cell cycle	hsa04110	Other	39	124	0.0172524	YWHAE;CDKN1A;YWHAB;HDAC1;PKMYT1;CDC14B;CCND3;FZR1;YWHAQ;CDC26;RAD21;ORC3;CDC27;E2F1;ABL1;E2F2;E2F5;SKP2;BUB1;YWHAG;SMAD2;TGFB3;GADD45A;PLK1;CDC25A;SMC1B;CCNA2;CCNA1;RBL1;WEE2;TFDP2;ESPL1;CCNE2;CCNE1;CDK2;MDM2;MCM3;MCM5;MCM2
Interspecies	P. troglodytes-P. anubis	Central carbon metabolism in cancer	hsa05230	Disease - Metabolic	25	67	0.0053677	SLC2A1;PTEN;PIK3CD;PIK3R2;PIK3CB;PDHB;SLC1A5;HIF1A;PIK3R5;ERBB2;AKT1;MAPK1;SLC16A3;HRAS;PDK1;NTRK1;PDGFRA;G6PD;PGAM1;PKM;SCO2;HKDC1;RAF1;PFKM;FGFR2
Interspecies	P. troglodytes-P. anubis	cGMP PKG signaling pathway	hsa04022	Signaling	52	167	0.00841485	ATF2;GUCY1B3;CALML6;ATP2A2;PIK3CD;ATP2A1;PIK3CB;ADRA1A;MYLK3;SLC8A1;MYLK4;PPP1CC;PPP3CA;EDNRB;CREB3L3;CREB3L2;ADORA1;CNGA1;AKT1;GUCY1A3;MEF2A;GUCY1A2;PPP1R12A;ATP1B2;ADCY9;CREB1;PDE5A;RAF1;SLC25A5;CNGB1;ROCK1;SRF;ADCY3;CACNA1D;GATA4;PIK3R2;ADCY1;ADCY6;ADCY5;PIK3R5;GNAI2;GNA13;GNA11;GNA12;MAPK1;BAD;NFATC3;NFATC1;ATP2B2;PPP1CA;PDE3A;GTF2IRD1
Interspecies	P. troglodytes-P. anubis	Chemokine signaling pathway	hsa04062	Immune	53	187	0.0469605	PIK3CD;PIK3CB;CXCL14;CXCL5;CXCL16;CRKL;IKBKB;GNGT2;CCR9;AKT1;CCR6;PRKACA;PRKACB;HRAS;JAK3;VAV3;PRKCD;VAV2;ADCY9;ELMO1;RAF1;CRK;SHC4;SHC2;ROCK1;SRC;ADCY3;PIK3R2;ADCY1;RASGRP2;ADCY6;ADCY5;PIK3R5;GNAI2;PAK1;GRK5;CXCR3;CCL3;PTK2B;MAPK1;CCL17;CCR10;CCL25;CCL24;CCL20;BRAF;PTK2;CXCL10;CXCL12;GRB2;GNB5;CCL28;CCL27
Interspecies	P. troglodytes-P. anubis	Choline metabolism in cancer	hsa05231	Disease - Cancer	31	101	0.0427695	SLC44A5;DGKE;SLC44A3;DGKD;SLC22A2;SLC22A1;PDGFA;PIK3CD;PIK3R2;PIK3CB;PLD1;HIF1A;PIK3R5;MAPK8;PDGFC;AKT1;MAPK1;PIP5K1B;RALGDS;HRAS;PDGFRA;PCYT1B;EGF;PLA2G4E;PDPK1;PRKCA;RPS6KB1;SP1;GRB2;CHPT1;RAF1
Interspecies	P. troglodytes-P. anubis	Cholinergic synapse	hsa04725	Neural - Synaptic - Processes	37	111	0.00755253	CHRM2;CHRNA3;CAMK2D;CHRM5;CAMK2A;ADCY3;PIK3CD;CACNA1D;PIK3R2;ADCY1;PIK3CB;ADCY6;ADCY5;PIK3R5;GNAI2;GNGT2;CREB3L3;GNA11;CREB3L2;AKT1;MAPK1;PRKACA;PRKACB;HRAS;CAMK2G;CHRNB2;CHRNB4;KCNJ6;PRKCA;ADCY9;CREB1;CAMK4;KCNQ2;BCL2;KCNQ4;KCNQ5;GNB5
Interspecies	P. troglodytes-P. anubis	Chronic myeloid leukemia	hsa05220	Disease - Immune	29	73	0.000920785	SHC4;SHC2;CDKN1A;CTBP2;HDAC1;CTBP1;ARAF;PIK3CD;PIK3R2;PIK3CB;CBL;PIK3R5;CRKL;IKBKB;E2F1;ABL1;AKT1;E2F2;MAPK1;HRAS;TGFB3;BAD;BRAF;TGFBR1;RUNX1;MDM2;GRB2;RAF1;CRK
Interspecies	P. troglodytes-P. anubis	Circadian entrainment	hsa04713	Other	30	95	0.0318261	RYR1;GUCY1B3;CAMK2D;CALML6;CAMK2A;ADCY3;CACNA1D;ADCY1;ADCY6;ADCY5;GNAI2;GRIN2A;GNGT2;RASD1;MAPK1;NOS1;PRKACA;PRKACB;CAMK2G;GUCY1A3;GUCY1A2;KCNJ6;PRKCA;GRIN2C;GRIN1;PER2;MTNR1A;ADCY9;CREB1;GNB5
Interspecies	P. troglodytes-P. anubis	Circadian rhythm	hsa04710	Other	12	30	0.0267577	PER2;PRKAB2;PRKAA1;CREB1;BHLHE40;CRY2;CRY1;PRKAG2;RORA;CSNK1E;BTRC;PRKAB1
Interspecies	P. troglodytes-P. anubis	Colorectal cancer	hsa05210	Disease - Cancer	22	62	0.0164497	SMAD2;APC2;TGFB3;BAD;DCC;TCF7;ARAF;PIK3CD;BRAF;PIK3R2;PIK3CB;TGFBR1;PIK3R5;MAPK8;CASP3;BCL2;AKT1;BIRC5;CTNNB1;MAPK1;RAF1;RALGDS
Interspecies	P. troglodytes-P. anubis	Endometrial cancer	hsa05213	Disease - Cancer	19	52	0.0179495	APC2;EGF;BAD;PDPK1;TCF7;ARAF;PTEN;PIK3CD;BRAF;PIK3R2;PIK3CB;PIK3R5;ERBB2;AKT1;CTNNB1;MAPK1;GRB2;RAF1;HRAS
Interspecies	P. troglodytes-P. anubis	ErbB signaling pathway	hsa04012	Signaling	40	87	1.67211e-06	SHC4;SHC2;CAMK2D;CDKN1A;SRC;CAMK2A;ARAF;PIK3CD;PIK3R2;PIK3CB;CBL;AREG;PIK3R5;CRKL;PAK1;MAPK8;ERBB4;ERBB2;ABL1;AKT1;ABL2;MAPK1;PAK2;HRAS;CAMK2G;PAK4;MAP2K4;EGF;BAD;GAB1;BRAF;PRKCA;NRG2;PTK2;EREG;RPS6KB1;NRG4;GRB2;RAF1;CRK
Interspecies	P. troglodytes-P. anubis	Estrogen signaling pathway	hsa04915	Signaling	34	99	0.00612441	SHC4;ATF2;SHC2;CALML6;SRC;ADCY3;PIK3CD;PIK3R2;ADCY1;PIK3CB;ADCY6;ADCY5;HSP90B1;PIK3R5;GNAI2;CREB3L3;CREB3L2;AKT1;MAPK1;PRKACA;PRKACB;HRAS;GABBR2;KCNJ6;HSP90AA1;PRKCD;ESR2;ADCY9;CREB1;SP1;GRB2;RAF1;HSPA1A;FKBP5
Interspecies	P. troglodytes-P. anubis	Fatty acid degradation	hsa00071	Metabolism - Lipids	17	44	0.0136084	CPT1A;ECHS1;ACSL1;ACSL6;ACSL4;ACADSB;ACAT2;ADH5;ALDH3A2;HADHA;ALDH1B1;EHHADH;ACSBG1;ACOX3;ACAA1;ACADS;ALDH9A1
Interspecies	P. troglodytes-P. anubis	Fatty acid metabolism	hsa01212	Metabolism - Lipids	19	48	0.00697007	CPT1A;ECHS1;ELOVL5;ACSL1;ELOVL2;ACSL6;ELOVL6;ACSL4;HSD17B12;ACADSB;ACAT2;HADHA;SCD;EHHADH;PPT1;ACSBG1;ACOX3;ACAA1;ACADS
Interspecies	P. troglodytes-P. anubis	Fc gamma R mediated phagocytosis	hsa04666	Immune	29	93	0.0402624	ARPC5L;INPPL1;PIK3CD;PIK3R2;PIK3CB;ASAP2;PLD1;PIK3R5;CRKL;PAK1;SCIN;CFL2;AKT1;MAPK1;PIP5K1B;VAV3;MARCKSL1;PLA2G4E;PRKCD;PRKCA;ARPC5;VAV2;DNM2;PTPRC;RPS6KB1;FCGR2B;RAF1;CRK;ARF6
Interspecies	P. troglodytes-P. anubis	Focal adhesion	hsa04510	Cell - Adhesion	71	202	4.7004e-05	ITGB1;ITGA2B;TNC;PTEN;PIK3CD;PIK3CB;LAMC1;ARHGAP35;MYLK3;CRKL;MYLK4;PPP1CC;CCND3;IBSP;TNN;AKT1;ITGB8;ITGAV;HRAS;VAV3;PDGFRA;PPP1R12A;ACTN2;PDPK1;HGF;PRKCA;PGF;VAV2;MYL5;COL6A2;COL4A5;TLN2;RAF1;CRK;VCL;SHC4;SHC2;TNXB;ROCK1;SRC;PDGFA;PIK3R2;THBS4;PIK3R5;THBS3;PAK1;MAPK8;RELN;PDGFC;ERBB2;MYL10;MAPK1;PAK2;PAK4;CAV3;LAMB3;EGF;BAD;CAV2;LAMB2;BRAF;PARVB;PTK2;PPP1CA;MYLPF;COL1A2;PARVG;ITGA11;BCL2;CTNNB1;…
Interspecies	P. troglodytes-P. anubis	FoxO signaling pathway	hsa04068	Signaling	43	133	0.0077307	PRKAA1;CDKN1A;FOXG1;SETD7;ARAF;FBXO25;AGAP2;PTEN;PRKAG2;PIK3CD;PIK3R2;PIK3CB;PIK3R5;IKBKB;MAPK8;AKT1;MAPK1;SKP2;PCK1;HRAS;PCK2;SMAD2;PRKAB2;GABARAPL1;HOMER1;TGFB3;EGF;HOMER2;GADD45A;PDPK1;BNIP3;PLK1;BRAF;CSNK1E;PRKAB1;SIRT1;TGFBR1;MAPK13;CDK2;MDM2;GRB2;RAF1;SGK2
Interspecies	P. troglodytes-P. anubis	GABAergic synapse	hsa04727	Neural - Synaptic - Processes	30	88	0.0107737	GABRB2;SRC;ADCY3;ABAT;CACNA1D;ADCY1;SLC6A1;ADCY6;ADCY5;TRAK2;GNAI2;GNGT2;GABRE;PRKACA;PRKACB;NSF;GABBR2;GABRP;KCNJ6;GABARAPL1;SLC38A1;SLC12A5;SLC32A1;GABRA3;GAD2;PRKCA;SLC6A11;ADCY9;HAP1;GNB5
Interspecies	P. troglodytes-P. anubis	Gap junction	hsa04540	Cell - Adhesion	28	88	0.0338215	GUCY1B3;SRC;LPAR1;ADCY3;PDGFA;ADCY1;ADCY6;ADCY5;GNAI2;GRM5;GNA11;TUBB1;PDGFC;MAPK1;PRKACA;HRAS;PRKACB;GUCY1A3;MAP3K2;GUCY1A2;PDGFRA;EGF;PRKCA;TUBB4A;GJD2;ADCY9;GRB2;RAF1
Interspecies	P. troglodytes-P. anubis	Glioma	hsa05214	Disease - Neural	26	65	0.00147291	SHC4;SHC2;CAMK2D;CDKN1A;CALML6;CAMK2A;ARAF;PTEN;PIK3CD;PDGFA;PIK3R2;PIK3CB;PIK3R5;E2F1;AKT1;E2F2;MAPK1;HRAS;CAMK2G;PDGFRA;EGF;BRAF;PRKCA;MDM2;GRB2;RAF1
Interspecies	P. troglodytes-P. anubis	GnRH signaling pathway	hsa04912	Signaling	30	91	0.0176637	CAMK2D;CALML6;SRC;CAMK2A;ADCY3;CACNA1D;ADCY1;PLD1;ADCY6;ADCY5;MAPK8;GNA11;GNRHR;PTK2B;MAPK1;PRKACA;HRAS;PRKACB;CAMK2G;MAP3K2;MAP3K3;MAP2K4;PLA2G4E;PRKCD;PRKCA;MAPK13;ADCY9;GNRH2;GRB2;RAF1
Interspecies	P. troglodytes-P. anubis	HepatitisB	hsa05161	Disease - Infection	49	146	0.0020264	ATF2;CDKN1A;YWHAB;PTEN;PIK3CD;PIK3CB;IKBKB;CREB3L3;YWHAQ;CASP3;CREB3L2;AKT1;HRAS;IKBKE;MAP2K4;APAF1;PRKCA;HSPG2;TGFBR1;DDB2;CCNA2;CCNA1;CREB1;IRF3;CCNE2;CCNE1;IRF7;BIRC5;RAF1;IFNAR1;TLR2;SRC;PIK3R2;PIK3R5;MAPK8;E2F1;E2F2;PTK2B;MAPK1;EGR2;TGFB3;BAD;NFATC3;NFATC1;CDK2;BCL2;FAS;GRB2;MYD88
Interspecies	P. troglodytes-P. anubis	HIF 1 signaling pathway	hsa04066	Signaling	33	103	0.0205261	CAMK2D;CDKN1A;CAMK2A;SLC2A1;PIK3CD;PIK3R2;PDHB;ENO1;PIK3CB;HIF1A;ENO3;PIK3R5;ERBB2;AKT1;MAPK1;EIF4E;CAMK2G;PDK1;NOS2;EGF;IFNGR2;RPS6;CYBB;PRKCA;TF;RPS6KB1;EIF4E1B;HKDC1;NOX3;BCL2;TEK;EIF4E2;GAPDH
Interspecies	P. troglodytes-P. anubis	HTLVI infection	hsa05166	Disease - Infection	74	258	0.01708	ATF1;ATF2;CDKN1A;WNT2B;SLC2A1;PIK3CD;PIK3CB;CD3E;CD3D;ETS1;IKBKB;PPP3CA;CCND3;CDC26;CDC27;AKT1;PRKACA;PRKACB;MYBL1;HRAS;JAK3;HLA-DPA1;APC2;PDGFRA;MAP2K4;WNT5A;RRAS2;TGFBR1;TNFRSF1A;KAT2B;ADCY9;CREB1;LTA;TBPL1;TLN2;SLC25A5;ATF3;SRF;WNT8A;ADCY3;PDGFA;WNT8B;PIK3R2;ADCY1;IL2RG;ADCY6;ADCY5;PIK3R5;MAPK8;POLD1;TP53INP1;E2F1;E2F2;SMAD2;RANBP1;MAP3K3;EGR2;XBP1;VCAM1;TGFB3;WNT7B;NFATC3;WNT7A;NFATC1;NFKB2;F…
Interspecies	P. troglodytes-P. anubis	Inositol phosphate metabolism	hsa00562	Metabolism - Carbohydrate	27	71	0.0028681	IPPK;ISYNA1;MTMR14;INPPL1;PTEN;PIK3CD;PIK3CB;MTMR7;PIK3C2B;INPP5B;INPP5A;PIP5KL1;INPP5E;INPP5J;PIP4K2B;PIP5K1B;MIOX;ITPK1;IPMK;OCRL;SYNJ2;INPP4A;INPP4B;IMPAD1;PI4KA;PLCH1;PLCD1
Interspecies	P. troglodytes-P. anubis	Insulin resistance	hsa04931	Disease - Metabolic	33	109	0.0449734	PRKAA1;SLC2A1;PTEN;PRKAG2;PIK3CD;PIK3R2;PIK3CB;PIK3R5;IKBKB;PPP1CC;MAPK8;RPS6KA6;CREB3L3;CREB3L2;AKT1;PCK1;PPARGC1A;PCK2;MLXIP;PRKAB2;CPT1A;PDPK1;NR1H2;PRKCD;NR1H3;PRKAB1;PPP1CA;TNFRSF1A;CREB1;PPP1R3C;RPS6KB1;PPP1R3B;SLC27A6
Interspecies	P. troglodytes-P. anubis	Insulin signaling pathway	hsa04910	Metabolism - Insulin	50	139	0.000311585	CALML6;ARAF;INPPL1;PRKAG2;PIK3CD;PIK3CB;CRKL;IKBKB;PPP1CC;AKT1;FLOT2;PRKACA;PRKACB;HRAS;PRKAB2;PRKCI;EXOC7;PDPK1;RPS6;PHKA1;PRKAB1;PPP1R3C;PPP1R3B;EIF4E1B;HKDC1;RAF1;EIF4E2;FBP1;CRK;SHC4;PRKAA1;SHC2;PIK3R2;CBL;PIK3R5;MAPK8;PRKAR2B;MAPK1;PCK1;PPARGC1A;EIF4E;SH2B2;SOCS4;PCK2;PKLR;BAD;BRAF;PPP1CA;RPS6KB1;GRB2
Interspecies	P. troglodytes-P. anubis	Leukocyte transendothelial migration	hsa04670	Immune	36	118	0.0337238	ITGB1;ROCK1;NCF2;TXK;CTNND1;PIK3CD;PIK3R2;PIK3CB;THY1;ARHGAP35;PIK3R5;GNAI2;MYL10;PTK2B;JAM2;JAM3;VAV3;VCAM1;ACTN2;CYBB;PRKCA;PTK2;MAPK13;VAV2;MYLPF;MYL5;CLDN10;CXCL12;CLDN14;NOX3;CLDN18;CTNNB1;ESAM;EZR;VCL;RAPGEF4
Interspecies	P. troglodytes-P. anubis	Long term potentiation	hsa04720	Neural - Signaling	22	66	0.0339316	CAMK2D;CALML6;CAMK2A;ARAF;BRAF;PRKCA;ADCY1;GRIN2C;PPP1CA;GRIN1;PPP1CC;PPP3CA;RPS6KA6;GRM5;GRIN2A;CAMK4;MAPK1;RAF1;PRKACA;HRAS;PRKACB;CAMK2G
Interspecies	P. troglodytes-P. anubis	Longevity regulating pathway mammal	hsa04211	Other	36	94	0.000543997	ATF2;PRKAA1;ADCY3;PRKAG2;EHMT1;PIK3CD;PIK3R2;PIK3CB;ADCY1;ADIPOR2;ADCY6;CAMKK1;ADCY5;PIK3R5;CREB3L3;SESN3;CREB3L2;SESN2;AKT1;PRKACA;PPARGC1A;EIF4E;HRAS;PRKACB;KL;PRKAB2;SIRT1;PRKAB1;ATG13;ADCY9;CREB1;RPS6KB1;CAMK4;EIF4E1B;PPARG;EIF4E2
Interspecies	P. troglodytes-P. anubis	Longevity regulating pathway multiple species	hsa04213	Other	23	64	0.0122218	PRKAB2;PRKAA1;CLPB;HDAC1;ADCY3;PRKAG2;PIK3CD;PIK3R2;PIK3CB;ADCY1;SIRT1;PRKAB1;ADCY6;ADCY5;PIK3R5;ADCY9;RPS6KB1;AKT1;EIF4EBP2;PRKACA;HRAS;PRKACB;HSPA1A
Interspecies	P. troglodytes-P. anubis	Lysosome	hsa04142	Cell - Structure	41	123	0.00512088	HEXB;AP4E1;CTSW;TCIRG1;LIPA;LITAF;SGSH;AP3M2;GGA2;MFSD8;AP4M1;CTSO;GGA3;GNPTAB;LAMP1;AP1G2;GM2A;AP1G1;PSAP;AP1S2;ATP6V0A4;AP4S1;AP1S3;AP1M2;CTSB;DNASE2B;SORT1;FUCA1;AP1B1;NAGA;IGF2R;SUMF1;GALC;GLB1;PPT1;DNASE2;MAN2B1;CD68;ATP6V0D1;GLA;LGMN
Interspecies	P. troglodytes-P. anubis	MAPK signaling pathway	hsa04010	Signaling	71	255	0.0360543	ATF2;PTPRR;RASGRF2;FGF1;FGF2;CRKL;IKBKB;PPP3CA;RPS6KA6;FGF8;FGF9;CASP3;AKT1;PRKACA;PRKACB;HRAS;MAP4K1;PDGFRA;MAP2K4;DUSP3;PLA2G4E;RRAS2;PRKCA;CACNA2D4;DUSP8;NGF;TGFBR1;TNFRSF1A;PPM1A;RASA1;DDIT3;RASA2;MAPT;RAF1;CRK;MAX;SRF;PDGFA;CACNA1D;RASGRP2;RASGRP1;CACNG7;PAK1;MAPK8;GNA12;MAPK1;PAK2;CACNG3;MAP4K3;CACNG4;MAP3K2;NTRK1;MAP3K3;NTRK2;EGF;GADD45A;TGFB3;BDNF;NFATC3;BRAF;NFATC1;MAPK13;NFKB2;TAOK3;TAO…
Interspecies	P. troglodytes-P. anubis	Melanogenesis	hsa04916	Other	32	100	0.0226657	CAMK2D;WNT2B;CALML6;TCF7;TYRP1;CAMK2A;WNT8A;ADCY3;WNT8B;ADCY1;ADCY6;ADCY5;GNAI2;EDNRB;CREB3L3;CREB3L2;MAPK1;PRKACA;PRKACB;HRAS;CAMK2G;WNT7B;WNT5A;WNT7A;MITF;PRKCA;POMC;ADCY9;CREB1;DCT;CTNNB1;RAF1
Interspecies	P. troglodytes-P. anubis	Melanoma	hsa05218	Disease - Cancer	28	71	0.00127809	CDKN1A;ARAF;PTEN;PIK3CD;PDGFA;PIK3R2;PIK3CB;FGF1;FGF2;PIK3R5;FGF8;FGF9;PDGFC;E2F1;AKT1;E2F2;MAPK1;HRAS;PDGFRA;EGF;BAD;HGF;MITF;BRAF;MDM2;RAF1;FGF12;FGF10
Interspecies	P. troglodytes-P. anubis	Metabolic pathways	hsa01100	Metabolism - General	318	1239	0.00924442	PANK4;PANK2;PGAP1;AHCYL1;HPSE2;ACSM3;XYLT2;XYLT1;ABAT;ENO1;ENO3;GCSH;NSDHL;HYKK;NDST3;NAMPT;SEPHS1;PTGDS;XYLB;EARS2;ALG6;ACSL1;GLCE;ALG2;ACSL6;TALDO1;ACSL4;CEL;CMBL;INPP4A;INPP4B;MTHFD2;IDNK;UPRT;CYP2E1;HPRT1;ATP6V0D1;CDS1;RPN2;FAXDC2;ATP5I;ATP5O;SDSL;PLA2G7;ADH5;MTMR7;HSD11B1;INPP5B;UGT8;CYP27B1;UGCG;INPP5A;RDH12;HLCS;PPCS;RDH10;INPP5E;AFMID;RDH16;ST3GAL4;PNPO;INPP5J;PIP5K1B;ATP6V0A4;RIMKLA;PCK1…
Interspecies	P. troglodytes-P. anubis	mTOR signaling pathway	hsa04150	Signaling	22	60	0.0109091	PRKAA1;CAB39;PDPK1;RPS6;PTEN;PIK3CD;BRAF;PIK3R2;PRKCA;PIK3CB;HIF1A;PIK3R5;IKBKB;RPS6KA6;RPS6KB1;EIF4E1B;RRAGD;AKT1;MAPK1;RICTOR;EIF4E2;EIF4E
Interspecies	P. troglodytes-P. anubis	Neurotrophin signaling pathway	hsa04722	Neural - Signaling	46	120	9.78019e-05	SHC4;YWHAE;SHC2;CAMK2D;PRDM4;CALML6;CAMK2A;PSEN2;PIK3CD;PIK3R2;PSEN1;PIK3CB;CRKL;PIK3R5;IKBKB;MAPK8;RPS6KA6;IRAK2;ARHGDIA;ABL1;AKT1;MAPK1;SH2B3;HRAS;CAMK2G;SH2B2;NTRK1;MAP3K3;NTRK2;BAD;BDNF;SORT1;PDPK1;PRKCD;GAB1;FRS2;BRAF;NGF;MAPK13;CAMK4;BCL2;GRB2;RAF1;NFKBIE;CRK;TP73
Interspecies	P. troglodytes-P. anubis	Nicotinate and nicotinamide metabolism	hsa00760	Metabolism - CofactorsVitamins	12	29	0.0201544	NADK2;NNMT;NMNAT1;NNT;NT5C1A;NAMPT;ENPP1;CD38;NMNAT3;NT5M;NMNAT2;NT5C2
Interspecies	P. troglodytes-P. anubis	Oocyte meiosis	hsa04114	Other	40	123	0.00893467	YWHAE;CAMK2D;CALML6;YWHAB;CAMK2A;ADCY3;ADCY1;PKMYT1;ADCY6;ADCY5;PPP1CC;PPP3CA;RPS6KA6;YWHAQ;CDC26;CDC27;MAPK1;BTRC;PRKACA;PRKACB;CAMK2G;BUB1;YWHAG;SPDYC;PLK1;PPP2R5A;PPP2R5D;PPP2R5C;REC8;PPP1CA;SMC1B;ADCY9;STAG3;ESPL1;CCNE2;CCNE1;CDK2;CPEB3;CPEB2;CPEB4
Interspecies	P. troglodytes-P. anubis	Oxytocin signaling pathway	hsa04921	Neural - Signaling	53	158	0.00138599	RYR1;GUCY1B3;CDKN1A;CALML6;PRKAG2;PIK3CD;PIK3CB;MYLK3;MYLK4;PPP1CC;PPP3CA;EEF2K;CD38;PRKACA;PRKACB;HRAS;GUCY1A3;GUCY1A2;PRKAB2;PPP1R12A;CAMK1D;PLA2G4E;PRKCA;CACNA2D4;PRKAB1;ADCY9;RAF1;PRKAA1;CAMK2D;ROCK1;SRC;CAMK2A;ADCY3;CACNA1D;PIK3R2;ADCY1;ADCY6;CAMKK1;ADCY5;PIK3R5;GNAI2;TRPM2;CACNG7;MAPK1;CAMK2G;CACNG3;CACNG4;KCNJ6;NFATC3;NFATC1;PPP1CA;RCAN1;CAMK4
Interspecies	P. troglodytes-P. anubis	p53 signaling pathway	hsa04115	Signaling	26	69	0.00392859	STEAP3;CDKN1A;CD82;EI24;GORAB;PTEN;PPM1D;CCND3;SESN3;ZMAT3;PERP;CASP3;SESN2;BID;APAF1;GADD45A;SHISA5;DDB2;RRM2B;CCNE2;CCNE1;CCNG1;CDK2;MDM2;FAS;TP73
Interspecies	P. troglodytes-P. anubis	Pancreatic cancer	hsa05212	Disease - Cancer	26	66	0.0019084	RALA;RALB;ARAF;PIK3CD;PIK3R2;PIK3CB;BRCA2;PLD1;PIK3R5;IKBKB;MAPK8;ERBB2;E2F1;AKT1;E2F2;MAPK1;RALGDS;SMAD2;TGFB3;EGF;BAD;BRAF;TGFBR1;RAD51;RAF1;ARHGEF6
Interspecies	P. troglodytes-P. anubis	Pathways in cancer	hsa05200	Disease - Cancer	126	397	2.65341e-05	CSF3R;ITGA2B;ARAF;FGF1;FGF2;ETS1;CRKL;FGF8;EDNRB;FGF9;AKT1;PRKACA;SKP2;PRKACB;PDGFRA;TPM3;HGF;DAPK2;WNT5A;PRKCA;MITF;PGF;PIAS2;RUNX1;ADCY9;CCNE2;CCNE1;COL4A5;RAF1;CSF1R;CTBP2;CTBP1;MAX;TCF7;LPAR1;PDGFA;LPAR3;PIK3R2;RASGRP2;PLD1;HIF1A;RASGRP1;HSP90B1;PIK3R5;ABL1;RALGDS;SMAD2;JUP;TGFB3;ZBTB16;BRAF;PTK2;NFKB2;CXCL12;CDK2;MDM2;BCL2;GRB2;GNB5;FGF12;FGFR2;FGF10;ITGB1;CDKN1A;WNT2B;PTEN;SLC2A1;PIK3CD;PIK…
Interspecies	P. troglodytes-P. anubis	Phosphatidylinositol signaling system	hsa04070	Signaling	33	98	0.00949683	CDS1;IPPK;DGKE;DGKD;CALML6;MTMR14;INPPL1;PTEN;PIK3CD;PIK3R2;PIK3CB;MTMR7;PIK3R5;PIK3C2B;INPP5B;INPP5A;INPP5E;INPP5J;PIP4K2B;PIP5K1B;IP6K1;IP6K3;IP6K2;IPMK;ITPK1;OCRL;PRKCA;SYNJ2;INPP4A;INPP4B;IMPAD1;PI4KA;PLCD1
Interspecies	P. troglodytes-P. anubis	Phospholipase D signaling pathway	hsa04072	Signaling	51	144	0.000417845	DGKE;ARF1;DGKD;PIK3CD;PIK3CB;GRM5;GRM7;GRM6;AKT1;HRAS;PDGFRA;PLA2G4E;AVPR2;GAB1;RRAS2;PRKCA;AVPR1A;DNM2;DNM3;ADCY9;RAF1;MS4A2;RAPGEF4;ARF6;SHC4;AGPAT5;PTGFR;RALA;SHC2;RALB;LPAR1;ADCY3;PDGFA;LPAR3;PIK3R2;ADCY1;PLD1;ADCY6;AGPAT3;ADCY5;PIK3R5;AGPAT4;GNA13;PDGFC;GNA12;PTK2B;MAPK1;PIP5K1B;RALGDS;EGF;GRB2
Interspecies	P. troglodytes-P. anubis	PI3K Akt signaling pathway	hsa04151	Signaling	96	341	0.012775	CHRM2;YWHAE;ITGB1;ATF2;CDKN1A;CSF3R;YWHAB;ITGA2B;TNC;PTEN;PIK3CD;BRCA1;PIK3CB;LAMC1;FGF1;FGF2;IKBKB;TCL1A;CCND3;GNGT2;FGF8;CREB3L3;FGF9;IBSP;YWHAQ;TNN;CREB3L2;AKT1;ITGB8;ITGAV;HRAS;JAK3;YWHAG;PDGFRA;HSP90AA1;PDPK1;HGF;RPS6;PPP2R5A;PRKCA;PPP2R5D;PPP2R5C;NGF;PGF;CREB1;CCNE2;CCNE1;EIF4E1B;COL6A2;MTCP1;COL4A5;RAF1;EIF4E2;SGK2;TLR2;IFNAR1;CSF1R;PRKAA1;TNXB;LPAR1;PDGFA;LPAR3;PIK3R2;IL2RG;EFNA5;THBS4;HS…
Interspecies	P. troglodytes-P. anubis	Platelet activation	hsa04611	Other	42	122	0.00238933	ITGB1;GUCY1B3;ROCK1;SRC;ITGA2B;SNAP23;ADCY3;PIK3CD;PIK3R2;ADCY1;PIK3CB;RASGRP2;RASGRP1;ADCY6;ARHGAP35;MYLK3;ADCY5;PIK3R5;MYLK4;GNAI2;PTGS1;GNA13;PPP1CC;P2RY1;AKT1;MAPK1;PRKACA;PRKACB;GUCY1A3;GUCY1A2;PRKCI;PTGIR;PPP1R12A;PLA2G4E;PPP1CA;MAPK13;COL1A2;ADCY9;TBXAS1;LCP2;TLN2;FERMT3
Interspecies	P. troglodytes-P. anubis	Progesterone mediated oocyte maturation	hsa04914	Other	35	98	0.00265709	ARAF;ADCY3;PIK3CD;PIK3R2;ADCY1;PIK3CB;PKMYT1;ADCY6;ADCY5;PIK3R5;GNAI2;FZR1;MAPK8;RPS6KA6;CDC26;CDC27;AKT1;MAPK1;PRKACA;PRKACB;BUB1;HSP90AA1;SPDYC;PLK1;BRAF;CDC25A;MAPK13;CCNA2;CCNA1;ADCY9;CDK2;CPEB3;RAF1;CPEB2;CPEB4
Interspecies	P. troglodytes-P. anubis	Prostate cancer	hsa05215	Disease - Cancer	38	89	2.50297e-05	CDKN1A;GSTP1;TCF7;ARAF;PTEN;PIK3CD;PDGFA;PIK3R2;PIK3CB;PIK3R5;HSP90B1;IKBKB;CREB3L3;CREB3L2;ERBB2;PDGFC;E2F1;AKT1;E2F2;MAPK1;HRAS;NKX3-1;PDGFRA;HSP90AA1;EGF;BAD;PDPK1;BRAF;CREB1;CCNE2;CCNE1;CDK2;BCL2;MDM2;CTNNB1;GRB2;RAF1;FGFR2
Interspecies	P. troglodytes-P. anubis	Protein processing in endoplasmic reticulum	hsa04141	Other	52	169	0.0107706	TUSC3;UBE2D3;HERPUD1;SEC61A1;MAN1A2;CAPN1;SEC61B;SEC62;PDIA3;HSP90AA1;UBE2E3;YOD1;PDIA6;RAD23B;DNAJC3;DNAJC5;DDIT3;PREB;CRYAA;SAR1A;RPN2;SEL1L;DERL1;DERL2;SEL1L2;HSP90B1;UBE2J1;DNAJB2;ATXN3;DNAJB1;MAPK8;BAG1;SSR1;DNAJC5G;SEC23B;UBQLN4;EDEM3;SEC24B;XBP1;SEC24A;EDEM1;EIF2AK1;EDEM2;EIF2AK2;UBE2G1;EIF2S1;NPLOC4;DNAJC10;BCL2;CALR;RNF185;HSPA1A
Interspecies	P. troglodytes-P. anubis	Proteoglycans in cancer	hsa05205	Disease - Cancer	67	203	0.000589139	ITGB1;CDKN1A;WNT2B;HPSE2;ARAF;PIK3CD;PIK3CB;FGF2;PPP1CC;CASP3;AKT1;ITGAV;PRKACA;PRKACB;HRAS;PPP1R12A;PDPK1;HGF;WNT5A;RPS6;GAB1;PLAUR;RRAS2;FRS2;PRKCA;ANK3;HSPG2;DCN;VAV2;COL21A1;EZR;RAF1;TLR2;CAMK2D;ROCK1;SRC;SDC2;CAMK2A;WNT8A;WNT8B;PIK3R2;CBL;HIF1A;PIK3R5;PAK1;ERBB4;ERBB2;MAPK1;CAMK2G;SMAD2;CAV3;LUM;CAV2;WNT7B;IGF2;WNT7A;BRAF;PTK2;MAPK13;PPP1CA;TFAP4;RPS6KB1;MDM2;CTNNB1;FAS;GRB2;PTPN6
Interspecies	P. troglodytes-P. anubis	Rap1 signaling pathway	hsa04015	Signaling	64	211	0.00726193	ITGB1;CALML6;CTNND1;ITGA2B;PIK3CD;PIK3CB;FGF1;FGF2;CRKL;SIPA1L1;FGF8;FGF9;AKT1;HRAS;MAGI1;PDGFRA;PRKCI;HGF;MAGI2;PRKCA;NGF;PGF;VAV2;ADCY9;PFN4;LCP2;TLN2;PRKD1;RAF1;CRK;RAPGEF4;CSF1R;RALA;RALB;RGS14;SRC;LPAR1;ADCY3;PDGFA;LPAR3;PIK3R2;ADCY1;EFNA5;RASGRP2;ADCY6;ADCY5;GNAI2;PIK3R5;PARD6B;GRIN2A;PDGFC;P2RY1;MAPK1;RALGDS;FARP2;EGF;BRAF;MAPK13;GRIN1;CTNNB1;TEK;FGF12;FGFR2;FGF10
Interspecies	P. troglodytes-P. anubis	Ras signaling pathway	hsa04014	Signaling	63	227	0.0486957	CALML6;RASGRF2;PIK3CD;PIK3CB;FGF1;FGF2;ETS1;IKBKB;GNGT2;FGF8;FGF9;AKT1;PRKACA;PRKACB;HRAS;PDGFRA;PLA2G4E;HGF;GAB1;RRAS2;PRKCA;NGF;PGF;PLA2G16;RASA1;RASA2;RAF1;ARF6;SHC4;CSF1R;RALA;RAB5B;SHC2;RALB;PDGFA;PIK3R2;EFNA5;RASGRP2;PLD1;RASGRP1;PIK3R5;GRIN2A;PAK1;MAPK8;PDGFC;ABL1;ABL2;MAPK1;PAK2;RALGDS;PAK4;EGF;BAD;PLA2G2C;GRIN1;REL;GRB2;TEK;GNB5;RGL1;FGF12;FGFR2;FGF10
Interspecies	P. troglodytes-P. anubis	Regulation of actin cytoskeleton	hsa04810	Other	67	214	0.00269228	CHRM2;ITGB1;ITGA2B;CHRM5;ARPC5L;ARAF;PIK3CD;PIK3CB;FGF1;FGF2;ARHGAP35;MYLK3;CRKL;MYLK4;PPP1CC;FGF8;FGF9;CFL2;ITGB8;PIP4K2B;ITGAV;HRAS;VAV3;APC2;PDGFRA;PPP1R12A;ACTN2;RRAS2;VAV2;ENAH;MYL5;PFN4;EZR;ARHGEF7;RAF1;CRK;VCL;ARHGEF6;ROCK1;SRC;PDGFA;PIK3R2;IQGAP3;PIK3R5;GNA13;PAK1;SCIN;PDGFC;GNA12;MYL10;MAPK1;PIP5K1B;PAK2;PAK4;EGF;BRAF;ARPC5;BAIAP2;PTK2;PPP1CA;MYLPF;DIAPH2;ABI2;ITGA11;FGF12;FGFR2;FGF10
Interspecies	P. troglodytes-P. anubis	Regulation of lipolysis in adipocytes	hsa04923	Other	19	56	0.0391175	PTGER3;ADCY3;PIK3CD;PIK3R2;PIK3CB;ADCY1;ADCY6;TSHR;ADCY5;PIK3R5;GNAI2;PTGS1;PLA2G16;ADCY9;ADORA1;AKT1;PRKACA;PRKACB;MGLL
Interspecies	P. troglodytes-P. anubis	Renal cell carcinoma	hsa05211	Disease - Cancer	23	66	0.0180445	ARNT2;TGFB3;HGF;GAB1;ARAF;SLC2A1;PIK3CD;BRAF;PIK3R2;PIK3CB;HIF1A;ETS1;PIK3R5;CRKL;PAK1;AKT1;MAPK1;GRB2;RAF1;PAK2;CRK;HRAS;PAK4
Interspecies	P. troglodytes-P. anubis	Small cell lung cancer	hsa05222	Disease - Cancer	28	86	0.0252077	ITGB1;MAX;ITGA2B;PTEN;PIK3CD;PIK3R2;PIK3CB;LAMC1;PIK3R5;IKBKB;E2F1;AKT1;E2F2;ITGAV;SKP2;LAMB3;APAF1;NOS2;LAMB2;TRAF1;PTK2;PIAS2;CCNE2;TRAF3;CCNE1;CDK2;BCL2;COL4A5
Interspecies	P. troglodytes-P. anubis	SNARE interactions in vesicular transport	hsa04130	Other	14	34	0.0131516	GOSR1;SNAP23;STX7;STX10;STX1B;VAMP7;STX6;BNIP1;VAMP4;STX2;YKT6;VAMP3;BET1;VTI1B
Interspecies	P. troglodytes-P. anubis	Steroid biosynthesis	hsa00100	Metabolism - Lipids	10	20	0.00721762	CYP27B1;NSDHL;FAXDC2;CYP51A1;SC5D;DHCR24;CEL;DHCR7;LSS;LIPA
Interspecies	P. troglodytes-P. anubis	Synaptic vesicle cycle	hsa04721	Neural - Synaptic - Processes	22	63	0.0199447	UNC13B;NSF;ATP6V1A;UNC13A;SLC32A1;SYT1;STXBP1;AP2B1;TCIRG1;CPLX2;AP2A2;DNM2;DNM3;STX1B;SLC17A7;ATP6V0A4;SLC17A8;ATP6V0D1;STX2;ATP6V1D;SLC18A2;ATP6V1F
Interspecies	P. troglodytes-P. anubis	T cell receptor signaling pathway	hsa04660	Immune	32	104	0.038782	PIK3CD;PIK3R2;PIK3CB;CD3E;CBL;RASGRP1;CD3D;PIK3R5;IKBKB;PPP3CA;PAK1;GRAP2;AKT1;MAPK1;PAK2;HRAS;PAK4;VAV3;PDPK1;NFATC3;NFATC1;MAPK13;VAV2;DLG1;IL5;PTPRC;PTPN6;GRB2;LCP2;RAF1;NFKBIE;CARD11
Interspecies	P. troglodytes-P. anubis	Thyroid hormone signaling pathway	hsa04919	Signaling	36	118	0.0337238	THRB;SRC;HDAC1;NOTCH4;SLC2A1;ATP2A2;PIK3CD;GATA4;PIK3R2;PIK3CB;MED16;HIF1A;PIK3R5;MED17;MED12;AKT1;MAPK1;ITGAV;SLC16A2;PRKACA;PRKACB;HRAS;NCOA2;BAD;PDPK1;PRKCA;ATP1B2;MED27;SLCO1C1;RCAN1;KAT2B;MED24;MDM2;CTNNB1;RAF1;PLCD1
Interspecies	P. troglodytes-P. anubis	Valine leucine and isoleucine degradation	hsa00280	Metabolism - AminoAcids	19	48	0.00697007	ACAD8;ECHS1;BCKDHB;ABAT;ACADSB;ACSF3;ACAT2;ALDH3A2;HADHA;HMGCL;AUH;ALDH1B1;OXCT1;IVD;EHHADH;PCCB;ACAA1;ACADS;ALDH9A1
Interspecies	P. troglodytes-S. syndactylus	2 Oxocarboxylic acid metabolism	hsa01210	Metabolism - General	6	17	0.0222321	IDH1;GPT2;GOT2;NAGS;ACO2;IDH3A
Interspecies	P. troglodytes-S. syndactylus	Amphetamine addiction	hsa05031	Disease - Neural	16	67	0.0187948	ATF2;CALML6;MAOA;PRKCB;HDAC1;CAMK2A;CACNA1D;GRIN1;ADCY5;PPP1CC;GRIN2A;CREB1;CREB3L4;CREB3L1;CREB3L2;STX1A
Interspecies	P. troglodytes-S. syndactylus	Bacterial invasion of epithelial cells	hsa05100	Disease - Infection	17	78	0.0364927	SHC4;SEPT11;CAV3;CAV2;SRC;RHOG;ARPC5L;SEPT1;CBLB;CBL;CD2AP;CRKL;DNM3;MAD2L2;CDC42;ARHGAP10;CTNNB1
Interspecies	P. troglodytes-S. syndactylus	cAMP signaling pathway	hsa04024	Signaling	39	199	0.0149862	OXTR;VIPR2;CALML6;PTGER2;CAMK2A;ATP1A4;CACNA1D;ADCY7;GLI3;ADCY5;PPP1CC;GRIN2A;PAK1;EDNRA;MAPK8;CREB3L4;CREB3L1;CREB3L2;ADORA1;AKT1;PDE4A;TNNI3;DRD5;GABBR2;BDNF;PDE4D;PDE4C;NPY1R;ATP2B4;ATP1B3;ATP1B2;VAV1;VAV2;GRIN1;ADCY9;CREB1;PDE3A;ACOX3;CFTR
Interspecies	P. troglodytes-S. syndactylus	Dopaminergic synapse	hsa04728	Neural - Synaptic - Processes	25	129	0.0497448	ATF2;CALML6;MAOA;CAMK2A;CACNA1B;CACNA1D;ADCY5;PPP1CC;GNG10;GRIN2A;MAPK8;CREB3L4;CREB3L1;CREB3L2;AKT1;DRD4;DRD5;KCNJ5;PRKCB;PPP2R5A;MAPK13;GNAO1;PLCB3;CREB1;GNB5
Interspecies	P. troglodytes-S. syndactylus	ErbB signaling pathway	hsa04012	Signaling	21	87	0.00691904	SHC4;CDKN1A;EGF;PRKCB;SRC;CAMK2A;ARAF;CBLB;NRG2;CBL;CRKL;BTC;PAK1;MAPK8;NRG4;PLCG2;ABL1;AKT1;MAP2K7;PAK2;NCK1
Interspecies	P. troglodytes-S. syndactylus	Fatty acid degradation	hsa00071	Metabolism - Lipids	11	44	0.0343071	HADHB;HADHA;ACAA2;ALDH1B1;EHHADH;CYP4A11;ACSL6;ACOX3;CPT1C;ACSBG2;ADH5
Interspecies	P. troglodytes-S. syndactylus	GABAergic synapse	hsa04727	Neural - Synaptic - Processes	20	88	0.0160836	GABBR2;GABRP;GABRB2;GABARAPL1;SLC38A1;SLC12A5;PRKCB;SRC;GABRA4;GABRA3;CACNA1B;ABAT;CACNA1D;ADCY7;ADCY5;GABRG1;GNAO1;GNG10;ADCY9;GNB5
Interspecies	P. troglodytes-S. syndactylus	Gastric acid secretion	hsa04971	Digestion - And - Absorption	19	74	0.00491335	KCNJ10;KCNK10;CALML6;PRKCB;CAMK2A;ATP1A4;KCNJ16;ATP1B3;ATP1B2;ADCY7;ADCY5;MYLK;MYLK4;ATP4A;PLCB3;ADCY9;HRH2;KCNK2;CFTR
Interspecies	P. troglodytes-S. syndactylus	Inositol phosphate metabolism	hsa00562	Metabolism - Carbohydrate	22	71	0.000158186	IPPK;MTMR1;MTMR2;ISYNA1;MTMR3;IPMK;PTEN;OCRL;PIK3C2A;MTMR7;INPP4A;INPP5B;ITPKC;PIKFYVE;PLCB3;INPP5A;IMPAD1;PLCG2;INPP5J;PIP5K1B;PIP4K2C;PLCD1
Interspecies	P. troglodytes-S. syndactylus	Insulin resistance	hsa04931	Disease - Metabolic	26	109	0.00341288	PTEN;FOXO1;PTPRF;PPP1CC;MAPK8;RPS6KA6;CREB3L4;CREB3L1;CREB3L2;AKT1;PCK1;PPARGC1A;MLXIP;PRKAB2;PRKCB;PDPK1;GFPT2;NR1H2;PRKCD;STAT3;NR1H3;TNFRSF1A;CREB1;PPP1R3C;PPP1R3B;PPP1R3D
Interspecies	P. troglodytes-S. syndactylus	Insulin secretion	hsa04911	Metabolism - Insulin	18	85	0.0414623	ATF2;KCNJ11;PRKCB;CAMK2A;ATP1A4;ATP1B3;CACNA1D;ATP1B2;ADCY7;ADCY5;PLCB3;ADCY9;CREB1;CREB3L4;CREB3L1;CREB3L2;KCNN4;STX1A
Interspecies	P. troglodytes-S. syndactylus	Insulin signaling pathway	hsa04910	Metabolism - Insulin	27	139	0.0417215	SHC4;CALML6;ARAF;CBLB;CBL;FOXO1;PTPRF;CRKL;SOCS2;PPP1CC;MAPK8;AKT1;PCK1;PPARGC1A;EIF4E;PRKAB2;PRKCI;PDPK1;TSC1;PHKA1;PPP1R3C;PPP1R3B;EIF4E1B;FASN;HKDC1;PPP1R3D;FBP1
Interspecies	P. troglodytes-S. syndactylus	Lysine degradation	hsa00310	Metabolism - AminoAcids	12	52	0.0489721	HADHA;COLGALT2;HYKK;ALDH1B1;SETD1B;SUV39H1;EHHADH;SETD7;PLOD3;PIPOX;OGDHL;COLGALT1
Interspecies	P. troglodytes-S. syndactylus	Metabolic pathways	hsa01100	Metabolism - General	192	1239	0.0475821	DGKG;ACAA2;ACSM3;TUSC3;GALNT15;GALNT18;XYLT2;OGDHL;ABAT;ACSM4;ENO3;GALNT10;CNDP2;GCSH;HYKK;NDST3;NAMPT;ENPP1;SEPHS1;XYLB;EARS2;ENPP7;DGAT1;ALG6;GPT2;IPMK;ACSL6;PIPOX;OCRL;CMBL;SDHA;PGD;INPP4A;DCTD;ACLY;PHOSPHO1;HMBS;MTHFD2L;UPRT;HPRT1;ATP6V0D1;GNE;PTGES;IPPK;CDS1;ATP6V1A;MTMR1;IDI1;MTMR2;ISYNA1;MTMR3;UQCRB;RPN2;FECH;MAOA;AK4;NTPCR;PLA2G7;CYP19A1;AK7;PLD3;ADH5;MTMR7;INPP5B;UGCG;SGPL1;INPP5A;AMDHD1…
Interspecies	P. troglodytes-S. syndactylus	Morphine addiction	hsa05032	Disease - Neural	23	91	0.00261522	KCNJ5;GABBR2;GABRP;GABRB2;PRKCB;GABRA4;PDE4D;GABRA3;PDE4C;CACNA1B;ARRB1;ADCY7;ADCY5;GABRG1;GNAO1;GNG10;ADCY9;GRK4;PDE3A;ADORA1;PDE4A;PDE7B;GNB5
Interspecies	P. troglodytes-S. syndactylus	Nicotine addiction	hsa05033	Disease - Neural	10	40	0.0424859	GABRP;GABRB2;GRIN2A;GABRA4;GABRA3;CHRNA6;CACNA1B;SLC17A6;GABRG1;GRIN1
Interspecies	P. troglodytes-S. syndactylus	Phosphatidylinositol signaling system	hsa04070	Signaling	25	98	0.00152102	DGKG;CDS1;IPPK;MTMR1;MTMR2;MTMR3;CALML6;PTEN;PIK3C2A;MTMR7;INPP5B;INPP5A;PLCG2;INPP5J;PIP5K1B;PIP4K2C;PRKCB;IPMK;OCRL;INPP4A;ITPKC;PIKFYVE;PLCB3;IMPAD1;PLCD1
Interspecies	P. troglodytes-S. syndactylus	Prostate cancer	hsa05215	Disease - Cancer	19	89	0.0342704	PDGFRA;CDKN1A;HSP90AB1;EGF;PDPK1;ARAF;PTEN;PDGFB;FOXO1;CREB1;CCNE2;CREB3L4;CREB3L1;CREB3L2;AKT1;E2F2;CTNNB1;FGFR2;FGFR1
Interspecies	P. troglodytes-S. syndactylus	Purine metabolism	hsa00230	Metabolism - Nucleotides	33	176	0.0417296	PRPS2;ADK;AK3;AK4;NTPCR;ADCY7;AK7;PAPSS2;ADCY5;NT5E;POLD1;PDE4A;ENPP1;ADSS;POLR2K;PDE4D;PDE4C;AMPD2;PAICS;DCK;POLR3A;ADCY9;RRM2B;POLR1B;POLR3E;POLE3;PDE3A;POLR3H;PDE7B;HPRT1;NT5C1B-RDH14;ALLC;ADA
Interspecies	P. troglodytes-S. syndactylus	Rap1 signaling pathway	hsa04015	Signaling	39	211	0.0353989	DOCK4;RALB;RGS14;CALML6;SRC;PDGFB;LPAR1;LPAR4;ADCY7;ADCY5;CRKL;CDC42;PARD6B;GRIN2A;FGF9;AKT1;NGFR;PDGFRA;PRKCI;ANGPT1;EGF;PRKCB;PGF;MAPK13;VAV2;GRIN1;GNAO1;PLCB3;ADCY9;PFN4;CTNNB1;PRKD2;TEK;FGF12;FGFR3;FGFR2;PFN2;FGF10;FGFR1
Interspecies	P. troglodytes-S. syndactylus	Regulation of actin cytoskeleton	hsa04810	Other	42	214	0.0116702	CYFIP1;SRC;ARPC5L;ARAF;PDGFB;IQGAP3;FGD1;CRKL;MYLK;MYLK4;FGD3;CDC42;GNA13;PPP1CC;PAK1;SCIN;FGF9;GNA12;BDKRB2;MYL10;ITGB8;PIP5K1B;PIP4K2C;PAK2;PDGFRA;ITGA4;EGF;SSH2;VAV1;VAV2;ENAH;MYL5;PIKFYVE;PFN4;ARHGEF7;PPP1R12B;FGF12;FGFR3;FGFR2;PFN2;FGF10;FGFR1
Interspecies	P. troglodytes-S. syndactylus	Retrograde endocannabinoid signaling	hsa04723	Neural - Signaling	21	101	0.0352437	GABRP;KCNJ5;GABRB2;PRKCB;GABRA4;GABRA3;CACNA1B;CACNA1D;ABHD6;ADCY7;MAPK13;ADCY5;GABRG1;GNAO1;GNG10;PLCB3;MAPK8;ADCY9;SLC17A6;GNB5;MGLL
Interspecies	P. troglodytes-S. syndactylus	Shigellosis	hsa05131	Disease - Infection	15	65	0.0300136	SRC;UBE2D2;RHOG;ARPC5L;NOD1;NOD2;MAPK13;CRKL;MAD2L2;CDC42;MAPK8;ABL1;PFN4;BTRC;PFN2
Interspecies	P. troglodytes-S. syndactylus	Steroid biosynthesis	hsa00100	Metabolism - Lipids	6	20	0.048421	CYP51A1;CYP2R1;SC5D;DHCR24;DHCR7;HSD17B7
Interspecies	P. troglodytes-S. syndactylus	Synaptic vesicle cycle	hsa04721	Neural - Synaptic - Processes	14	63	0.047025	UNC13B;NAPA;ATP6V1A;STXBP1;CACNA1B;AP2A2;DNM3;STX1B;ATP6V0A2;SLC17A6;ATP6V0D1;STX1A;ATP6V1F;ATP6V1C2
Interspecies	P. troglodytes-S. syndactylus	Thyroid hormone synthesis	hsa04918	Other	16	71	0.0314406	ATF2;PRKCB;ATP1A4;ATP1B3;ATP1B2;LRP2;ADCY7;ADCY5;PLCB3;ADCY9;CREB1;CREB3L4;CREB3L1;CREB3L2;DUOXA2;DUOX2
Interspecies	P. troglodytes-S. syndactylus	TNF signaling pathway	hsa04668	Signaling	22	110	0.046618	ATF2;TRADD;MMP3;DAB2IP;NOD2;TRAF1;CXCL5;MAPK13;TNFRSF1A;MMP14;CASP7;MAPK8;CREB1;CREB3L4;CREB3L1;CREB3L2;LTA;FAS;AKT1;TAB3;DNM1L;MAP2K7
Phenotype	Color vision	Amino sugar and nucleotide sugar metabolism	hsa00520	Metabolism - Carbohydrate	14	48	0.0144408	CMAS;PMM1;GFPT2;UXS1;GFPT1;PMM2;UAP1;CYB5R2;HK3;NANP;NAGK;UGP2;PGM3;FUK
Phenotype	Color vision	Base excision repair	hsa03410	Other	10	33	0.0277468	SMUG1;PARP3;FEN1;NEIL2;LIG1;POLE2;POLD1;POLE3;NEIL1;UNG
Phenotype	Color vision	Biosynthesis of amino acids	hsa01230	Metabolism - AminoAcids	21	74	0.00449604	PRPS1;ARG2;TPI1;TAT;PGAM1;PGAM2;PYCR1;GPT;ENO1;ENO3;PC;MAT2A;PSAT1;CTH;PAH;PGK1;IDH3B;PHGDH;ALDOA;PFKM;GAPDH
Phenotype	Color vision	Carbon metabolism	hsa01200	Metabolism - General	29	113	0.00486936	PRPS1;FH;ADPGK;DLST;GPT;PDHB;ENO1;ENO3;HK3;MCEE;ME1;PGK1;IDH3B;PHGDH;DLAT;ACSS1;ACADS;TPI1;MDH1;PGAM1;PGAM2;SDHA;PC;PSAT1;IDNK;ALDOA;AGXT;PFKM;GAPDH
Phenotype	Color vision	Cell cycle	hsa04110	Other	28	124	0.0307997	GSK3B;CDKN1A;TTK;CDC20;ORC4;CCNB1;CDC45;E2F5;SKP2;BUB1;SMAD2;ZBTB17;TGFB1;PLK1;RBX1;CCNA2;RBL1;CDK6;WEE2;TFDP2;ESPL1;CDK4;MDM2;CDK1;MCM3;MCM4;MCM5;MCM2
Phenotype	Color vision	DNA replication	hsa03030	Other	13	36	0.00246436	RFC3;FEN1;LIG1;RFC1;RFC2;POLE2;POLD1;POLE3;MCM3;MCM4;MCM5;DNA2;MCM2
Phenotype	Color vision	Glycolysis Gluconeogenesis	hsa00010	Metabolism - Carbohydrate	17	67	0.0298286	TPI1;ADPGK;PGAM1;PGAM2;PDHB;BPGM;ENO1;ENO3;HK3;LDHA;PGK1;DLAT;ALDOA;PCK1;ACSS1;PFKM;GAPDH
Phenotype	Color vision	Hedgehog signaling pathway	hsa04340	Signaling	14	50	0.0206638	GSK3B;HHIP;WNT5A;WNT16;GLI2;BMP4;WNT11;RAB23;SUFU;WNT1;BTRC;WNT3;CSNK1G2;CSNK1G1
Phenotype	Color vision	Hippo signaling pathway	hsa04390	Signaling	34	153	0.0235909	YAP1;GSK3B;AFP;LIMD1;ACTB;AMOT;GLI2;PPP1CB;SOX2;PPP1CC;PARD6B;RASSF1;WNT11;RASSF6;TP53BP2;CTNNA1;DVL3;BTRC;WNT1;WNT3;SMAD2;SMAD1;PRKCI;TGFB1;FZD7;WNT5A;GDF6;WNT16;BMP6;BMP4;DLG2;BIRC5;TP73;LLGL2
Phenotype	Color vision	Metabolic pathways	hsa01100	Metabolism - General	226	1239	0.0108602	DMGDH;CDA;PANK3;CMAS;ACSM3;UXS1;ATP5C1;ABAT;ENO1;ACSM4;ENO3;GBA2;LIPC;ANPEP;NDST3;MLYCD;SEPHS1;ATP6V1E2;PDHX;ALG8;ST6GAL1;OXSM;ACSL5;CEL;CMBL;BTD;MTHFD1;MTHFD2;HMBS;IDNK;UQCRC2;ATP6V0D2;PTGES;CDS1;GCDH;MAOB;RPN1;ATP5I;ATP5H;MTMR4;GNS;MTMR6;ACMSD;HSD11B1;UGT8;LDHA;SGPL1;RDH12;AFMID;RDH16;PNPO;PIP5K1A;PCK1;HMGCLL1;ST3GAL1;FDFT1;PMM1;PMM2;PYCR1;PRDX6;QARS;PAH;CYP2S1;NT5C1B-RDH14;GPAA1;DPYS;GBE1;AKR1…
Phenotype	Color vision	NFkappa B signaling pathway	hsa04064	Signaling	23	93	0.0175605	PIAS4;UBE2I;CCL21;BCL2A1;TRADD;TRAF2;CFLAR;TNFRSF11A;TRAF1;TICAM1;RELB;TNFSF13B;IKBKB;TRAF3;PLAU;TRAF5;BCL2;LTA;BTK;TRIM25;LBP;TAB1;CD14
Phenotype	Color vision	p53 signaling pathway	hsa04115	Signaling	19	69	0.00943047	CDKN1A;APAF1;IGFBP3;PTEN;IGF1;PPM1D;THBS1;CASP9;CCNB1;CDK6;CASP8;CDK4;CCNG2;CCNG1;SESN2;CDK1;MDM2;RPRM;TP73
Phenotype	Color vision	Pathways in cancer	hsa05200	Disease - Cancer	79	397	0.0175687	GSK3B;CDKN1A;HSP90AB1;HHIP;ARAF;PTEN;FASLG;FGF2;GLI2;IKBKB;FGF5;CASP9;RASSF1;FGF8;GNGT2;CASP8;SUFU;RAC3;SKP2;NKX3-1;PRKCG;TPM3;MMP1;DAPK2;F2R;WNT5A;TRAF2;TRAF1;WNT16;RHOA;RBX1;MSH3;TRAF3;TRAF5;RARA;COL4A6;BIRC5;FH;RALB;CTBP2;CTBP1;MAX;GSTP1;GNAI3;TGFA;LPAR3;FOXO1;HSP90B1;GNA13;MAPK9;GNG10;WNT11;CTNNA1;DVL3;WNT1;WNT3;SMAD2;ARNT2;TGFB1;JUP;LAMB3;FZD7;STAT3;IGF1;MLH1;GNG13;BMP4;FGF16;KITLG;CDK6;RAD5…
Phenotype	Color vision	PPAR signaling pathway	hsa03320	Signaling	18	69	0.0197577	MMP1;PDPK1;SCD5;ACSL5;DBI;CPT1C;CYP7A1;CPT1B;FADS2;FABP4;ME1;SLC27A6;HMGCS2;ANGPTL4;PCK1;PPARA;PLTP;ACSBG2
Phenotype	Color vision	Pyrimidine metabolism	hsa00240	Metabolism - Nucleotides	26	105	0.0119364	CDA;DTYMK;DPYS;TYMS;NT5C;POLD1;POLR2D;POLR2E;POLR2F;TK2;POLR2G;TK1;TXNRD2;CTPS1;NME5;NME1;DHODH;NME6;NME7;POLE2;POLR3E;POLE3;CMPK2;NT5C1B-RDH14;POLR3K;DCTPP1
Phenotype	Color vision	Ribosome	hsa03010	Cell - Structure	32	137	0.0138513	RPL4;RPL5;RPL30;MRPS14;RPL8;RPL9;MRPL13;MRPL35;MRPL3;RPL7A;RPS17;RPL18A;RPL36AL;RPS27A;RPL19;RPS12;RPS5;RPS6;MRPL27;MRPS2;RPSA;MRPS7;MRPS18C;MRPL22;RPS28;MRPS9;RPS29;RPL24;RPL22L1;RPL29;RSL24D1;RPS24
Phenotype	Color vision	Sphingolipid metabolism	hsa00600	Metabolism - Lipids	13	47	0.0277977	ARSA;SGMS1;SPHK2;SPHK1;GBA2;NEU3;UGT8;SGPL1;SPTLC3;ACER3;KDSR;GLA;ENPP7
Phenotype	Color vision	Vitamin digestion and absorption	hsa04977	Digestion - And - Absorption	9	24	0.00847404	SCARB1;SLC46A1;BTD;TCN2;SLC23A1;APOA4;LRAT;APOB;PLB1
Phenotype	Diet: folivore - omnivore	Amoebiasis	hsa05146	Disease - Infection	8	100	0.0181914	SERPINB10;CSF2;C8G;SERPINB13;IFNG;C9;ADCY1;TLR4
Phenotype	Diet: folivore - omnivore	Carbohydrate digestion and absorption	hsa04973	Digestion - And - Absorption	5	45	0.0162348	HK3;HKDC1;SI;ATP1A4;TAS1R2
Phenotype	Diet: folivore - omnivore	Chemokine signaling pathway	hsa04062	Immune	11	187	0.0480207	CCL25;GNGT1;CCL24;CXCR2;CXCR5;CCR7;ADCY1;CCR6;CCL28;CCR4;CCL27
Phenotype	Diet: folivore - omnivore	Cytokine cytokine receptor interaction	hsa04060	Immune	17	265	0.0075769	CCL25;CCL24;CSF2;EDA;TNFSF15;CXCR5;IL5RA;EDA2R;IFNG;IL7;CXCR2;TNFRSF17;CCR7;CCR6;CCL28;CCR4;CCL27
Phenotype	Diet: folivore - omnivore	Inflammatory bowel disease IBD	hsa05321	Disease - Immune	6	65	0.020639	IFNG;TBX21;HLA-DPB1;GATA3;TLR4;HLA-DPA1
Phenotype	Diet: folivore - omnivore	Intestinal immune network for IgA production	hsa04672	Immune	7	48	0.000970598	CCL25;PIGR;HLA-DPB1;TNFRSF17;CCL28;AICDA;HLA-DPA1
Phenotype	Diet: folivore - omnivore	Phototransduction	hsa04744	Sensory - Phototransduction	5	27	0.00174806	GNGT1;CNGA1;GUCA1A;GUCY2F;CNGB1
Phenotype	Diet: folivore - omnivore	Purine metabolism	hsa00230	Metabolism - Nucleotides	12	176	0.014699	PDE11A;RRM2B;NME7;NT5C1A;AMPD1;NME3;ADCY1;NT5C1B-RDH14;ALLC;AK6;GUCY2F;ADA
Phenotype	Diet: folivore - omnivore	Rheumatoid arthritis	hsa05323	Disease - Immune	7	90	0.0300789	CSF2;IFNG;HLA-DPB1;TLR4;ATP6V1E2;ATP6V0D2;HLA-DPA1
Phenotype	Diet: folivore - omnivore	Steroid hormone biosynthesis	hsa00140	Metabolism - Lipids	6	58	0.0122655	SULT2B1;SULT1E1;HSD17B2;CYP1A1;HSD17B3;AKR1C4
Phenotype	Diet: folivore - omnivore	Transcriptional misregulation in cancer	hsa05202	Disease - Cancer	12	180	0.01726	HOXA10;CDKN1A;CSF2;TAF15;WT1;PAX7;HDAC1;H3F3A;TMPRSS2;CCR7;IGF1;PAX5
Phenotype	Diet: folivore - omnivore	Tryptophan metabolism	hsa00380	Metabolism - AminoAcids	7	40	0.000309108	IL4I1;AOC1;TDO2;KYNU;CYP1A1;AOX1;IDO1
Phenotype	Diet: frugivore - folivore	Carbohydrate digestion and absorption	hsa04973	Digestion - And - Absorption	5	45	0.00674862	HK3;HKDC1;ATP1A4;TAS1R2;LCT
Phenotype	Diet: frugivore - folivore	Chemokine signaling pathway	hsa04062	Immune	10	187	0.028986	CCL25;CDC42;CCL24;ITK;CXCL9;CXCR5;CCR6;CXCL5;PF4V1;CCL15
Phenotype	Diet: frugivore - folivore	Complement and coagulation cascades	hsa04610	Immune	6	79	0.0189815	CR2;C8G;F11;FGG;F2RL2;SERPINA5
Phenotype	Diet: frugivore - folivore	Cytokine cytokine receptor interaction	hsa04060	Immune	19	265	9.94686e-05	CCL25;CCL24;CXCL9;CD70;TNFRSF9;IL24;CXCR5;PRLR;CXCL5;IL17RA;IL5;IL12B;TNFRSF17;CCR6;LTB;IL18R1;PF4V1;IL9R;CCL15
Phenotype	Diet: frugivore - folivore	Protein digestion and absorption	hsa04974	Digestion - And - Absorption	7	90	0.0103355	KCNK5;CTRL;XPNPEP2;MEP1A;ATP1A4;SLC3A1;COL21A1
Phenotype	Diet: frugivore - folivore	Retinol metabolism	hsa00830	Metabolism - CofactorsVitamins	5	65	0.0296589	RDH11;CYP4A11;CYP1A1;AOX1;RPE65
Phenotype	Diet: frugivore - folivore	Tryptophan metabolism	hsa00380	Metabolism - AminoAcids	6	40	0.000624937	IL4I1;AOC1;TDO2;CYP1A1;AOX1;IDO1
Phenotype	Diet: frugivore -omnivore	Aldosterone regulated sodium reabsorption	hsa04960	Other	5	39	0.0421946	HSD11B2;ATP1B4;IGF1;KCNJ1;PIK3CG
Phenotype	Diet: frugivore -omnivore	Allograft rejection	hsa05330	Disease - Immune	5	38	0.0382876	IFNG;CD80;CD28;HLA-DPB1;HLA-E
[truncated: 67 more rows]

## Sheet: SI Table 4
Comparison Type	Comparison	GO CC Term	GO:ID	GO CC Parent Category	# DE Genes / Term	Full # Genes / Term	Enrichment P-value	Genes
[truncated: 2,666 more rows]
